# Supplementary material for: Lipidomic and Transcriptomic Reveals Variations in Lipid Deposition During Goose Fatty Liver Formation
Source: Biology (Basel). 2025 Nov 18;14(11):1617. doi: 10.3390/biology14111617 (PMC12650120; doi:10.3390/biology14111617)
Supplement: Supplementary file 1 [file biology-14-01617-s001.zip]

Archive with 10 entries (8 files):
- biology-3962342-supplementary/
- biology-3962342-supplementary/Supplementary files/
- biology-3962342-supplementary/Supplementary files/Table S1. Composition and nutrient levels of the high-energy diet in geese.xlsx
- biology-3962342-supplementary/Supplementary files/Table S2. The daily frequency of force-feeding and the amount of feed administered.xlsx
- biology-3962342-supplementary/Supplementary files/Table S3. Gene expression of all liver samples.xlsx
- biology-3962342-supplementary/Supplementary files/Table S4. KEGG analysis of DEGs in D16 vs. D0 comparison.xlsx
- biology-3962342-supplementary/Supplementary files/Table S5. KEGG analysis of DEGs in D25 vs. D16 comparison.xlsx
- biology-3962342-supplementary/Supplementary files/Table S6. Lipid information in all liver samples.xlsx
- biology-3962342-supplementary/Supplementary files/Table S7. KEGG analysis of DLMs in D16 vs. D0 comparison.xlsx
- biology-3962342-supplementary/Supplementary files/Table S8. KEGG analysis of DLMs in D25 vs. D16 comparison.xlsx
