# Supplementary material for: Lipidomic and Transcriptomic Reveals Variations in Lipid Deposition During Goose Fatty Liver Formation
Source: Biology (Basel). 2025 Nov 18;14(11):1617. doi: 10.3390/biology14111617 (PMC12650120; doi:10.3390/biology14111617)
Supplement: Supplementary file 1 [file biology-14-01617-s001.zip › biology-3962342-supplementary/Supplementary files/Table S1. Composition and nutrient levels of the high-energy diet in geese.xlsx]

## Sheet: Sheet1
Table S1. Composition and nutrient levels of the high-energy diet in geese.
Ingredients	%	Nutrient composition2	%
Boiled corn	98	Metabolizable energy, MJ/kg	13.6
Soybean oil	1	Crude protein	8
NaCl	0.5	Crude fiber	1.85
Vitamins1	0.3
Calcium phosphate	0.2
Total	100
1 Vitamins provided the following per kg of diets: vitamin A, 27,000 IU; vitamin D3, 3,300 IU; vitamin K3, 0.7 mg; vitamin B1, 0.8 mg; vitamin B2, 1.3 mg; vitamin B6, 1.0 mg; nicotianamide, 20 mg; D-calcium pantothenate, 10 mg; folic acid, 0.15 mg.
2 These values of nutrient composition were calculated values.
