# Supplementary material for: Lipidomic and Transcriptomic Reveals Variations in Lipid Deposition During Goose Fatty Liver Formation
Source: Biology (Basel). 2025 Nov 18;14(11):1617. doi: 10.3390/biology14111617 (PMC12650120; doi:10.3390/biology14111617)
Supplement: Supplementary file 1 [file biology-14-01617-s001.zip › biology-3962342-supplementary/Supplementary files/Table S2. The daily frequency of force-feeding and the amount of feed administered.xlsx]

## Sheet: Sheet1
Table S2. The daily frequency of force-feeding and the amount of feed administered
Day of Force-Feeding	Times/Day	Feed Amount/Day (g)	Feeding Schedule
1	1	150-170	08:00:00
2	2	160-180	8:00, 20:00
3	2	180-200	8:00, 20:00
4	3	200	8:00, 14:00, 20:00
5	3	220	8:00, 14:00, 20:00
6	4	220	8:00, 11:00, 17:00, 20:00
7	4	240	8:00, 11:00, 17:00, 20:00
8	4	260	8:00, 11:00, 17:00, 20:00
9	4	280	8:00, 11:00, 17:00, 20:00
10	4	300	8:00, 11:00, 17:00, 20:00
11	4	300	8:00, 11:00, 17:00, 20:00
12	5	320	8:00, 11:00, 14:00, 17:00, 20:00
13	5	320	8:00, 11:00, 14:00, 17:00, 20:00
14	5	340	8:00, 11:00, 14:00, 17:00, 20:00
15	5	360	8:00, 11:00, 14:00, 17:00, 20:00
16	5	360	8:00, 11:00, 14:00, 17:00, 20:00
17	5	380	8:00, 11:00, 14:00, 17:00, 20:00
18	5	380	8:00, 11:00, 14:00, 17:00, 20:00
19	5	400	8:00, 11:00, 14:00, 17:00, 20:00
20	5	420	8:00, 11:00, 14:00, 17:00, 20:00
21	5	440	8:00, 11:00, 14:00, 17:00, 20:00
22	5	440	8:00, 11:00, 14:00, 17:00, 20:00
23	5	460	8:00, 11:00, 14:00, 17:00, 20:00
24	5	460	8:00, 11:00, 14:00, 17:00, 20:00
25	5	480	8:00, 11:00, 14:00, 17:00, 20:00
The force-feeding procedure was as follows: a skilled operator opened the beak of each goose, inserted a funnel-shaped feeding tube into the esophagus, and then forcibly injected the liquid feed using an electronic force-feeding machine. Each procedure was completed within <15 seconds/goose, with immediate release post-administration to minimize stress.
