# Supplementary material for: Lipidomic and Transcriptomic Reveals Variations in Lipid Deposition During Goose Fatty Liver Formation
Source: Biology (Basel). 2025 Nov 18;14(11):1617. doi: 10.3390/biology14111617 (PMC12650120; doi:10.3390/biology14111617)
Supplement: Supplementary file 1 [file biology-14-01617-s001.zip › biology-3962342-supplementary/Supplementary files/Table S3. Gene expression of all liver samples.xlsx]

## Sheet: Sheet1
Table S3. Gene expression of all liver samples
Geneid	D0-1	D0-2	D0-3	D16-1	D16-2	D16-3	D25-1	D25-2	D25-3
LOC136790012	1255	1724	1509	1629	963	1101	1196	969	1043
LOC106048151	1	6	0	7	2	1	0	4	3
GOLGB1	1959	1506	1644	1434	754	1264	1724	1722	1491
LOC106048158	0	0	0	0	0	0	0	0	0
LOC106048163	1042	1523	1227	1196	1071	929	1102	1122	1395
LOC106048164	14	16	9	13	20	8	4	21	7
NME6	471	497	536	750	506	556	825	645	689
RABL2B	174	227	134	152	154	126	235	225	195
ACR	189	219	231	264	254	235	300	286	269
ARSA	0	0	0	0	0	0	0	0	0
SHANK3	1366	1612	1411	1169	1162	1056	1484	1599	1736
MAPK8IP2	34	12	12	11	10	9	6	10	7
LOC136790195	199	151	167	252	225	198	309	281	174
CHKB	424	428	410	520	457	375	629	613	651
CPT1B	49	20	18	54	87	59	232	410	171
LOC125180766	0	0	0	0	0	0	0	0	0
LOC106048147	0	0	0	0	0	1	0	0	0
LOC125180756	0	0	0	0	1	0	0	0	0
CIMAP1B	0	0	0	0	0	0	0	0	0
TYMP	0	0	0	0	0	7	1	5	4
SCO2	284	354	274	434	307	306	262	348	328
NCAPH2	237	431	354	433	590	453	509	500	590
LMF2	1544	1798	1931	1565	1620	1551	1695	1806	1639
MIOX	17	3	15	5	9	9	15	8	4
ADM2	400	148	276	160	143	104	200	156	123
SBF1	4772	4307	4862	4214	4489	3608	5723	4200	4215
PPP6R2	1418	1159	1354	1194	1206	1067	1281	1684	1353
LOC136790497	0	0	0	0	0	0	0	0	0
LOC125180761	8	9	7	10	12	3	18	6	17
DENND6B	419	533	465	422	428	396	444	567	433
LOC136790536	0	0	0	0	0	0	0	0	0
LOC106048857	0	0	6	6	6	0	6	7	6
GCC1	374	534	405	333	469	368	413	354	365
ARF5	16	15	21	25	71	30	37	59	43
PAX4	0	0	0	0	0	0	0	0	0
SND1	5036	3959	5866	7236	8326	5619	9111	9238	9613
LRRC4	0	0	0	0	0	0	0	0	0
LOC136790568	85	284	166	192	48	372	26	14	18
LEP	6	27	15	19	10	5	14	2	2
RBM28	831	1193	795	752	784	1055	856	1009	923
IMPDH1	414	313	236	469	743	426	466	801	438
LOC125181293	0	0	0	0	0	0	0	0	0
LOC136789728	0	0	0	0	0	0	0	0	0
LOC136790594	0	0	0	0	0	0	0	0	0
ATP6V1F	1879	2310	1390	2776	2010	3570	1584	2351	3027
FLNC	250	181	301	176	230	140	84	209	289
LOC136790763	0	0	0	0	0	0	0	0	0
TRNAP-AGG	0	0	0	0	0	0	0	0	0
OPN1SW	0	0	0	0	0	0	0	0	0
CALU	7476	5287	7998	5977	6115	4860	7341	5304	5783
IRF5	0	0	0	0	0	0	0	0	0
TNPO3	0	0	0	0	0	0	0	0	0
LOC136790602	0	0	0	0	0	0	0	0	0
TSPAN33	0	0	0	0	0	0	0	0	0
SMO	0	0	0	0	0	0	0	0	0
AHCYL2	834	1011	974	1174	1168	936	1241	1554	1478
STRIP2	15	42	47	23	16	19	88	71	111
LOC125182643	0	2	14	3	6	2	7	6	4
SMKR1	15	19	13	17	22	22	31	21	28
NRF1	2274	3142	2037	2391	1993	2021	2304	3629	2460
UBE2H	3277	3021	3183	2945	2030	2211	2967	2503	2633
LOC136790827	0	0	0	0	0	0	0	0	0
ZC3HC1	776	890	807	824	926	688	814	759	751
KLHDC10	510	785	661	629	673	494	583	715	727
LOC106038693	2	0	0	0	0	2	0	0	0
TMEM209	780	949	909	802	796	699	771	705	751
LOC106038763	0	2	4	0	2	0	0	0	0
LOC106038764	0	0	0	0	2	0	0	0	0
LOC106038694	0	0	0	0	0	0	0	3	0
CEP41	232	325	267	291	238	246	290	296	370
MEST	76	53	32	92	33	102	52	31	174
COPG2	3902	4787	4240	5059	5491	4371	5190	5991	5976
LOC136790935	5	13	6	9	8	11	19	25	17
IL15RA	467	568	664	582	601	493	623	517	572
FBH1	1853	1616	1945	1879	1593	1267	1735	1603	1742
ANKRD16	653	572	681	631	769	598	525	778	586
LOC125182653	0	0	0	0	0	0	0	0	0
GDI2	9718	8188	10703	13010	11561	10300	11416	14833	14242
TASOR2	916	1161	1085	938	1166	801	834	906	869
LOC106038741	0	0	0	0	0	0	0	0	0
LOC136791028	22	15	14	10	11	12	34	26	11
ASB13	590	652	649	1033	806	663	835	635	743
LOC106038708	8	6	4	3	6	4	9	0	5
NET1	1383	1737	1163	1232	1013	1053	1942	1574	2358
LOC136791063	0	0	0	0	0	0	0	0	0
LOC106038759	0	0	0	0	0	0	0	0	0
LOC106038701	0	0	2	1	0	0	0	0	0
UCN3	0	0	0	0	0	0	0	0	0
LOC106038705	0	0	2	2	2	2	1	1	0
LOC106038713	0	0	0	0	0	0	0	2	2
SLC35B4	280	505	360	415	447	398	504	451	436
LRGUK	57	148	74	89	62	66	161	114	72
EXOC4	808	1088	975	1255	1156	1061	1095	1906	1648
LOC136791307	0	0	0	0	0	0	0	0	0
LOC106038717	0	0	0	0	0	0	0	0	0
LOC125182633	0	0	0	0	1	0	0	0	0
CHCHD3	2429	2462	2700	2757	2513	2748	2187	2901	2820
LOC125182638	0	0	0	0	0	0	0	0	0
PLXNA4	200	128	151	54	24	99	52	686	179
LOC136791346	0	0	0	0	0	0	0	0	0
PODXL	206	268	181	244	190	377	264	259	345
MKLN1	2940	3136	3072	3260	2795	2379	2678	2489	2597
LOC125182637	0	0	0	0	0	0	0	0	0
LOC136791396	0	0	2	0	0	0	0	2	0
LOC106038726	73	67	82	72	70	32	89	110	114
LOC106038747	35	88	63	122	83	71	94	85	78
IL2RA	32	8	24	34	36	22	78	74	53
RBM17	689	814	629	769	693	651	759	625	610
LOC125182640	0	4	0	0	1	3	2	0	0
PFKFB3	579	646	455	719	364	592	749	285	309
LOC125182647	0	0	0	0	0	0	0	0	0
LOC106038691	0	4	0	7	6	2	6	0	0
PRKCQ	186	126	111	117	138	143	244	152	157
LOC136791604	0	0	0	0	0	0	0	0	0
LOC106038714	0	0	0	0	0	0	0	0	0
SFMBT2	533	572	388	492	386	416	697	596	390
LOC106038729	182	172	90	156	62	109	87	110	154
ITIH5	1760	1175	1443	999	1455	2089	1540	2486	2215
ITIH2	53433	34805	39276	30108	39248	35336	47918	35679	32919
KIN	531	726	606	488	453	446	651	497	587
ATP5F1C	9629	8021	7860	10275	9680	9470	8885	11405	10734
TAF3	905	937	972	965	874	842	972	929	922
LOC125182636	0	0	0	0	0	0	0	0	0
GATA3	34	37	37	36	49	33	31	38	32
LOC106038709	0	0	0	0	0	0	0	0	0
LOC106038710	0	0	0	0	0	0	0	0	0
LOC136791709	0	0	0	0	0	0	0	0	0
LOC136789730	0	0	2	0	0	2	0	0	0
CELF2	158	153	108	130	118	100	101	113	147
LOC136791783	0	0	0	0	0	0	0	0	0
LOC136791788	0	0	0	0	0	0	0	0	0
USP6NL	152	201	119	164	140	125	156	257	257
LOC136786428	20	13	19	7	4	13	13	12	16
LOC136786427	19	12	21	10	2	15	26	25	5
ECHDC3	1117	931	1119	990	967	831	1069	1088	1283
PROSER2	1178	1516	1650	963	876	769	1495	1158	851
UPF2	1091	1414	976	984	795	964	1015	878	932
DHTKD1	2058	3343	1984	2142	3147	4462	3203	3698	3042
SEC61A2	665	634	556	603	672	615	693	904	886
NUDT5	7054	8565	6331	6810	6766	5886	7665	9268	10682
CDC123	950	836	856	988	938	996	1088	1282	1198
CAMK1D	371	407	418	348	344	335	441	451	414
CCDC3	150	116	127	83	238	93	167	181	150
OPTN	2204	3270	2398	2501	3007	2445	2408	2474	2880
MCM10	25	39	30	59	143	82	61	83	116
PHYH	4440	8959	4754	6967	5170	5830	7250	7030	7085
SEPHS1	481	599	457	474	470	396	434	551	576
LOC125182632	8	9	6	7	6	15	11	9	12
BEND7	1121	1217	959	718	711	728	777	922	937
LOC106046207	30	52	40	46	24	30	37	41	40
PRPF18	1046	1024	1104	870	830	709	923	1241	1104
FRMD4A	1493	1327	1311	1163	588	876	977	874	763
LOC136786588	0	0	0	0	0	0	0	0	0
LOC136786589	0	0	0	0	0	0	0	0	0
LOC106046195	0	0	0	0	0	0	0	0	0
FAM107B	226	251	231	192	224	170	221	289	254
HSPA14	293	284	284	294	280	238	327	276	248
SUV39H2	1038	1245	1127	983	778	908	1096	1217	1286
DCLRE1C	110	148	123	120	107	83	202	159	120
MEIG1	38	57	43	43	34	33	36	55	58
TMEM243	421	401	442	289	254	225	360	292	338
DMTF1	1106	1160	996	716	745	716	1064	890	915
LOC106035526	0	0	0	0	0	0	0	0	0
LOC125182645	0	0	0	0	0	0	0	0	0
ELAPOR2	129	425	202	378	122	237	337	338	181
GRM3	0	0	0	0	2	2	0	2	0
LOC106035554	0	0	0	0	0	0	0	0	0
LOC106035528	0	0	0	0	0	0	0	0	0
LOC136786730	6	12	21	4	5	9	8	4	10
LOC106035527	0	0	0	0	0	0	0	0	0
SEMA3D	62	43	36	38	98	39	71	52	84
LOC136786797	0	0	0	0	0	0	0	0	0
LOC125182662	1	0	0	0	0	0	0	0	0
SEMA3A	76	36	31	51	27	18	50	27	25
LOC106035521	0	0	0	0	0	0	0	0	0
SEMA3E	8	4	0	9	2	4	8	10	5
PCLO	3	1	1	1	1	2	12	0	1
LOC125182661	0	0	0	0	0	0	0	0	0
LOC106035541	0	0	0	0	0	0	0	0	0
LOC136786923	0	0	0	0	0	0	0	0	0
LOC136786928	0	0	0	0	0	0	0	0	0
CACNA2D1	76	69	74	31	63	56	43	80	67
HGF	36	46	31	15	34	32	76	28	52
LOC136787001	2	1	3	0	0	4	8	2	2
LOC136786992	0	0	0	0	0	0	0	0	0
LOC106035512	0	0	0	0	0	0	0	0	0
SEMA3C	26	28	28	31	44	26	58	44	47
CD36	6957	6683	6346	4802	4477	4634	5596	6114	6060
GNAT3	2	6	1	0	0	0	0	0	0
GNAI1	161	157	223	135	72	144	217	190	193
LOC125183320	0	0	0	0	0	0	0	0	0
MAGI2	137	56	114	85	77	100	93	72	75
LOC125183309	0	0	0	0	0	0	0	0	0
LOC106035530	0	0	0	0	0	0	0	0	0
PHTF2	149	129	108	140	98	102	174	105	101
TMEM60	313	381	323	259	231	319	291	284	314
RSBN1L	441	478	425	324	336	305	362	336	369
PTPN12	902	899	934	986	750	749	860	1305	853
GSAP	1118	1277	979	813	433	555	862	790	701
CCDC146	3	1	4	0	4	0	0	2	7
FGL2	0	0	0	0	0	0	0	0	0
FAM185A	311	304	237	344	296	257	414	531	446
LOC136788371	0	0	0	0	0	0	0	0	0
FBXL13	13	8	10	8	9	11	5	22	16
LRRC17	0	0	0	0	0	0	0	0	0
ARMC10	457	525	381	379	344	496	420	572	531
NAPEPLD	528	587	440	1033	364	773	866	1053	685
PMPCB	2171	2907	2565	4175	2985	2783	3648	3068	2932
DNAJC2	1126	1122	1152	1323	1267	1233	1188	1174	1056
PSMC2	2369	3334	2516	2552	2925	2862	2316	2956	3569
SLC26A5	7811	6572	6819	5461	3129	4762	3574	2714	2605
RELN	1931	809	921	1412	640	1575	931	1239	920
ORC5	130	165	130	151	136	135	207	245	199
TRNAL-AAG	0	0	0	0	0	0	0	0	0
TRNAG-CCC	0	0	0	0	0	0	0	0	0
TRNAL-AAG_1	0	0	0	0	0	0	0	0	0
LOC125183313	0	0	0	0	0	0	0	0	0
LHFPL3	6	0	8	3	7	3	5	4	34
LOC125183312	583	612	713	338	277	330	426	169	264
KMT2E	2202	2356	1997	1414	1673	1175	1467	1775	2368
SRPK2	668	1072	693	541	343	441	578	781	761
PUS7	628	598	629	405	416	483	554	403	461
RINT1	404	423	459	440	375	348	481	477	427
EFCAB10	103	191	151	69	115	65	97	120	102
ATXN7L1	809	791	621	455	388	403	558	622	580
CDHR3	1	4	0	0	1	4	7	0	2
SYPL1	0	0	0	0	0	0	0	0	0
NAMPT	2090	2201	1839	1563	1195	1132	2109	1134	1302
LOC125183302	0	0	0	0	0	2	0	0	0
CCDC71L	758	1142	717	886	758	738	814	695	866
PIK3CG	525	258	427	317	241	223	293	273	262
PRKAR2B	59	30	48	88	55	42	69	56	86
HBP1	2108	2199	1995	1209	1140	1162	1581	1806	2215
COG5	760	785	780	920	689	694	842	938	882
GPR22	0	0	0	0	0	0	0	0	0
DUS4L	1263	1515	1228	1359	1219	1412	1667	1726	1663
LOC136789604	0	0	0	0	0	0	0	0	0
SLC26A4	613	62	625	72	13	105	206	650	563
CBLL1	414	510	457	385	415	397	460	368	482
SLC26A3	2	0	2	4	7	2	36	15	11
DLD	6958	5667	5785	7870	7674	9931	7673	11209	10375
LAMB1	2201	1362	1873	2260	1962	2228	2495	3469	2563
LOC106042017	1	3	10	7	2	3	4	4	7
LAMB4	2	8	5	2	0	3	12	1	4
ERGIC2	2818	2185	2206	2472	2398	2770	1856	2511	2545
LRRK2	319	254	235	294	130	133	319	196	185
SLC2A13	500	514	378	469	302	317	475	427	385
REDIC1	0	2	4	2	2	2	0	0	0
ABCD2	2437	3625	2451	1961	1949	2524	2200	2453	2156
LOC125183315	0	0	0	0	0	0	0	0	0
KIF21A	1831	1331	1542	961	648	616	815	1010	1158
LOC106042005	0	0	1	0	2	0	0	0	2
LOC136789754	0	0	0	0	0	0	0	0	0
CPNE8	250	314	237	246	256	138	231	277	249
ALG10	288	231	291	267	266	211	241	207	207
TPRKB	411	384	433	389	502	384	366	412	373
GTSE1	123	125	127	167	220	147	199	141	202
TRMU	510	595	425	656	484	420	500	532	543
CELSR1	2407	2837	2326	1451	1326	1573	1705	2203	1927
LOC106042035	70	54	72	189	115	92	259	387	208
GRAMD4	177	159	125	201	144	152	238	227	279
CERK	472	358	391	439	310	261	502	363	450
TBC1D22A	333	270	280	288	114	153	232	220	178
LOC106042011	0	0	0	0	0	0	0	0	0
TAFA5	3	6	5	6	7	3	7	8	6
LOC106048029	0	0	0	0	0	0	0	0	0
LOC125180177	0	0	0	0	0	0	0	0	0
LOC106048028	0	2	0	0	0	0	0	0	0
LOC125180178	0	0	0	0	0	0	0	0	0
LOC106048030	0	0	0	0	0	0	0	0	0
LOC125180179	0	0	0	0	0	0	0	0	0
LOC136789668	535	1883	945	1323	212	1330	937	925	1083
LOC136789671	0	0	0	0	0	0	0	0	0
LOC106040504	0	0	0	0	0	0	2	2	0
LOC106040479	0	0	0	0	0	0	0	0	0
LOC106040476	0	0	0	0	0	0	0	0	0
LOC106040475	0	0	0	0	0	0	0	0	0
BRD1	594	598	571	309	223	251	379	363	325
LOC136789762	222	203	168	80	49	72	80	22	49
ZBED4	323	344	327	284	179	187	271	242	188
ALG12	1214	583	1149	1164	650	592	1330	580	571
CRELD2	3233	2215	3723	4556	2522	2164	4197	2046	1980
LOC106040473	0	0	0	0	0	0	1	0	0
LOC106040474	0	0	0	0	1	0	0	0	0
LOC106040464	0	0	0	0	0	0	0	0	0
LOC106040480	0	0	0	0	0	0	0	0	0
PIM3	1007	698	885	834	844	518	1897	667	1241
LOC136789733	0	0	0	0	0	0	0	0	0
LOC106040467	0	0	0	0	0	0	0	0	0
LOC125180039	0	0	0	0	0	0	7	0	0
LOC125180038	0	0	0	0	0	0	0	0	0
IL17REL	0	8	2	0	0	4	8	1	0
MLC1	0	0	0	0	0	0	0	0	0
MOV10L1	0	0	2	0	0	2	0	0	0
PANX2	904	481	633	633	272	528	398	294	153
LOC106040466	4	2	0	16	0	0	0	4	0
TRABD	973	941	752	1122	704	755	976	691	735
LOC136789719	48	130	45	199	37	73	57	49	35
SELENOO	379	527	458	182	194	269	214	220	210
TUBGCP6	360	412	322	342	261	286	376	318	275
HDAC10	220	207	206	244	116	135	158	160	138
LOC106040468	0	0	2	0	0	0	0	0	0
MAPK12	111	86	44	135	53	59	133	116	94
MAPK11	438	320	398	393	148	242	396	349	288
LOC106040460	0	0	0	0	0	0	0	0	0
PLXNB2	3639	3767	3174	3750	2575	3256	4083	4410	4103
LOC136789758	0	0	0	0	0	0	0	0	0
LOC136789766	0	0	0	0	0	0	0	0	0
ZNF800	46	36	23	35	16	24	36	16	21
GRM8	0	0	2	2	0	5	0	0	3
POT1	155	144	116	104	85	89	132	123	100
GPR37	0	0	0	0	0	4	0	0	0
LOC106047630	9	12	3	0	7	3	7	1	2
SPAM1	0	0	0	0	0	0	0	0	0
HYAL4	0	0	0	0	0	0	0	0	0
LOC106047623	0	0	0	0	0	0	1	0	0
WASL	793	861	846	880	611	747	902	884	870
LMOD2	2	2	0	0	0	0	0	6	0
ASB15	0	0	0	0	0	0	0	0	0
NDUFA5	1620	1380	1336	1499	1512	1351	1304	1569	1645
IQUB	16	10	9	4	16	15	11	11	9
LOC136789792	5	1	2	1	1	2	0	1	2
LOC106044527	795	1015	1036	1004	884	816	1181	1194	1190
SLC13A1	2	6	8	6	9	6	2	1	2
CADPS2	40	31	21	7	11	22	11	17	25
FEZF1	0	0	0	0	0	0	2	1	0
AASS	2424	3675	1811	3436	1549	4381	3712	4475	4271
PTPRZ1	101	5	11	2	4	13	1	39	6
LOC106044522	0	0	0	0	0	0	0	0	0
LOC125182977	0	0	0	0	0	0	0	0	0
FAM3C	1006	1277	1192	1645	1186	1279	1509	1349	1439
WNT16	100	130	77	54	81	38	118	179	95
LOC106044531	76	79	14	16	23	46	50	42	39
CPED1	79	61	54	20	26	52	58	41	44
ING3	498	380	473	299	296	285	325	310	348
LOC136789838	2	2	0	0	0	3	0	0	0
LOC125182974	2	2	0	0	2	0	6	2	4
TSPAN12	1963	2340	1872	2213	1363	1600	2984	1987	2215
KCND2	2	1	2	6	10	4	9	6	4
LOC106044534	0	0	0	0	0	0	0	0	0
LOC136789845	0	0	0	0	0	0	0	0	0
LOC136789846	2325	3210	2442	2667	1362	2401	3043	1724	1617
LOC136789887	3	4	3	3	4	1	0	0	2
LOC136789902	0	0	1	0	2	0	0	0	0
LOC136789896	0	0	0	0	0	0	0	0	1
LOC136789903	0	0	0	0	0	0	0	0	0
LOC136789901	43	23	30	53	37	128	57	38	36
LOC136789906	0	0	0	0	0	0	0	0	0
LOC136789672	0	0	0	0	0	0	0	0	0
LOC136789863	0	0	0	0	0	0	0	0	0
LOC136789881	0	0	0	0	0	0	0	0	0
LOC136789864	0	0	0	0	0	0	0	0	0
LOC125181760	0	0	0	0	0	0	0	0	0
LOC136789875	0	0	0	0	0	0	0	0	0
LOC136789908	0	0	0	0	0	0	0	0	0
LOC136789907	0	0	0	0	0	0	0	0	0
LOC136789874	0	0	0	0	0	0	0	0	0
LOC136789912	0	0	0	0	0	0	0	0	0
LOC136789872	0	0	0	0	0	0	0	0	0
LOC136789871	0	0	0	0	1	0	0	0	0
LOC136789873	0	0	0	0	0	0	0	0	0
LOC136789869	2	4	0	2	3	0	0	0	2
LOC136789924	0	0	0	0	1	0	0	0	0
LOC125181758	3	4	3	3	3	5	8	2	4
ANKRD26	274	162	212	201	105	111	200	166	136
LOC136789899	3	2	4	0	3	0	1	3	0
LOC136789928	9	3	4	8	9	2	15	9	7
LOC136789932	14	14	9	15	2	7	9	10	13
LSM8	397	328	296	313	299	301	341	249	260
LOC106042055	0	0	0	0	0	0	0	0	0
CTTNBP2	572	432	668	301	278	377	149	258	243
CFTR	0	2	0	0	0	0	0	0	2
ASZ1	0	0	0	0	0	0	0	0	0
WNT2	0	0	0	2	0	0	0	0	5
ST7	441	509	621	358	468	482	407	425	520
LOC136789991	11	13	15	1	11	11	11	7	13
CAPZA2	1214	1152	990	1054	900	1095	1302	1363	1392
LOC125180508	0	0	0	0	0	0	0	0	0
LOC125180505	0	2	0	0	0	0	0	0	0
MET	1464	1440	1628	1268	532	734	1311	681	604
LOC106042062	47	11	12	5	4	4	3	8	0
CAV1	598	578	490	360	278	505	485	562	633
CAV2	144	98	113	92	75	76	136	121	122
LOC136789996	0	0	0	0	0	0	0	0	0
TES	66	79	79	141	111	79	211	335	359
TFEC	251	229	248	164	88	95	141	167	163
LOC136789734	0	0	0	0	0	0	0	0	0
LOC106042047	0	0	0	0	0	0	2	2	0
LOC106042056	0	0	0	0	0	0	0	0	0
MDFIC	270	171	178	112	110	158	137	198	230
FOXP2	130	117	142	130	68	120	162	69	79
LOC125180105	0	0	0	0	0	0	0	0	0
LOC125180104	0	0	0	0	0	0	0	0	0
LOC125180106	0	0	0	0	0	0	0	0	0
LOC106042057	4	2	0	0	0	0	5	0	2
PPP1R3A	0	2	0	0	0	0	2	0	0
LOC136790019	0	0	0	0	0	0	0	0	0
LOC106042043	0	0	0	0	0	0	0	0	0
SMIM30	995	1316	1208	1159	988	1064	1223	1084	1427
GPR85	0	7	10	9	6	4	7	13	11
LOC136790023	0	0	0	0	0	0	0	0	0
BMT2	308	194	240	251	121	100	199	214	164
TMEM168	580	683	465	488	284	425	491	387	422
LOC106042044	0	2	0	0	2	0	0	0	2
LOC136790024	0	0	0	0	0	0	0	0	1
LSMEM1	1	6	4	8	11	7	31	33	32
LOC136790027	0	0	0	0	0	0	0	0	0
IFRD1	4736	7015	5999	2469	2630	2417	3264	4439	5486
ZNF277	251	282	261	246	237	179	245	240	246
DOCK4	382	506	336	224	137	159	265	167	152
IMMP2L	156	164	160	233	183	223	261	272	131
TRNAI-AAU	0	0	0	0	0	0	0	0	0
LRRN3	0	0	0	0	0	0	0	0	0
LOC106045653	0	0	0	0	0	0	0	0	0
LOC106047953	0	0	0	1	0	0	0	0	0
LOC136790028	0	0	0	0	0	0	0	0	0
LOC106047946	0	0	0	0	0	0	0	0	0
LOC106045645	0	0	0	0	0	0	0	0	0
LOC125182994	0	0	0	0	0	0	0	0	0
LOC125183014	0	0	0	0	0	0	0	0	3
DNAJB9	744	407	538	361	562	432	728	410	531
THAP5	471	523	503	470	444	412	530	518	488
LOC106047896	0	0	0	0	0	0	0	0	0
LOC106047885	0	0	0	0	0	0	0	0	0
PNPLA8	1353	1202	1429	1382	1064	927	1634	1946	2126
LOC125182996	0	0	0	0	0	0	0	0	0
NRCAM	110	54	91	83	34	35	81	101	85
CNTN1	124	59	77	164	30	77	134	223	98
PDZRN4	62	43	56	66	16	62	78	70	27
LOC106047754	0	0	0	0	0	0	0	0	0
GXYLT1	108	146	112	70	65	95	108	116	125
YAF2	205	172	222	224	164	196	286	237	221
ZCRB1	411	416	366	342	328	429	435	357	420
PPHLN1	298	294	305	312	260	252	298	272	223
PRICKLE1	122	105	94	58	65	102	107	111	86
LOC106045638	0	0	0	0	0	0	0	0	0
ADAMTS20	80	24	27	65	50	19	126	142	23
TRNAH-GUG	0	0	0	0	0	0	0	0	0
PUS7L	140	101	85	107	143	72	80	64	76
IRAK4	295	319	272	277	169	179	284	249	319
TWF1	50	50	40	112	20	71	150	138	61
TMEM117	7	3	2	4	7	7	4	6	3
TRNAS-GCU	0	0	0	0	0	0	0	0	0
LOC106047608	0	0	0	0	0	0	0	0	0
LOC125183011	0	0	0	0	0	0	0	0	0
LOC106047613	0	0	0	0	0	0	0	0	0
NELL2	142	97	100	211	298	327	620	527	315
LOC106045491	0	0	0	0	0	0	0	0	0
DBX2	0	0	0	0	0	0	2	0	0
LOC125183001	0	0	0	0	0	0	0	0	0
ANO6	26	10	22	10	17	11	21	17	14
LOC106047516	0	0	0	2	0	4	6	3	0
LOC125182998	333	347	264	160	125	234	205	148	142
ARID2	629	590	564	469	323	361	462	337	349
SCAF11	1094	997	1245	1264	732	896	1085	866	737
LOC106045624	0	4	4	2	0	3	2	4	0
LOC136790094	0	2	2	0	0	2	2	0	2
SLC38A1	22	26	26	18	10	12	24	16	14
SLC38A2	2850	2072	3614	9885	3921	5141	7938	3842	4686
LOC125182946	6742	11276	6763	6092	5443	9254	6226	6769	6949
SLC38A4	13279	16508	10694	13185	10522	13161	10796	16065	16225
AMIGO2	100	74	148	71	134	120	157	141	120
LOC125182949	51	10	132	287	21	5	82	62	140
RPAP3	431	517	394	353	424	312	376	429	352
ATP23	846	877	898	1034	782	950	939	915	1000
LRIG3	40	38	27	26	36	31	39	22	21
LOC106047423	0	0	0	0	0	0	2	0	0
LOC106045614	0	0	0	0	0	0	0	2	0
LOC106047377	0	1	1	0	0	0	0	2	0
LOC136790113	0	0	0	0	0	0	0	0	0
LOC106045596	0	0	0	0	0	0	0	0	0
LOC136786348	8	6	6	5	12	8	6	10	6
SLC16A7	554	312	506	267	172	330	250	400	355
LOC106045591	0	0	0	0	0	0	0	0	0
TAFA2	44	32	28	11	24	18	20	29	23
USP15	884	899	849	633	494	524	681	721	821
MON2	928	898	793	726	461	602	685	597	628
PPM1H	760	284	430	496	321	467	439	752	481
LOC125182938	0	2	0	0	0	0	2	1	0
TRNAA-AGC	0	0	0	0	0	0	0	0	0
AVPR1A	430	20	128	3	21	23	30	6	13
RXYLT1	232	285	271	221	190	225	312	276	293
SRGAP1	298	249	242	241	137	265	269	305	299
LOC106045586	0	0	0	0	0	0	0	0	0
LOC106045460	2	1	0	2	0	0	1	0	1
KICS2	1102	1175	1207	796	873	850	915	847	817
RPL18A	9437	8584	9600	7928	7306	8402	6797	7870	9148
LOC125182953	0	0	0	0	0	0	0	0	0
XPOT	1196	1137	1222	1540	783	1040	1394	2230	1590
TBK1	251	244	239	217	146	145	215	230	174
RASSF3	482	225	335	420	183	326	461	510	338
GNS	7333	4744	5480	6161	3009	4782	5544	6125	5448
TBC1D30	155	231	179	211	124	130	184	178	170
LOC136790139	2	4	1	0	2	0	0	4	2
LOC106047169	0	0	0	0	0	0	0	0	0
LOC106047174	0	0	0	0	2	0	0	0	0
WIF1	0	0	0	8	2	0	2	2	0
LEMD3	335	313	293	294	215	215	288	260	182
MSRB3	779	692	753	955	737	574	771	873	941
HMGA2	33	43	25	34	47	25	62	37	46
LOC136790143	0	0	0	0	0	0	0	0	0
LOC125182950	0	0	0	0	0	2	0	0	0
LLPH	660	643	635	534	756	505	740	709	587
TMBIM4	2141	3545	2584	2334	2820	2719	2888	3121	3480
HELB	298	441	346	302	245	273	369	239	204
GRIP1	22	28	55	8	32	11	31	13	26
LOC136790155	0	0	0	0	0	0	0	0	0
LOC136790154	0	0	0	1	0	0	0	0	0
LOC136790153	0	0	0	0	0	0	0	0	0
LOC125182947	1	0	0	0	0	0	0	0	0
CAND1	1329	1297	1291	1287	1077	1199	1382	1628	1677
DYRK2	132	136	73	200	107	160	213	158	170
LOC106047029	0	0	0	0	0	0	0	0	0
LOC136790161	0	0	0	2	0	3	2	0	1
IFNG	14	2	0	0	4	4	0	1	4
IL26	0	0	0	2	0	0	0	0	0
IL22	0	1	0	0	0	0	3	2	0
MDM1	436	452	430	327	228	278	332	264	329
LOC136790168	0	0	0	0	0	0	0	0	0
RAP1B	1426	1209	1089	1254	1150	1330	1656	1764	1420
NUP107	505	510	427	454	407	402	545	378	444
SLC35E3	994	974	1065	1476	1037	1237	1452	1444	1098
LOC136790170	24	34	19	23	14	22	20	16	14
MDM2	1901	2230	1703	1516	1112	1249	1698	1641	1496
CPM	27	165	22	71	88	98	285	107	40
LOC125182939	0	0	0	0	0	0	0	0	0
CPSF6	591	449	403	529	417	453	421	445	503
LYZ	70	147	82	854	185	84	200	228	267
YEATS4	178	226	151	226	191	219	219	223	276
FRS2	150	123	141	102	116	75	128	154	123
LOC136790175	0	0	0	0	0	0	0	0	0
CCT2	2986	2166	2762	3515	3369	3311	2837	3312	3732
LRRC10	0	0	0	0	0	0	0	0	0
LOC106045567	122	72	76	37	59	31	56	77	86
BEST3	0	1	3	0	2	0	0	2	0
RAB3IP	279	320	288	498	474	346	495	489	403
MYRFL	2	1	1	0	0	0	4	0	3
LOC106045724	0	0	0	0	0	0	0	0	0
CNOT2	398	475	438	357	384	356	348	368	363
LOC106046861	0	0	0	0	0	0	0	0	0
KCNMB4	3	4	4	13	16	8	7	8	12
PTPRB	503	423	480	357	123	235	358	333	256
PTPRR	69	104	75	59	45	93	59	51	71
LOC106046803	0	0	0	0	0	0	0	0	0
TSPAN8	486	559	478	440	926	475	610	647	584
LOC106046783	0	2	0	0	1	0	0	2	0
LGR5	122	84	152	95	160	73	166	97	102
ZFC3H1	1939	1530	1663	1287	663	789	1137	909	849
TMEM19	1264	1057	965	1063	715	916	1010	1058	933
RAB21	2369	1984	2456	2415	1688	2061	2294	2281	2084
TBC1D15	862	669	763	544	458	503	631	588	667
TPH2	0	4	0	0	0	0	0	6	2
LOC125182952	0	0	0	0	0	0	0	0	0
LOC125182941	1	0	0	0	0	0	0	0	0
TRHDE	0	0	0	0	0	4	0	0	2
LOC106046709	0	0	0	0	0	0	0	0	0
KCNC2	1	0	0	1	0	2	2	0	2
CAPS2	65	79	62	72	51	92	127	121	75
CCDC107	459	588	444	458	426	459	494	528	336
LOC106046657	6	3	7	4	6	7	2	4	2
LOC106046673	24	23	20	15	28	12	38	38	13
LOC106046652	146	348	221	167	263	188	162	122	203
KRR1	481	520	602	535	521	441	575	465	638
LOC106046635	0	2	0	1	0	1	0	1	0
LOC136790252	0	0	0	0	0	0	0	0	0
PHLDA1	37	28	68	47	49	53	83	104	124
LOC125179938	44	20	26	40	23	22	57	38	51
NAP1L1	853	847	884	890	884	811	1019	1299	1351
BBS10	258	366	383	290	220	245	314	229	239
OSBPL8	915	730	744	594	401	597	731	845	609
ZDHHC17	182	169	128	157	51	105	135	131	139
CSRP2	1621	1192	2464	1692	2311	2184	3809	2982	2890
E2F7	84	51	60	72	80	74	103	108	116
LOC125179939	0	0	0	0	6	0	0	6	5
LOC136790312	0	0	0	0	0	0	0	0	0
NAV3	56	51	44	75	129	43	97	88	92
LOC136790313	0	0	0	0	0	0	0	0	0
LOC106045551	0	0	0	0	0	0	0	0	0
LOC125179936	0	0	0	0	0	0	0	0	0
LOC125179638	0	0	2	0	0	0	0	0	0
SYT1	18	13	20	6	6	12	10	6	6
PAWR	675	620	603	485	379	371	486	498	442
LOC125184648	0	0	0	0	0	0	0	0	0
PPP1R12A	598	446	481	391	254	290	433	441	433
RPS16	7297	5507	6903	6619	5637	6538	5326	6350	6199
OTOGL	4	0	2	0	0	0	2	4	4
PTPRQ	8	3	9	1	4	8	2	0	2
LOC136790342	0	0	0	0	0	0	0	0	0
MYF6	0	0	0	0	0	2	0	0	0
MYF5	0	0	0	0	0	0	2	2	0
LIN7A	23	18	24	28	31	16	46	28	55
LOC106045294	20	3	74	125	56	23	44	3	97
LOC136790345	0	0	0	0	0	0	0	0	2
LOC106045537	0	0	0	0	0	0	0	0	0
CHADL	4	0	0	0	0	2	2	8	2
RANGAP1	1898	1732	1676	2312	2161	1838	2704	2346	2173
LOC106046411	0	0	0	0	0	0	0	0	0
ZC3H7B	3652	5515	3649	3785	4011	3517	4472	4234	3948
LOC106046389	6	6	17	8	6	3	10	3	15
TEF	746	595	717	689	434	568	659	652	479
LOC106045520	273	357	230	58	64	178	75	97	79
TOB2	1916	3419	1954	1837	1499	2383	1716	2554	2033
PHF5A	713	1240	738	930	791	850	795	821	788
ACO2	3471	3901	2745	4763	3896	4037	3720	7751	6165
LOC136790361	0	0	0	0	0	0	0	0	0
POLR3H	401	511	341	333	407	368	317	319	229
CSDC2	1	6	8	3	15	4	7	38	2
PMM1	259	411	241	302	793	556	412	975	661
DESI1	4062	4983	4211	4295	5292	4355	4188	5095	4641
XRCC6	913	1220	1061	794	798	920	901	1054	967
SNU13	1456	1668	1512	1642	1897	1603	1736	1847	1817
MEI1	31	24	75	14	6	5	12	20	51
LOC125184653	2	3	4	3	2	4	0	1	0
CCDC134	520	528	537	749	790	623	806	730	577
SREBF2	4242	4196	4061	6817	4873	4115	4855	3123	2880
LOC136789721	0	0	0	0	0	0	0	0	0
SHISA8	131	10	10	37	15	18	25	29	28
TNFRSF13C	14	12	5	6	15	4	16	14	11
CENPM	489	645	660	547	601	421	594	553	788
SMIM45	0	0	0	0	0	0	0	0	0
SEPTIN3	1	0	0	0	0	3	0	0	1
WBP2NL	1240	2005	1654	1831	1855	1535	1727	1887	2267
NAGA	1431	1777	1724	2350	2118	1872	1967	1817	2600
PHETA2	377	574	417	363	288	378	390	465	386
SMDT1	1700	1783	1778	1954	1775	1695	1920	2042	1877
NDUFA6	1226	1079	1149	936	1104	881	917	1054	986
CYP2D6	1478	543	3130	662	2902	280	506	2062	1509
TCF20	1065	1050	1055	1081	844	874	1031	1179	988
LOC106046234	63	34	44	33	27	31	21	27	50
NFAM1	120	172	112	129	125	84	103	151	163
LOC106045206	76	127	60	78	84	76	61	67	66
SERHL2	571	837	548	714	578	555	493	518	507
RRP7A	736	842	766	918	1034	919	928	756	759
LOC136789674	36	27	18	16	18	16	23	25	19
POLDIP3	937	1109	1020	905	928	892	868	1098	978
LOC106046163	0	4	0	1	0	0	5	0	0
LOC125184657	0	0	0	0	0	0	0	0	0
LOC125184651	0	0	0	0	0	0	0	0	0
LOC106045696	0	0	0	0	2	1	0	0	0
LUC7L2	3324	2809	3066	2552	2879	2367	2421	2169	2310
FMC1	1070	1158	1108	871	893	987	675	846	736
TRNAR-CCU	0	0	0	0	0	0	0	0	0
UBN2	733	557	669	630	438	458	646	688	479
LOC106046098	6	11	9	2	3	2	3	3	0
IFT56	71	95	81	74	53	72	84	134	73
GUCY2C	9	18	4	5	0	6	3	4	7
LOC136790376	0	0	0	0	0	0	0	0	0
PLBD1	3336	3660	3749	5012	4259	4839	3274	6594	4462
ATF7IP	835	1216	889	665	637	687	653	704	700
LOC125184654	0	0	0	0	0	0	0	0	0
LOC125180964	0	0	0	0	4	5	3	10	4
LOC125180965	0	0	0	0	0	0	0	0	0
GRIN2B	0	0	0	1	4	4	5	8	2
LOC106045976	8	0	2	2	0	0	1	6	0
LOC136790383	63	86	71	131	66	84	144	148	130
LOC136790384	0	0	0	0	0	0	0	0	0
EMP1	0	0	0	0	0	0	0	0	0
GSG1	347	244	275	454	277	217	226	812	231
FAM234B	336	353	279	289	241	240	342	392	326
LOC106045920	7	14	15	6	9	4	2	8	22
HEBP1	14686	16609	13637	13013	9788	13862	11302	17582	14075
LOC106045506	4	4	4	10	8	3	6	13	12
DDX47	1078	1290	1023	1174	1073	1066	1123	1057	1287
APOLD1	132	311	346	143	412	572	1121	1454	1595
LOC136790391	8	3	12	9	6	6	11	19	17
LOC136786282	108	126	93	189	85	108	139	134	119
LOC136790398	215	401	353	426	371	395	352	586	474
LOC136790403	3	4	3	8	1	1	4	2	3
LOC136790393	0	0	0	0	0	0	0	0	0
LOC136790400	0	0	0	0	0	0	0	1	13
LOC136790412	145	247	162	203	150	137	153	197	131
LOC136790389	164	132	181	170	150	133	157	164	129
LOC106045102	44	30	54	245	38	87	76	134	113
LOC125182478	137	203	171	211	110	112	129	200	101
LOC106045096	284	309	394	751	448	449	685	992	473
LOC106045148	18	17	15	15	25	18	15	15	15
LOC106045886	2596	2139	3195	2121	1850	1892	2074	2191	1517
LOC136790418	74	40	61	334	156	212	287	281	289
LOC106045137	2	1	3	2	1	3	2	11	0
LOC136790414	11	10	8	42	8	12	89	44	2
LOC136790415	100	73	167	507	279	331	487	559	339
LOC136790417	40	39	46	113	63	79	113	127	69
LOC136790419	0	2	1	2	5	0	2	5	2
LOC136790422	245	401	314	390	296	341	344	380	412
LOC106045132	2	1	3	3	4	1	2	5	0
LOC136790420	0	0	1	1	2	0	0	2	0
LOC125182479	34	85	66	106	86	69	112	122	88
LOC125182477	543	527	649	749	573	520	1035	1176	988
LOC106045869	23	45	39	39	36	36	66	51	72
LOC106045840	201	164	164	70	114	85	101	156	176
LOC106045874	7	8	19	17	15	13	8	17	24
LOC106045860	17	25	20	16	12	4	27	18	10
LOC136790431	4	0	1	0	1	0	0	0	1
LOC106045829	9	5	2	1	3	4	5	6	12
LOC106045851	905	942	864	570	585	906	491	913	1007
LOC106045907	124	164	156	267	134	114	182	404	214
LOC136790439	3	8	6	11	10	3	1	9	6
LOC136790433	22	42	24	34	17	13	25	31	30
LOC136790432	53	35	43	69	38	33	47	58	56
LOC136790437	18	19	9	38	19	15	18	30	43
LOC106045814	108	167	57	174	148	137	179	246	254
LOC106045810	72	93	84	218	142	83	121	105	135
LOC136790440	10	12	13	4	6	7	4	2	4
LOC106045109	10	20	15	11	22	12	18	19	36
WBP11	1232	1529	1315	1471	1535	1315	1334	1393	1318
LOC106045755	8	8	0	6	3	2	1	7	0
SMCO3	0	0	0	0	0	0	0	0	0
ART4	11	3	4	4	4	6	6	8	6
LOC106045799	12	9	6	8	19	39	11	14	1
MGP	628	684	706	592	1026	1175	2245	2473	2158
ERP27	3	4	2	4	0	1	4	6	2
ARHGDIB	2018	2395	1959	2355	3223	1870	2049	2049	2622
PDE6H	14	6	5	19	18	19	7	22	14
AGBL3	45	52	60	26	50	38	66	37	32
TMEM140	1241	1474	1289	982	827	1116	674	933	1145
CYREN	509	465	408	295	385	358	334	284	283
WDR91	593	902	624	676	655	563	613	656	695
STRA8	27	28	25	26	11	22	19	17	20
LOC106036880	31	72	51	37	73	25	38	57	39
LOC125182462	54	52	42	32	34	51	42	47	55
CNOT4	558	647	561	610	605	450	570	660	650
LOC125182470	124	142	113	80	104	107	97	92	100
LOC106036913	0	0	4	0	0	0	0	0	0
NUP205	1267	1324	1258	1171	953	978	1096	1404	1418
ARL1	2524	2475	2712	3102	2341	2555	2686	3182	3009
UTP20	987	928	1036	1138	1162	972	1124	1143	1155
LOC136790464	2	0	3	0	0	0	0	0	0
SLC5A8	22	70	70	10	54	30	120	101	120
ANO4	0	2	4	0	2	0	0	0	1
GAS2L3	59	85	76	142	87	54	119	90	172
NR1H4	1261	1989	1011	894	959	720	1376	868	862
SLC17A8	20	2	10	0	4	8	4	0	2
SCYL2	1232	932	982	1089	724	864	1165	1035	1088
ACTR6	1173	1357	1229	1317	1223	1352	1766	2003	1886
BLTP3B	113	86	107	124	85	89	206	260	130
ANKS1B	26	19	45	8	6	20	16	12	36
LOC136790477	0	0	0	0	0	0	0	0	0
APAF1	490	428	391	432	286	255	422	341	308
IKBIP	197	199	168	147	190	158	186	183	134
SLC25A3	9477	12495	9410	10984	11007	13111	9002	13092	14236
LOC125182482	0	0	0	0	0	0	0	0	0
TMPO	903	962	747	708	596	654	860	725	793
TRNAW-CCA	0	0	0	0	0	1	0	0	0
TRNAD-GUC	0	0	0	0	0	0	0	0	0
TRNAD-GUC_1	0	0	0	0	0	0	0	0	0
LOC106036884	0	0	0	0	0	0	0	0	0
LOC125182472	2	4	0	0	0	0	2	0	2
LOC125182468	6	6	2	2	4	1	0	3	2
LOC106036917	2	0	0	0	0	0	0	0	0
LOC125182476	0	0	0	0	0	0	0	0	0
NEDD1	333	230	250	267	150	140	197	211	183
CFAP54	0	0	0	0	3	0	2	2	0
TRNAN-GUU	0	0	0	0	0	0	0	0	0
CDK17	359	430	396	398	264	362	371	329	255
ELK3	425	567	527	441	345	526	477	565	638
LOC106036969	13	14	4	3	3	14	5	8	5
TRNAD-GUC_2	0	0	0	0	0	0	0	0	0
LTA4H	603	891	681	635	600	741	831	1052	1121
HAL	1740	2297	1565	1465	1503	2193	1788	2262	2291
AMDHD1	6299	8038	5760	3293	5290	5564	6333	7161	5831
SNRPF	295	214	190	275	356	256	324	307	280
NTN4	1114	541	1229	434	260	518	706	848	753
USP44	497	342	333	253	174	244	353	434	440
METAP2	1505	1372	1545	1692	1819	1393	1598	1743	1598
LOC106036929	0	0	0	0	0	0	0	0	0
VEZT	427	443	383	327	262	282	436	429	319
FGD6	533	461	649	635	282	388	559	782	449
NR2C1	1356	1519	1396	1038	861	860	1012	1123	1224
LOC125182463	0	0	0	0	0	0	0	0	0
NDUFA12	1467	1240	1310	1715	1161	1442	1278	1519	1411
TMCC3	98	116	75	61	41	91	152	102	123
CEP83	284	412	313	236	157	206	276	192	221
PLXNC1	922	1033	1079	1649	802	774	1279	1024	1330
LOC125182464	2	1	2	4	0	2	11	5	4
CRADD	597	594	572	470	459	579	686	847	751
SOCS2	36	19	32	19	16	28	190	216	98
MRPL42	608	674	644	745	838	674	843	830	774
UBE2N	1252	1230	1194	1474	1387	1381	1581	1759	1594
NUDT4	1539	1254	1294	964	889	1090	988	1076	1110
LOC125182457	6	2	4	5	3	3	4	1	4
LOC125182458	0	0	0	0	0	0	0	0	0
EEA1	1904	1159	1639	1693	1200	1142	1042	1106	1011
PLEKHG7	4	0	0	2	6	2	1	8	5
LOC136790560	0	2	0	2	0	0	0	0	0
BTG1	2918	3314	3323	4678	3575	3496	3878	6137	4887
LOC136790561	0	0	0	0	0	0	0	0	0
LOC106036887	0	0	0	0	0	0	0	0	0
LOC125182481	0	0	0	0	0	0	0	0	0
LOC136790563	2	8	1	0	0	2	2	2	0
DCN	4493	3103	3785	2849	3841	3540	5347	5166	3962
LOC106036881	45	26	42	14	66	56	68	65	70
EPYC	0	0	2	3	0	0	0	0	0
LOC136790565	0	0	0	0	0	0	0	0	0
LOC136790575	0	0	0	0	0	0	0	0	0
LOC106036972	0	0	0	0	0	0	0	0	0
LOC136790576	0	0	0	0	0	1	0	0	0
LOC136790586	2	0	3	0	0	1	0	0	3
LOC106036916	0	0	0	0	0	0	0	0	0
LOC106036886	85	112	138	88	49	70	141	78	62
LOC136790587	0	0	0	0	0	0	0	0	0
ATP2B1	900	997	893	847	488	719	786	851	856
LOC136786989	0	0	0	0	0	0	0	0	0
POC1B	463	423	464	462	337	346	420	492	371
GALNT4	0	0	0	0	0	0	0	0	0
LOC106036939	17	10	15	6	10	2	17	12	11
DUSP6	300	279	384	299	296	299	254	336	314
LOC106036885	12	28	17	60	28	16	19	34	33
LOC125182467	0	0	0	0	0	0	0	0	0
KITLG	56	59	32	30	28	53	42	26	55
TMTC3	717	680	492	650	383	461	614	534	478
CEP290	345	315	295	218	208	190	267	296	242
RLIG1	595	680	614	653	562	610	753	848	698
C1H12orf50	2	0	1	0	0	0	0	0	0
LOC136790605	0	0	0	0	0	0	0	0	0
LOC106041509	0	0	0	0	0	0	0	0	0
LOC106041521	4	4	2	4	4	4	3	1	2
MGAT4C	1558	3734	2094	2543	1452	2281	2970	1467	1698
NTS	4	2	8	2	0	0	4	2	1
RASSF9	366	318	274	234	166	177	158	172	132
ALX1	257	304	266	67	112	100	70	109	59
LRRIQ1	2	7	9	2	4	4	25	12	12
TSPAN19	0	0	0	0	0	0	0	0	0
SLC6A15	0	0	18	0	0	0	0	0	0
LOC106041512	0	0	0	0	0	0	0	0	0
LOC136790639	0	0	0	0	0	0	0	0	0
LOC136789735	0	0	0	0	0	0	0	0	0
TMTC2	353	180	292	244	244	233	191	206	184
METTL25	406	410	426	341	308	327	379	288	305
CCDC59	803	685	749	651	494	616	514	460	438
PPFIA2	560	222	424	324	101	251	229	238	241
ACSS3	6755	4748	6030	6689	5872	5650	5994	7379	7155
LOC106049950	4	8	3	3	6	5	2	3	3
LOC125182474	4	3	3	6	4	1	0	1	3
L3MBTL2	1230	1708	1892	1869	2441	1703	1965	2059	2123
LOC106035824	366	761	872	1145	1641	928	1022	1006	1170
EP300	2052	2867	2598	2742	3039	2262	2084	2467	3165
RBX1	495	589	557	717	596	598	578	672	675
XPNPEP3	782	680	614	656	587	665	728	911	805
ST13	14972	9187	12707	11693	9344	11058	9519	13084	11459
LOC136790672	0	0	0	0	0	0	0	0	0
SLC25A17	430	402	296	617	535	691	577	1187	842
LOC136789821	33	18	38	43	16	28	35	50	51
MRTFA	599	657	661	720	814	670	694	882	890
SGSM3	326	444	457	347	535	486	403	449	543
LOC136790674	0	0	0	0	0	0	0	0	0
ADSL	7900	9428	8085	5330	8349	8605	6872	8091	7894
TNRC6B	1668	1512	1632	1209	1235	1136	1256	1739	1705
FAM83F	2	6	2	0	2	3	2	2	0
GRAP2	185	74	63	112	97	75	110	78	102
CACNA1I	7	2	1	1	0	0	5	1	1
LOC125183459	0	0	0	0	0	0	0	0	0
LOC106035880	0	1	0	2	0	2	3	0	0
RPS19BP1	597	776	631	634	499	606	664	553	594
ATF4	16322	11054	15378	13245	12940	10925	14488	6433	6982
MIEF1	2377	3290	2649	3959	2875	2663	2758	2448	2788
LOC125183470	12	11	14	22	15	13	16	17	21
MGAT3	904	867	829	696	790	822	608	711	742
TAB1	606	761	668	518	556	488	609	518	646
SYNGR1	177	244	184	194	173	217	250	232	185
RPL3	17226	12655	17705	16037	14132	15634	13877	16724	16746
LOC125183481	0	0	0	0	0	0	0	0	0
LOC125183466	26	10	17	13	10	19	16	18	19
PDGFB	257	238	284	201	140	163	202	206	182
LOC125183467	0	0	0	0	0	2	1	2	0
LOC125183465	4	2	2	2	4	0	2	7	8
CBX7	1066	1173	1192	839	719	878	1002	1341	1129
CBX6	1760	1556	1585	1865	1486	1789	2035	2535	1858
NPTXR	41	55	58	48	25	29	53	57	49
DNAL4	5	3	4	2	0	2	4	8	2
LOC136790743	8	18	5	4	5	6	7	7	14
LOC125183472	35	29	32	15	9	18	27	22	24
SUN2	1185	1483	1498	1183	1176	1344	1535	1930	1508
GTPBP1	1586	1814	1754	1411	1603	1554	1610	1861	1709
JOSD1	986	1168	1150	1062	1038	1046	1079	1035	931
TOMM22	2801	2872	2570	3100	3015	3146	2297	2485	2114
CBY1	26	21	48	33	51	26	45	62	46
DMC1	6	9	13	4	2	2	2	11	10
DDX17	13118	15133	15938	10770	12030	10059	11408	10972	10850
KDELR3	33	11	21	27	43	17	29	43	41
KCNJ4	0	0	0	2	2	0	3	0	3
LOC106035865	0	0	0	0	0	0	0	0	0
CSNK1E	401	455	532	699	567	444	689	777	824
TMEM184B	868	1116	1090	1022	1088	999	1147	1358	1353
MAFF	249	346	407	403	391	248	499	871	836
PLA2G6	1965	2844	2618	1793	2423	2020	2457	2934	3046
BAIAP2L2	169	651	264	589	385	417	723	513	399
SLC16A8	0	2	0	0	0	0	0	1	0
PICK1	355	519	308	420	454	374	520	544	451
SOX10	6	8	6	0	2	3	6	2	6
POLR2F	512	715	577	673	646	666	647	606	595
C1H22orf23	78	124	58	78	83	94	125	172	113
MICALL1	410	338	362	396	399	354	490	471	468
LOC125180090	12	10	17	4	9	8	17	17	6
EIF3L	3806	4972	4330	4699	5427	4408	4950	6420	6368
ANKRD54	951	1124	1174	1048	1217	1027	1094	1038	803
LOC125180091	0	0	0	0	1	0	0	0	0
GALR3	2	0	0	0	2	0	0	4	0
LOC125180089	0	0	0	0	0	0	0	0	0
GCAT	5113	4621	4566	6499	6200	8336	8476	10384	8356
H1-0	267	261	352	605	632	458	536	607	533
TRIOBP	914	1319	1049	1393	1157	1084	1122	1490	1255
LOC125180097	8	9	8	11	8	10	11	17	12
NOL12	445	569	559	400	495	472	494	536	629
LOC106035938	68	91	127	53	72	48	45	61	59
LOC106035788	0	0	0	0	0	0	2	0	0
LGALS1	12	25	25	71	77	43	92	66	174
PDXP	148	191	162	174	130	96	165	163	177
SH3BP1	269	224	187	357	285	158	206	217	231
GGA1	2589	3364	2595	3516	3775	3245	2790	3066	2992
LGALS2	89	120	148	93	185	94	87	222	205
CDC42EP1	5451	6778	6372	5321	5662	6090	4980	5331	4685
CARD10	298	376	161	385	428	83	116	272	282
MFNG	72	131	125	137	180	99	143	138	142
LOC136790793	0	0	2	0	0	2	2	0	0
ELFN2	1	4	4	0	5	2	2	2	2
LOC136790797	2	0	0	0	0	0	0	0	0
LOC106035771	0	0	2	0	0	0	0	0	0
CYTH4	241	363	271	235	405	204	205	204	400
RAC2	972	1085	936	1077	1184	730	926	800	982
SSTR3	6	2	6	2	6	17	3	12	7
C1QTNF6	166	186	206	127	168	205	224	207	230
IL2RB	187	132	223	109	121	92	136	86	156
LOC106035901	0	0	0	0	0	0	0	0	0
TMPRSS6	11238	17296	13817	4470	9730	5039	7943	5484	5925
KCTD17	1692	2091	2005	899	1176	1056	1320	959	846
MPST	4086	3287	3834	5268	3838	4533	2571	5140	4464
TST	10228	13043	10634	13337	10318	11419	10920	12899	11710
CIMIP4	29	13	14	22	17	11	10	10	18
LOC106035783	18	17	12	17	56	2	28	50	58
LOC106035885	813	1079	828	884	774	692	1160	1053	1175
NCF4	142	184	132	119	109	117	97	88	107
PVALB	0	0	0	0	0	0	0	0	0
LOC106035922	5	2	0	2	4	0	1	0	2
IFT27	174	210	182	190	155	196	267	356	311
CACNG2	0	0	0	0	0	0	0	0	0
EIF3D	4136	5463	4640	4210	5472	4743	4669	6095	6188
FOXRED2	204	256	161	215	195	222	199	221	262
TXN2	3000	3613	2712	4497	3864	4159	3485	3124	2845
LOC125180102	15	18	17	10	6	6	12	11	8
LOC125180100	0	2	0	5	0	2	2	2	1
LOC125180101	6	18	8	5	11	0	4	0	8
MYH9	7263	7989	10034	9355	8418	9045	14043	17255	13809
RBFOX2	700	823	852	778	833	829	1085	1134	1001
MB	2	0	2	2	4	2	2	4	2
RASD2	4	0	6	2	2	10	0	16	8
MCM5	118	227	145	334	581	337	378	390	582
HMOX1	11950	12525	9399	10170	10260	12794	14240	13204	12237
TOM1	921	1669	1232	1170	1011	1135	1310	1928	1706
HMGXB4	432	540	503	393	450	432	430	377	377
ISX	0	3	0	0	2	0	8	0	2
LOC136790831	0	0	0	0	0	0	0	0	0
LOC136790838	2	0	1	0	2	0	2	2	0
LOC136790837	0	0	0	0	0	0	0	0	0
LARGE1	176	242	216	194	180	227	211	234	209
LOC106035835	0	0	0	0	0	0	0	0	0
SYN3	62	56	65	47	26	22	26	78	64
TIMP3	0	0	0	0	0	0	0	0	0
LOC136790847	0	0	0	0	0	0	0	0	0
FBXO7	812	971	920	728	587	490	465	855	833
LOC106035941	0	0	0	0	0	0	0	0	2
LOC106035898	0	0	0	0	0	0	0	0	0
RTCB	2844	3233	2825	3596	4107	3906	3760	4569	5373
ASCL4	12	12	4	2	4	10	6	4	7
PRDM4	1592	2089	1488	1921	2017	2145	1640	1644	1622
PWP1	1155	1025	864	935	1153	1120	1078	916	772
ABTB3	65	34	27	74	79	68	76	100	51
LOC125182193	31	27	42	28	26	42	20	4	18
CRY1	3011	2477	2724	2510	2669	2202	1809	2108	2187
MTERF2	206	159	187	157	131	162	178	151	113
TMEM263	528	496	616	342	292	349	564	427	354
LOC136790862	3	2	2	5	4	4	2	7	8
RIC8B	713	624	501	656	611	470	604	914	780
RFX4	1	0	0	0	0	4	0	0	0
POLR3B	670	683	655	877	671	796	848	1091	1147
TCP11L2	574	447	539	263	152	199	319	340	422
CKAP4	502	464	519	438	548	644	610	819	686
NUAK1	1511	878	1536	1112	605	1094	988	851	988
LOC106035812	0	0	0	0	0	0	4	0	0
LOC106035817	0	0	0	0	0	0	0	0	0
C1H12orf75	16	6	4	4	14	4	19	6	8
APPL2	1149	1226	1082	1103	1121	1007	1301	1444	1440
WASHC4	961	985	755	800	609	795	730	736	692
ALDH1L2	5491	857	4490	3627	2113	2268	3517	2432	2142
NOPCHAP1	258	231	270	246	322	258	367	363	236
SLC41A2	260	350	176	324	175	229	199	190	260
CHST11	38	38	40	21	37	33	47	52	39
TXNRD1	289	487	291	228	251	302	308	499	483
NFYB	546	592	548	409	449	469	576	591	353
HCFC2	601	423	367	267	203	203	286	230	280
GLT8D2	7	17	16	12	10	16	13	11	12
TDG	462	494	393	421	386	432	477	441	496
UQCC6	337	343	266	298	350	300	335	391	297
HSP90B1	23545	10634	27382	28316	18147	13473	20624	11227	11948
NT5DC3	285	208	218	137	68	180	231	308	314
STAB2	906	613	880	1281	554	1082	1212	1443	1491
LOC125185038	0	0	0	0	0	0	0	0	0
LOC136790878	0	0	0	0	0	0	0	0	0
ASCL1	3	2	2	4	0	2	9	3	9
PAH	19106	16068	17644	13405	11932	18024	25554	25590	21529
LOC106035805	14	9	11	4	3	8	4	14	10
LOC106035819	6	0	4	0	4	0	4	4	3
IGF1	691	468	657	299	310	448	150	77	98
LOC106035917	0	0	0	0	0	0	0	0	0
PMCH	0	0	0	0	0	0	0	0	0
PARPBP	48	36	26	44	43	37	37	58	59
NUP37	235	228	214	247	263	231	249	243	237
LOC136786345	8	27	11	11	13	6	16	16	18
LOC136790916	8	3	5	11	5	6	14	4	1
LOC106031058	28	37	27	21	14	27	32	32	25
WASHC3	603	615	501	589	561	593	688	753	735
DRAM1	227	277	244	332	303	180	243	223	325
LOC125182130	114	72	105	54	64	53	80	53	55
GNPTAB	1998	1627	1703	2439	1360	1529	2757	4422	2953
SYCP3	61	73	76	83	31	53	73	67	71
CHPT1	225	282	282	286	219	207	216	298	338
MYBPC1	2	2	0	0	0	0	1	4	0
LOC136790914	0	0	0	0	0	0	0	1	0
SPIC	9	35	6	8	28	5	10	10	14
LOC106031049	3692	5481	3410	3769	4173	2907	4748	5685	5881
TBXAS1	233	269	249	193	183	180	219	222	144
HIPK2	8458	5490	8136	9047	7951	7181	7871	9938	9764
LOC125180506	0	0	0	0	0	0	0	0	0
KIAA1549	253	303	224	258	184	229	313	484	307
TMEM213	0	0	5	1	2	0	1	0	2
ATP6V0A4	4	8	26	13	11	25	16	19	11
SVOPL	47	38	44	21	33	44	18	32	32
TRIM24	338	273	260	280	153	176	233	268	301
LOC125183939	76	113	80	77	39	44	136	128	103
LOC106031016	64	61	88	36	39	42	88	50	55
AKR1D1	3417	3548	4692	7904	4980	6372	7073	4191	3998
LOC106031013	576	457	520	460	478	558	608	637	653
LOC106031011	52749	55698	63109	47208	23270	29046	29111	8794	10268
KDM7A	236	144	202	136	102	107	181	228	185
LOC106031010	17	36	19	34	24	39	17	37	19
SLC37A3	1020	1117	860	1049	887	1087	1032	1212	1011
RAB19	593	745	644	739	703	659	649	656	637
MKRN1	2325	2926	2583	2633	2447	2418	2101	2710	3019
LOC106031003	505	613	498	539	399	508	632	691	637
LOC125184779	8	14	23	5	11	12	4	21	1
DENND2A	1261	1299	1174	1381	884	1320	1389	1382	1132
LOC136790940	0	0	0	0	0	0	0	0	0
ADCK2	1104	1570	1015	1140	1033	1078	1254	1514	1155
LOC106030999	0	0	0	0	0	0	0	0	0
LOC136790942	0	0	0	0	0	0	0	0	0
NDUFB2	0	0	0	0	0	0	0	0	0
BRAF	685	725	707	631	455	568	617	757	723
LOC106030998	140	143	137	123	137	130	159	203	134
MRPS33	170	165	146	176	163	172	172	275	216
TMEM178B	24	16	22	15	21	16	27	20	24
AGK	447	478	498	543	529	520	773	769	618
DENND11	593	478	532	598	502	689	1224	1599	979
WEE2	1168	1061	1251	1429	1383	1283	1552	1424	1477
CREB3L2	5480	5283	6515	3299	3234	3099	6842	4359	6048
DGKI	24	5	11	41	25	18	171	56	107
PTN	0	4	0	1	0	0	4	5	2
CHRM2	34	2	17	25	33	17	25	22	10
LOC106030985	0	0	0	0	0	0	0	0	0
LOC136789736	0	0	0	0	0	0	0	0	0
MTPN	1815	1852	1592	2247	1460	1839	2238	2204	2348
TRNAG-UCC	0	0	0	0	0	0	0	0	0
LOC106030981	14	2	2	0	4	0	2	7	2
LOC106030982	0	0	0	0	0	0	0	0	0
LOC136790968	0	0	0	0	0	0	0	0	0
FAM180A	0	0	0	0	0	0	0	0	0
LOC136790966	0	0	0	0	0	0	0	0	0
SLC13A4	0	0	0	0	0	0	0	0	0
STMP1	277	349	266	456	302	426	415	387	315
LOC125182182	0	0	0	0	2	0	0	0	0
LOC136790973	0	0	0	0	0	0	0	0	0
SYT10	0	0	0	0	0	0	0	0	0
LOC106031065	54	51	14	40	41	40	7	6	8
LOC125180565	2	0	0	0	0	0	0	0	2
PKP2	115	124	136	103	148	92	206	176	113
YARS2	984	1076	872	872	856	829	781	858	860
DNM1L	1678	1427	1473	1903	1431	1262	1386	1733	1701
FGD4	394	410	209	210	196	238	240	213	236
BICD1	18	80	20	4	9	2	11	11	18
RESF1	450	394	423	368	267	211	363	354	301
AMN1	416	422	403	471	342	369	502	417	389
ETFBKMT	283	338	232	279	212	261	253	407	406
LOC106030965	2	0	0	0	0	2	0	2	0
DENND5B	1277	1607	1288	942	799	869	656	1220	881
LOC136791000	8	23	3	16	8	13	8	8	8
LOC106030963	87	171	103	97	104	82	105	117	86
SINHCAF	111	82	118	110	98	88	227	164	229
CAPRIN2	92	58	83	109	174	107	105	110	116
IPO8	2376	1854	1840	2516	2163	1960	2299	2334	2423
TMTC1	1027	579	840	897	526	819	1085	1605	1176
OVCH1	5	16	6	5	3	4	2	7	3
LOC106030952	23	57	32	37	28	37	13	44	34
LOC106030953	0	0	0	0	0	0	0	0	0
DDX11	141	344	136	210	207	208	181	160	227
WASHC1	609	723	610	707	619	661	771	1101	813
LOC136791012	0	0	0	0	0	0	0	0	0
LOC106030951	4	19	5	0	0	10	6	8	1
IQSEC3	314	422	382	281	100	340	186	159	76
LOC106031043	2	5	3	14	7	11	6	12	2
SLC6A12	9161	12704	8586	11315	15464	12156	8912	8942	9590
LOC106030949	25	26	12	18	12	23	12	25	24
KDM5A	982	1247	1062	998	950	924	982	1165	940
LOC136789678	0	0	0	0	0	0	0	1	0
CCDC77	75	112	56	42	56	60	102	62	80
LOC106030947	14	22	21	16	13	21	16	17	12
B4GALNT3	4356	4585	4689	3739	2952	2638	2272	3812	3716
NINJ2	124	69	112	92	46	76	38	77	108
LOC136789677	6	4	14	8	0	7	7	3	9
WNK1	3302	2814	3576	5094	5206	3936	4133	4277	4166
LOC136789676	0	0	0	0	0	0	0	0	0
RAD52	265	406	314	295	315	289	366	270	304
ERC1	522	554	620	681	392	630	585	763	498
LOC106030943	0	0	0	0	0	0	0	0	0
LOC136791015	2	0	2	0	0	1	2	4	0
WNT5B	301	236	273	383	329	239	319	471	266
FBXL14	0	0	0	0	0	0	0	0	0
ADIPOR2	3404	6068	3615	6655	4889	6080	4904	11561	7750
CACNA2D4	0	4	3	0	2	5	0	2	0
LOC136789679	0	0	0	0	0	0	0	0	0
LRTM2	0	0	0	0	0	0	0	0	0
DCP1B	352	459	378	293	201	257	333	340	445
CACNA1C	337	138	144	420	205	272	221	193	201
LOC106030934	0	0	0	0	0	0	0	0	0
IL17RA	511	747	537	476	436	466	602	576	639
TMEM121B	0	2	0	0	1	0	2	0	0
HDHD5	1359	2252	1847	1830	1662	2020	2162	2697	2651
ADA2	153	249	179	246	256	301	250	305	230
LOC106031052	0	0	0	0	0	0	0	2	2
CECR2	334	324	339	274	331	332	291	263	258
ATP6V1E1	1204	1640	1520	1626	1772	1755	1644	1878	2329
BCL2L13	2387	2179	1966	2595	2308	2418	2395	3056	2822
BID	2488	2733	2441	3158	2903	2743	2888	2497	3021
MICAL3	2081	2284	2325	2379	1422	1073	2067	2287	1504
LOC106030924	0	0	0	0	0	0	0	0	0
PEX26	207	282	150	304	209	261	219	299	282
LOC106030922	14	17	12	5	29	15	15	7	17
LOC106030923	0	4	2	4	6	2	0	1	3
USP18	1082	3316	1325	780	3211	582	1207	471	2056
LOC106031037	5	6	2	2	5	2	2	0	4
LOC106030919	1796	1891	2317	1435	1706	1681	1093	1643	1955
LOC136791041	6	4	2	2	6	4	2	0	2
LOC136786293	6233	6563	4617	4406	6086	5297	3566	3981	4649
LOC106030918	1495	1441	1857	356	10381	1023	1203	1399	1445
BPGM	356	556	307	298	289	413	401	414	468
CALD1	1240	984	1607	889	967	1115	1311	1458	1256
LOC106030914	2	0	3	2	0	0	0	2	0
LOC136789737	0	0	0	0	0	0	0	0	0
RERG	29	8	26	17	12	16	5	30	22
LOC106030910	0	0	0	0	0	0	0	0	0
PTPRO	82	343	286	121	162	64	138	88	98
EPS8	2117	2345	2047	1837	1789	1571	2346	1961	1879
LOC125182258	73	136	100	55	58	72	70	53	65
STRAP	1368	1839	1629	1633	1840	1751	1688	1661	2053
DERA	628	668	522	626	618	617	821	998	896
LOC136791054	0	0	0	0	0	0	0	0	0
LOC125182029	0	0	0	4	0	0	0	2	0
SLC15A5	20	13	7	12	11	7	16	12	12
TRNAH-GUG_1	0	0	0	0	0	0	0	0	0
MGST1	19913	21843	17022	21364	18687	21617	19414	26139	22375
LMO3	29	37	17	20	12	31	40	29	11
LOC136791057	0	0	0	0	0	0	0	0	0
LOC136791058	0	0	0	0	0	0	0	0	0
LOC136791060	0	0	0	0	0	0	0	0	0
LOC136791061	0	0	0	0	1	0	0	0	0
LOC136791062	0	0	0	0	0	0	0	0	0
LOC106030895	0	0	0	0	0	0	0	0	0
RERGL	6	10	20	2	8	14	12	12	9
PIK3C2G	36	92	33	76	55	92	70	246	121
LOC136791065	0	0	0	0	0	0	0	0	0
PLCZ1	2	2	0	5	3	0	0	9	4
CAPZA3	0	0	0	0	0	0	0	2	0
LOC106030888	0	0	0	0	0	0	0	0	0
LOC106030887	0	0	0	0	0	0	0	0	0
PLEKHA5	360	100	120	192	74	78	163	149	114
LOC106030886	13	6	5	13	6	2	12	10	10
AEBP2	324	307	323	302	232	184	239	260	220
LOC125180141	0	4	1	0	0	0	1	5	1
LOC106031057	2	2	3	4	2	2	2	4	4
LOC136789738	1	4	0	3	2	0	4	3	0
LOC106030882	26	46	46	34	25	15	41	42	65
LOC106030880	16	2	12	10	4	7	10	0	2
PDE3A	137	102	125	97	48	120	120	101	102
SLCO1C1	0	0	0	0	0	0	0	0	0
LOC106030877	0	0	0	2	0	2	0	0	0
LOC136791113	44	63	50	29	26	40	64	38	49
FAR2	19	19	31	8	22	8	18	37	25
LOC136791112	0	0	0	0	0	0	0	0	0
CCDC91	239	189	232	324	164	195	190	216	185
PTHLH	4	2	4	0	2	0	0	2	2
KLHL42	36	38	47	34	54	16	65	57	47
MANSC4	15	21	9	13	17	15	22	45	12
MRPS35	1313	1142	1235	1676	1514	1370	1858	2074	2154
LOC106030871	16	7	10	15	17	9	19	7	3
LOC136791136	2	0	0	0	0	0	0	0	0
CDKN1B	1021	792	914	482	518	545	595	701	743
LOC106030870	16	23	22	9	15	20	17	17	18
LOC106031068	0	0	0	0	0	0	0	0	0
GPR19	2	2	0	1	2	2	2	3	0
CREBL2	565	703	642	372	399	448	782	1048	1114
DUSP16	1338	1117	1852	2639	1433	1463	3100	8266	9557
BORCS5	257	407	300	294	304	301	413	590	477
MANSC1	0	0	0	0	0	0	0	0	0
LRP6	454	361	314	385	103	197	199	187	182
BCL2L14	2163	3008	1969	1643	1882	1483	1553	1404	1408
ETV6	761	929	887	1166	1490	996	1005	1154	884
LOC125180935	419	777	441	281	328	273	371	349	575
LOC136789683	20	33	25	26	10	15	24	30	39
LOC106029439	0	2	0	0	0	0	0	0	0
LOC136789682	12	26	23	29	24	18	13	15	25
LOC136790595	0	2	0	2	0	0	0	0	0
LOC136789681	0	0	0	0	0	0	0	0	0
LOC106029605	16	29	29	11	10	9	13	12	18
LOC106029438	9	13	15	14	3	9	9	5	7
PKDREJ	1	1	0	2	0	0	0	2	0
CDPF1	9	3	5	4	0	0	2	0	2
PPARA	812	570	691	399	311	264	301	524	613
LOC136789684	18	12	23	6	6	8	8	6	4
LOC136791154	20	24	23	40	25	40	21	26	14
WNT7B	0	2	2	2	3	6	6	4	5
LOC136791156	0	0	0	0	0	0	0	0	0
LOC125179868	0	0	0	0	0	0	0	0	0
LOC125179870	0	0	0	0	0	0	0	0	0
LOC125179866	33	36	54	22	20	28	30	25	26
ATXN10	443	470	546	362	326	435	448	467	467
LOC125179865	2	5	2	0	4	4	8	4	0
FBLN1	3236	3311	2698	2198	2269	2422	2444	2440	2322
RIBC2	2	0	0	2	0	0	0	0	0
SMC1B	2	2	2	0	2	4	4	0	0
FAM118A	230	294	204	213	129	159	251	177	226
UPK3A	11	16	12	19	14	24	24	34	18
KIAA0930	469	445	546	629	384	573	644	687	591
LOC125179863	0	0	0	0	0	0	0	0	0
NUP50	1127	1189	1084	1302	1139	1043	1019	1115	1134
PHF21B	1	3	6	7	4	3	9	5	4
LOC125179867	0	0	0	0	0	0	0	0	0
ARHGAP8	362	673	576	335	196	274	168	316	374
LOC106038234	1	0	0	0	4	0	0	0	2
PRR5	92	144	100	51	42	65	86	41	64
LOC106038214	0	0	0	0	0	0	0	0	0
LOC106038222	0	0	0	0	0	0	0	0	0
SHISAL1	4	3	9	0	0	2	1	9	1
LOC136791217	0	0	0	0	0	0	0	0	0
PARVG	337	434	335	440	345	286	250	392	301
PARVB	829	1105	928	828	825	991	829	1228	1060
SAMM50	3858	3641	3567	3650	3752	3818	3560	4619	4303
LOC106038246	66	84	57	42	36	34	66	13	44
LOC106038244	3209	1726	1493	3151	1710	1541	848	1984	1649
SULT4A1	635	504	408	821	543	602	408	423	281
LOC106038229	0	0	0	0	0	0	0	0	0
LOC136791228	8	8	4	4	8	5	1	6	3
MPPED1	32	35	39	7	25	38	30	27	34
SCUBE1	107	51	70	47	58	95	96	73	77
LOC125180375	0	0	0	0	0	0	0	0	0
TTLL12	3503	3445	3672	3107	3347	3476	3570	3947	4000
TSPO	972	1641	1125	1640	1697	1630	1529	2376	2197
MCAT	736	903	710	739	762	787	837	908	793
TTLL1	240	224	257	206	186	185	361	353	326
PACSIN2	1924	1271	2025	806	503	473	728	695	1048
ARFGAP3	1643	569	1329	2234	1907	1416	1899	1776	1812
A4GALT	229	251	236	213	205	159	211	252	252
LOC106038271	0	0	0	0	0	0	0	0	2
CYB5R3	809	997	833	808	722	770	1094	1228	1096
REP15	22	22	17	22	16	18	20	34	15
PPFIBP1	936	862	1056	915	492	674	886	1010	926
BMAL2	449	403	359	335	226	242	289	308	306
STK38L	576	512	507	718	371	407	629	620	540
LOC106038210	31	55	21	45	25	40	53	52	57
MED21	393	429	428	375	386	387	346	397	422
TM7SF3	717	918	631	508	355	572	654	613	608
FGFR1OP2	107	62	73	65	63	42	91	76	71
INTS13	1693	1587	1644	2211	1481	1856	2322	2484	2246
ITPR2	3535	3159	3128	3244	2600	2903	3149	5005	4311
SSPN	37	35	24	25	29	22	35	38	38
BHLHE41	2425	3226	2517	5697	4206	4061	2536	1477	797
LOC125181142	103	98	89	63	27	70	98	100	76
RASSF8	242	203	223	224	82	89	162	188	172
LMNTD1	2	1	6	0	2	0	6	2	7
KRAS	128	94	100	112	60	35	105	152	82
ETFRF1	619	422	348	310	202	374	124	181	179
DNAI7	82	92	73	62	42	48	60	57	60
LOC136791248	0	0	0	0	0	0	0	0	0
IRAG2	155	248	161	264	203	163	183	207	197
SPX	3	11	0	0	6	0	2	4	2
GYS2	4129	4867	4154	3598	3643	3094	3608	6190	6008
LDHB	7625	9845	6156	5602	4984	6900	6550	4934	6027
LOC106038213	2	6	0	0	0	0	0	0	0
KCNJ8	82	74	114	63	107	127	184	132	160
ABCC9	196	128	117	129	111	161	265	215	127
CMAS	483	612	438	539	411	427	585	691	526
LOC106038227	11	9	2	10	6	6	14	10	2
LOC106038228	0	0	0	2	0	0	0	0	0
ST8SIA1	1113	1129	1066	1094	625	727	795	607	522
C2CD5	545	603	491	541	478	475	514	556	526
LOC125180966	3	6	6	7	5	2	8	4	5
LOC136791281	779	984	652	1137	2358	1363	2674	1602	2128
LOC136791282	625	67	97	182	565	238	202	730	275
LOC136791244	10281	5306	5546	21907	22926	14722	13092	21270	22773
LOC106045482	3	2	1	1	0	4	3	3	2
LOC106045483	3	3	2	2	4	3	3	8	5
ETNK1	1552	1248	1366	1559	1059	1165	1236	1278	1225
LOC125179849	0	0	0	0	0	0	0	0	0
SOX5	312	611	338	293	233	198	227	274	214
BCAT1	444	439	615	553	308	288	606	346	400
GOLT1B	267	190	239	216	182	217	279	231	211
RECQL	303	401	273	294	251	263	377	364	319
PYROXD1	87	75	57	71	34	56	53	80	60
LOC106045459	1332	1030	1087	1042	934	1310	670	1070	1405
IAPP	0	0	0	0	0	0	0	0	0
LOC106045458	391	1399	519	501	399	454	234	400	385
LOC136791309	149	182	74	47	95	95	36	22	32
LOC106045475	1783	1331	919	754	494	414	242	162	207
LOC106045474	689	608	627	599	338	557	600	580	528
LOC106045463	672	730	554	733	528	520	827	1048	912
NOBOX	19	27	20	18	4	18	8	14	20
CD9	478	384	518	343	301	334	565	530	478
VWF	531	73	157	259	105	268	367	488	336
ANO2	147	435	61	175	100	52	145	79	86
NTF3	63	75	70	41	50	64	43	58	47
NRIP1	2504	2419	2024	1765	1552	1402	1188	1679	1092
LOC125180811	0	0	0	0	0	0	0	0	0
LOC136791321	6	13	4	0	9	10	25	6	5
SAMSN1	184	170	116	157	173	155	240	204	202
HSPA13	656	460	575	623	483	389	632	380	389
LOC106040396	904	773	946	601	578	622	706	580	618
LIPI	3259	3405	3451	2961	2232	2449	1590	3216	3478
LOC106040385	0	0	0	0	0	0	0	0	0
LOC136791330	0	0	0	0	0	0	0	0	0
LOC106040342	0	0	0	0	0	0	0	0	0
ROBO2	337	240	247	62	76	90	57	85	32
LOC106037377	0	0	0	0	0	0	0	0	0
LOC106037369	2	2	0	0	0	0	0	2	0
LOC136789739	0	0	0	0	0	0	0	0	0
ROBO1	80	37	56	34	62	61	65	79	69
LOC106040297	0	0	0	0	0	0	0	0	0
LOC136789740	0	0	0	0	0	0	0	0	0
LOC136791627	0	0	0	0	0	0	0	0	0
LOC125184999	0	0	0	1	0	0	0	0	1
LOC136791347	0	0	0	0	0	0	0	0	0
LOC106037350	0	0	0	0	0	0	1	0	0
LOC106037345	6	7	5	2	5	2	0	4	4
LOC106040267	22	14	10	8	10	6	27	12	2
LOC136791350	0	0	0	0	0	0	0	0	0
LOC106040261	0	0	0	0	0	0	0	0	0
LOC106040242	244	114	214	54	121	111	110	136	88
GBE1	3501	1793	2267	1978	1271	1592	1550	1967	1667
LOC106040211	0	0	0	0	0	0	0	0	0
LOC136791351	0	0	0	0	0	0	0	0	0
LOC106040206	0	0	0	0	0	0	0	0	0
LOC125184998	0	0	0	0	0	0	0	0	0
LOC106040193	0	0	0	0	0	0	0	0	0
LOC136789741	0	0	0	0	0	0	0	0	0
LOC106040175	29	59	35	37	6	19	75	17	35
LOC136791360	0	0	2	2	0	1	0	0	0
LOC136791361	18	23	18	16	3	27	26	4	6
LOC136789742	0	0	0	0	0	0	0	0	0
LOC106037340	0	0	0	0	0	0	0	0	0
LOC125184993	0	2	0	0	0	0	0	0	0
LOC106040149	8	3	0	4	2	0	4	7	4
LOC106040153	2	0	0	0	0	0	2	1	0
LOC136791364	0	0	0	0	0	0	0	0	0
CADM2	9	19	34	22	22	16	19	40	46
LOC106040138	0	0	0	0	0	0	0	0	0
LOC136791367	0	0	0	0	0	0	0	0	0
LOC136791366	0	0	0	0	0	0	0	0	0
LOC106040103	0	0	2	3	2	0	0	2	0
LOC136791369	0	0	0	0	0	0	0	0	0
VGLL3	33	13	79	7	21	11	31	30	68
POU1F1	0	6	2	2	2	6	4	6	1
CHMP2B	0	0	0	0	0	0	0	0	0
HTR1F	31	79	72	42	42	33	30	59	51
LOC106040061	0	0	0	0	0	0	0	0	0
LOC106040032	53	46	24	33	20	35	16	40	15
PDZK1	252	280	320	146	513	241	408	358	280
GPR89B	545	687	648	676	637	619	602	837	848
GJA8	4	5	4	4	0	0	0	2	0
LOC106039991	1	0	2	1	1	6	2	2	2
GJA5	153	161	135	142	185	161	189	326	232
ACP6	366	712	461	529	443	410	784	884	659
BCL9	1067	1439	1189	1092	1017	861	1327	1814	1454
LOC125183680	0	0	0	0	0	0	0	0	0
POGLUT1	518	809	579	583	591	642	644	636	585
TIMMDC1	1565	2198	1950	1719	1658	1877	1454	1811	1830
CD80	21309	10875	20252	11077	17463	8301	5169	7453	7372
ADPRH	1147	1913	1263	1330	1222	1165	1065	1460	1254
IGSF3	43	43	32	61	68	41	65	74	84
LOC106039928	10	16	19	26	20	12	9	27	18
LOC125183675	2	2	0	6	0	0	5	1	1
LOC106039917	50	60	54	57	92	60	50	90	82
PTGFRN	321	487	464	137	442	172	237	203	366
CD2	559	956	554	390	609	512	340	368	481
LOC106039877	48	40	13	27	39	23	44	50	74
LOC106039869	12	14	10	0	8	2	7	6	9
LOC106039859	203	246	252	316	287	257	259	243	229
ILDR2	534	704	416	1476	734	547	1198	1538	1725
LOC106039822	2	0	0	0	2	0	2	1	0
MAEL	119	351	102	343	179	151	207	285	419
GPA33	5	12	15	33	18	21	32	21	35
STYXL2	0	0	0	0	0	0	0	0	0
LOC136789686	7	9	11	22	15	24	20	16	22
POU2F1	309	430	401	267	222	257	295	299	315
CD247	217	93	90	121	178	146	146	140	123
CREG1	5406	3443	4365	3900	3386	5346	3618	7751	6896
RCSD1	488	691	688	600	747	546	558	712	715
TRNAP-CGG	1	0	0	0	0	0	0	0	0
TRNAP-AGG_1	0	0	0	0	0	1	0	0	0
LOC136789687	2	2	0	0	0	1	2	0	0
MPZL1	584	631	635	496	435	531	629	534	528
MPC2	7198	8377	8100	9083	8759	11232	7332	8488	9314
DCAF6	1247	1868	1250	2829	2056	1961	2147	2547	1949
LOC125183676	0	0	0	0	0	0	0	0	0
GABRR3	168	118	104	13	36	25	33	38	36
RIOX2	526	481	461	312	293	279	345	400	399
CRYBG3	618	546	463	447	321	367	544	690	614
ARL6	24	54	38	45	43	37	78	80	63
LOC106039588	0	0	0	0	0	0	0	0	2
EPHA6	0	2	6	5	2	3	0	7	4
LOC125180752	0	0	0	0	0	0	0	0	0
LOC106039549	0	0	0	0	0	0	0	0	0
LOC106039564	0	0	0	0	2	0	0	0	0
LOC106037309	9	6	8	0	0	0	16	2	2
LOC106039530	0	0	0	2	0	2	6	0	3
LOC136789743	0	0	0	0	0	0	0	0	0
LOC106039525	0	0	0	0	1	0	0	0	0
NSUN3	219	231	253	246	188	291	234	261	242
ARL13B	261	234	259	229	180	143	268	249	229
STX19	0	0	0	0	0	0	0	0	0
PROS1	0	0	0	0	0	0	0	0	0
LOC106039471	22	65	28	29	12	14	66	13	6
EPHA3	56	220	39	58	73	18	58	56	45
LOC136789744	0	0	0	0	0	0	0	0	0
LOC106039461	0	0	0	0	0	0	0	0	0
LOC106037292	0	0	0	0	0	0	0	0	0
C1H3orf38	256	255	303	266	227	243	243	326	242
ZNF654	201	203	231	195	88	93	186	99	138
CGGBP1	338	277	275	203	182	203	182	146	200
LOC125182007	0	0	0	0	0	0	0	0	0
BTLA	2	0	5	8	5	0	2	8	6
LOC106039396	448	512	601	401	267	547	534	579	461
LOC125181964	0	0	0	0	0	0	0	0	0
LOC106037162	7	11	4	55	138	41	106	76	173
LOC106039358	22	33	21	21	17	7	15	19	18
C1H3orf52	49	40	60	177	172	104	130	153	238
LOC106039343	5	3	3	0	2	1	3	5	0
LOC125181996	0	0	0	0	0	0	0	0	0
TMPRSS7	8	14	12	6	32	19	10	17	29
LOC136791445	0	0	0	0	0	0	0	0	0
TAGLN3	163	251	132	104	142	65	173	103	134
ABHD10	497	537	450	405	231	442	349	332	292
PHLDB2	1118	1159	1048	733	269	507	882	1190	880
LOC136791444	0	0	0	0	0	0	0	0	0
LOC125181994	2	1	7	4	0	2	0	6	0
PLCXD2	166	160	67	90	61	33	69	55	28
CD96	133	109	79	98	117	91	77	113	114
NECTIN3	404	796	648	756	415	495	574	934	899
LOC136791451	0	0	0	0	0	0	0	0	0
LOC125181966	0	0	0	0	0	0	0	0	0
LOC125182003	0	0	0	0	0	0	0	0	2
LOC136791447	80	269	115	98	46	37	124	156	114
LOC106039227	0	0	0	0	0	0	0	0	0
LOC136791448	0	0	0	0	0	0	0	0	0
LOC106039205	40	84	31	51	44	28	73	105	31
LOC125182001	0	0	0	0	0	0	0	0	0
C1H3orf85	0	0	0	0	0	0	0	0	0
LOC106037146	0	0	0	0	0	0	0	0	0
LOC136789745	0	0	0	0	0	0	0	0	0
GUCA1C	0	2	1	116	29	10	11	338	77
HJURP	12	18	15	16	11	5	18	23	36
TRAT1	81	37	24	38	34	40	50	30	50
SH2D1B	402	392	417	416	431	326	415	319	332
CIP2A	50	37	35	62	55	41	61	58	108
MYH15	20	20	29	14	9	12	11	35	12
HHLA2	1026	1766	934	733	704	568	568	1004	957
IFT57	90	163	114	116	159	111	192	208	175
LOC106039141	11	11	11	16	10	25	11	28	17
CD47	2495	2300	2233	2053	1263	1556	2068	2025	2418
BBX	708	771	644	577	411	470	629	563	539
LOC106039010	0	0	0	0	0	0	0	0	0
LOC106038986	2	0	0	0	2	0	0	2	2
LOC125181969	1	3	4	1	2	0	0	2	3
LOC106038971	0	1	0	2	0	0	3	3	1
CBLB	311	198	234	212	173	144	170	212	210
ALCAM	57	41	38	39	33	15	47	54	29
LOC106038858	7	6	1	1	3	2	4	4	4
LOC125181976	29	22	16	10	21	20	13	17	14
LOC136791487	2	0	0	2	0	0	0	0	0
LOC125181993	0	3	3	1	4	0	2	0	1
LOC106038837	0	0	0	0	0	0	0	0	0
TRNAI-AAU_1	0	0	0	0	0	0	0	0	0
ZPLD1	3	6	2	2	2	2	2	2	0
LOC136791558	0	0	0	0	0	0	0	1	0
LOC136791569	0	0	2	0	0	0	0	0	0
NFKBIZ	111	128	124	115	77	52	205	89	195
LOC106038748	15	26	16	23	12	14	30	23	18
NXPE3	69	49	57	60	33	44	81	57	47
CEP97	187	196	134	160	127	142	142	119	133
RPL24	0	0	0	0	0	0	0	0	0
ZBTB11	597	610	519	492	270	278	418	334	317
PCNP	1366	1459	1366	1416	1420	1233	1452	1359	1194
TRMT10C	801	1026	803	719	596	773	869	993	1097
TXNL4B	80	121	113	55	80	73	83	74	108
SENP7	332	293	325	217	107	161	257	232	214
LOC106038723	0	0	0	0	0	0	0	0	0
IMPG2	2	7	11	9	4	7	17	14	44
LOC106038648	0	6	6	12	3	6	8	4	12
ABI3BP	185	177	144	165	185	209	502	139	173
TFG	3880	3313	4719	4083	3999	3855	4296	4464	5033
ADGRG7	2	4	4	2	0	2	23	120	45
TMEM45A	452	2073	917	838	606	1386	1701	3681	2113
LNP1	0	4	0	0	0	0	1	0	0
TOMM70	3698	4500	3413	4212	3130	3920	3518	4861	4328
NIT2	2297	1939	2130	2104	2202	2086	2745	3325	3706
TBC1D23	317	323	290	311	197	255	321	259	287
CMSS1	244	193	224	287	262	226	324	360	285
FILIP1L	0	0	0	0	0	0	0	0	0
LOC106038425	833	1412	1116	917	645	810	926	1072	900
DCBLD2	301	346	330	290	266	279	310	389	323
LOC106038484	0	3	9	2	7	4	6	10	5
LOC106038481	0	0	0	0	0	0	0	0	0
LOC106038490	0	0	0	0	0	0	0	0	0
COL8A1	56	20	52	35	35	24	25	62	77
LOC125182110	0	0	0	0	0	0	0	0	0
ST3GAL6	183	130	215	123	133	149	161	196	161
CPOX	130	117	116	148	167	107	134	150	130
TTF2	164	230	217	175	195	172	221	158	129
TRNAD-GUC_3	0	0	0	0	0	0	0	0	0
TRNAI-AAU_2	0	0	0	0	0	0	0	0	0
TRNAD-GUC_4	0	0	0	0	0	0	0	0	0
TRNAD-GUC_5	0	0	0	0	0	0	0	0	0
TRNAH-GUG_2	0	0	0	0	0	0	0	0	0
TRNAI-AAU_3	0	0	0	0	0	0	0	0	0
TRNAS-AGA	0	0	0	0	0	0	0	0	0
TRNAT-AGU	0	0	0	0	0	0	0	0	0
TRNAI-AAU_4	0	0	0	0	0	0	0	0	0
TRNAL-CAG	0	0	0	0	0	0	0	0	0
GPR161	44	48	43	23	52	47	56	35	47
TIPRL	401	432	373	479	383	438	383	407	449
SFT2D2	1567	1709	1346	1577	857	1359	1714	1437	1583
TBX19	15	18	34	10	18	31	33	29	76
LOC136789688	4	10	6	3	2	4	8	5	4
LOC106038263	0	0	0	0	0	0	0	0	0
DPT	0	0	0	0	0	0	0	0	0
LOC136789689	0	0	0	0	0	0	0	0	0
LOC106038273	0	0	0	0	0	0	0	0	0
ATP1B1	823	1434	798	828	917	1043	1052	873	969
NME7	100	153	125	170	138	176	220	185	174
LOC125182112	0	0	0	0	0	0	0	0	0
LOC106038269	0	0	0	0	0	0	0	0	0
BLZF1	127	89	118	128	142	106	137	180	165
CCDC181	21	45	28	15	38	44	40	37	39
SLC19A2	734	524	483	285	260	347	370	402	463
F5	14554	13915	12835	11370	7681	8077	10849	13123	14447
ATG3	1081	1055	1113	1238	1150	1102	1349	1374	1241
SLC35A5	456	444	434	426	340	316	406	492	431
CCDC80	47	67	60	293	52	114	360	697	258
LOC125182103	0	0	0	0	0	0	0	0	0
LOC106038177	0	0	0	0	0	0	0	0	0
LOC106038172	71	53	48	87	84	48	134	90	139
LOC106038168	22	21	34	23	28	15	33	13	8
GTPBP8	709	1091	834	1072	860	859	1052	1079	994
TAF13	1269	1633	1326	1369	1285	1589	1395	1546	1724
NEPRO	336	342	344	379	428	347	374	250	314
LOC106038128	0	0	2	6	2	2	2	0	2
BOC	95	100	125	63	118	125	101	133	150
CFAP44	38	36	35	18	26	24	43	74	39
ILDR1	302	345	276	390	290	259	351	328	281
LOC106038103	0	2	4	5	5	2	10	0	2
LOC106038083	0	0	0	0	0	0	0	0	0
GPR15	8	8	8	2	4	8	18	4	2
CLDND1	569	850	728	666	570	711	679	840	696
LOC106037987	6	0	0	2	2	4	0	0	7
LOC136791656	4	11	8	6	0	0	12	2	81
GRAMD1C	308	615	366	393	427	335	381	267	473
LOC136791664	0	0	1	0	0	0	1	1	0
ZDHHC23	127	135	145	159	115	120	250	219	193
CCDC191	194	213	111	169	142	119	321	258	204
QTRT2	456	608	410	414	463	326	589	533	549
DRD3	0	0	0	0	4	0	0	0	0
ZBTB20	1139	791	947	717	445	733	1173	1262	976
LOC136791678	10	6	6	8	4	10	12	15	2
LOC125182087	0	3	2	6	8	2	8	16	0
LOC106037813	3	0	2	8	8	1	7	39	0
LOC136791680	3	0	2	1	6	0	10	8	0
LOC106037809	57	0	50	378	306	18	350	645	0
GAP43	11	6	7	148	183	9	103	234	2
LOC125182085	0	0	0	0	0	0	0	0	0
LSAMP	4	18	10	10	6	23	45	55	15
LOC106037742	0	0	0	0	0	0	0	0	0
LOC106037735	0	0	0	0	0	0	0	0	0
LOC136791690	0	0	0	0	0	0	0	0	0
LOC106037263	0	0	0	0	0	0	0	0	0
LOC106037260	0	0	0	0	0	0	0	0	0
LOC106037673	0	0	0	0	0	1	1	0	0
LOC136791692	0	0	0	0	0	0	0	0	0
IGSF11	2	0	2	0	4	2	2	0	0
LOC106037255	0	0	0	0	0	0	0	0	0
LOC106037614	0	0	0	0	0	0	0	0	0
TEX55	0	0	0	0	0	0	0	0	0
UPK1B	0	6	6	16	10	42	0	2	2
ARHGAP31	567	713	546	627	320	704	534	616	658
LOC106037591	0	4	2	0	0	2	0	4	1
LOC106037599	84	74	67	83	77	80	91	69	109
B4GALT4	1226	1678	1312	765	1029	932	1108	1051	1528
TMEM39A	1082	1055	1154	1206	1206	788	1009	951	785
LOC106037564	1889	1674	1561	1430	1776	1399	1512	1948	1391
CHD1L	1289	1174	1156	1037	1173	987	1183	1229	1032
VANGL1	919	1111	955	874	779	832	907	997	831
CASQ2	10	16	9	16	21	18	26	53	38
LOC136791713	0	0	2	0	0	2	2	2	0
NHLH2	0	0	0	0	0	0	0	0	0
LOC106037487	0	0	0	0	0	0	0	0	0
LOC106037495	0	0	0	0	0	0	0	0	0
SLC22A15	42	20	13	21	10	8	15	6	23
MAB21L3	27	42	16	14	9	21	35	28	18
ATP1A1	4257	5840	4293	7818	7076	6491	7428	7883	6949
LOC125179971	6	8	0	2	0	0	0	2	2
CD58	1088	1359	960	1127	1029	1084	1118	1305	1448
PLA1A	623	608	470	362	393	290	388	423	484
POPDC2	595	1012	828	479	673	630	529	1064	1240
COX17	600	943	532	970	767	871	663	1183	1424
LOC106037428	0	0	0	0	0	0	0	0	0
CFAP91	8	0	17	15	12	11	12	19	4
LOC136791723	0	0	0	0	0	0	0	0	0
GSK3B	1178	1314	1376	1175	1452	1160	1216	1909	1650
GPR156	27	60	24	43	34	55	48	37	61
LRRC58	3611	5308	3394	3608	3841	3655	3748	4149	5724
FSTL1	2644	2057	2349	2148	3561	3060	3338	4386	3616
LOC125179961	54	121	117	51	64	77	134	86	140
NDUFB4	3251	2484	2831	4102	3594	3531	3588	4080	4087
HGD	7615	12199	9168	8419	12457	13571	8349	13458	12551
RABL3	906	796	829	903	580	608	646	919	830
GTF2E1	882	1027	978	825	1145	951	1071	1152	1148
LOC125179964	0	0	0	0	0	0	0	0	0
STXBP5L	4	6	18	5	3	4	4	0	17
LOC125179963	0	0	0	0	0	0	0	0	0
POLQ	199	284	150	123	193	111	297	184	206
METTL16	752	782	827	873	764	721	878	633	901
TNFRSF1A	1254	1552	1415	1326	1001	1212	1969	1787	2270
CTC1	1001	900	1076	1039	1001	975	993	1074	1245
VTCN1	74	59	102	123	132	96	95	86	76
TRIM45	215	273	273	205	268	176	215	327	263
SPICE1	295	427	308	292	194	249	327	329	326
SIDT1	89	168	82	67	37	43	42	81	161
USF3	441	491	435	276	203	225	335	270	352
NAA50	3133	3349	3022	3739	3061	3669	3572	3846	3736
ATP6V1A	1283	1387	1293	1565	1301	1401	1489	1492	1512
DUSP12	254	291	255	250	286	240	201	199	253
TENT5C	191	250	289	218	536	368	286	207	168
LOC106045735	48	97	68	73	36	27	55	62	35
GDAP2	864	1031	894	861	906	800	1200	1185	1179
WDR3	1430	2108	1505	1879	2125	1674	2048	2339	2080
SPAG17	56	51	39	46	43	47	85	197	96
TBX15	0	2	2	0	1	2	1	1	0
LOC136791761	0	0	0	0	0	0	0	0	0
WARS2	291	267	339	278	255	261	359	369	287
LOC136791776	0	0	0	0	0	1	1	0	0
LOC136791778	0	0	0	0	0	0	0	0	0
HAO2	5937	7440	5247	4382	4781	5066	5443	6610	7272
HSD3B1	435	228	466	239	195	206	288	403	351
LOC136791763	164	146	178	157	109	200	389	187	71
LOC136791773	0	0	0	0	0	0	0	0	0
MAN1A2	1303	1214	1134	1236	812	1009	1222	1260	1071
LOC136791772	0	0	2	0	0	0	0	0	1
LOC136789722	0	0	0	0	0	0	0	0	0
LOC136791796	0	0	0	0	0	0	0	0	0
LOC136791859	0	0	0	0	0	0	0	0	0
LOC136791777	0	0	0	0	0	0	0	0	0
LOC136786349	0	0	0	3	0	0	0	0	0
LOC136786434	0	0	0	0	0	0	0	0	0
LOC136786474	0	0	0	0	0	0	0	1	2
LOC136789723	0	0	0	0	0	0	0	0	0
LOC136791771	0	0	0	0	0	0	0	0	0
CD86	50	68	67	51	46	36	28	58	47
CASR	57	34	45	56	74	32	52	59	45
LOC106049287	108	85	69	93	68	101	95	99	157
LOC136791786	0	0	0	0	0	0	0	0	0
LOC136786544	67	49	49	57	26	63	77	52	57
LOC136791785	0	0	0	0	0	0	0	0	1
LOC106049291	49	73	39	38	21	27	60	33	40
MIX23	183	238	244	208	206	202	186	266	222
FAM162A	762	750	672	691	680	798	748	724	625
KPNA1	641	653	540	527	626	559	524	620	625
FBXO40	4	4	0	0	0	0	0	0	0
LOC136791793	0	0	0	1	1	0	0	0	0
TAPBPL	54	44	28	40	46	17	32	39	35
LOC136791797	0	0	0	0	2	4	0	2	2
SCNN1A	3	2	8	6	17	8	10	13	13
VAMP1	22	24	17	21	10	16	23	16	7
MRPL51	1512	1325	1262	1482	1280	1668	1411	1499	1395
NCAPD2	235	354	249	259	501	330	415	407	617
LOC125180595	0	0	0	0	0	0	0	0	0
LOC106047847	0	2	5	0	0	2	0	2	2
LOC125180588	0	0	2	0	0	0	0	0	2
GAPDH	99999	66946	78687	114331	129436	110780	85722	138437	150685
IFFO1	906	1041	928	748	744	675	797	957	921
NOP2	670	785	796	935	951	736	1129	867	861
CHD4	1765	2305	1848	2233	2024	1766	2154	2383	2276
LOC125180594	0	0	0	0	0	0	0	0	0
LPAR5	120	107	70	94	103	75	101	93	84
WNT4	4	5	6	7	13	6	2	3	5
ACRBP	4	3	0	7	6	0	5	0	4
ING4	529	830	555	567	673	610	558	628	591
ZNF384	1323	1321	1190	1067	1044	864	1258	1186	1191
PIANP	5	4	5	0	4	8	7	14	4
LOC125180592	6	6	1	2	1	4	5	2	2
COPS7A	1482	2036	1878	1878	1645	1724	2151	1824	1761
MLF2	5640	6343	5864	5555	5381	5439	5486	5833	6281
LOC125180582	44	37	42	36	34	17	31	48	77
PTMS	4589	6312	5324	5469	5587	5904	4719	5449	5523
PHB2	6811	6927	6343	8055	7962	6691	6789	8502	8440
LAG3	0	0	0	0	0	0	0	0	0
CD4	0	0	0	0	0	0	0	0	0
LOC125180591	0	0	0	0	0	0	0	0	0
GPR162	0	0	0	0	0	0	0	0	0
P3H3	0	0	0	0	0	0	0	0	0
GNB3	0	0	0	0	0	0	0	0	0
CDCA3	0	0	0	0	0	0	0	0	0
USP5	0	0	0	0	0	0	0	0	0
LOC136791834	0	0	0	0	0	0	0	0	0
TPI1	0	0	0	0	0	0	0	0	0
LRRC23	0	0	0	0	0	0	0	0	0
ENO2	0	0	0	0	0	0	0	0	0
LOC136791835	0	0	0	0	0	0	0	0	0
ATN1	0	0	0	0	0	0	0	0	0
C1H12orf57	0	0	0	0	0	0	0	0	0
LOC125180593	0	0	0	0	0	0	0	0	0
PTPN6	0	0	0	0	0	0	0	0	0
EMG1	349	338	344	420	430	320	382	375	416
LPCAT3	2890	3610	3153	2587	3035	2681	2349	2270	2928
C1S	19675	47649	37385	20004	29740	23205	29537	44528	46316
C1R	17465	41411	34734	20855	25610	17317	28657	40387	37621
RBP5	110	237	235	155	212	164	177	157	256
CLSTN3	312	816	636	433	807	448	695	1035	861
LOC106047853	1442	2256	1247	2520	2502	2824	2122	2068	1727
PEX5	2293	2530	1984	2373	3018	2899	2901	3583	3526
LOC136791848	371	280	285	195	263	245	157	99	74
LOC136791850	518	767	546	513	649	745	590	714	798
LOC136791851	968	902	999	710	1109	793	259	110	133
LOC136791857	12135	14066	11407	7751	10437	9107	9679	5558	4860
LOC106047822	0	0	0	0	0	0	0	0	0
EPHA1	595	1114	549	636	633	567	693	1021	701
ZYX	1154	1803	1682	1785	1791	1342	2282	2909	3118
FAM131B	14	12	11	0	6	4	19	16	14
CLCN1	2	0	0	2	0	0	0	1	2
CASP2	182	234	133	153	128	157	133	201	186
TMEM139	95	67	62	70	132	87	132	287	593
GSTK1	6725	6149	7372	6380	6654	6313	7650	7326	7928
LOC106048719	52	56	92	18	35	68	38	63	65
LOC106048718	0	0	0	2	0	0	0	0	0
LOC136791868	17	54	24	4	27	36	32	25	20
KEL	444	356	382	397	153	404	351	411	363
LOC106048722	5	1	2	2	0	2	0	0	0
EPHB6	24	4	4	20	8	2	12	4	10
LOC106048725	454	141	97	153	169	222	153	157	165
LOC106048724	140	51	38	75	56	79	45	56	60
LOC136791871	0	0	0	2	0	0	0	0	6
LOC136789724	0	0	0	0	2	0	0	0	0
LOC106029531	0	0	0	0	0	0	0	0	0
LOC106029631	4	0	5	3	0	0	0	0	0
LOC136789746	0	0	0	0	0	0	0	0	0
PRMT8	13	11	26	13	6	14	21	23	25
CRACR2A	94	134	103	121	98	104	216	139	138
PARP11	89	93	60	45	67	52	84	66	76
TSPAN9	2437	2116	2600	2373	1706	2476	2498	2682	2418
TEAD4	165	268	239	122	155	178	239	182	205
TULP3	271	313	234	240	185	251	322	314	270
RHNO1	5	2	2	6	8	7	7	3	4
FOXM1	35	89	64	79	120	74	95	133	162
NRIP2	232	236	207	266	301	516	83	93	428
ITFG2	30	16	10	20	39	25	17	20	27
FKBP4	4141	2910	4779	4869	5687	4242	4513	5070	5329
TCAF2	521	567	672	544	290	420	810	799	499
LOC136791892	103	121	115	174	37	57	187	126	62
LOC136791891	32	40	32	64	21	8	62	23	26
LOC106048064	230	229	255	279	162	216	274	184	232
NECAP1	2037	3968	2374	1772	2152	2360	2064	1993	1825
LOC125180824	61	107	94	73	97	56	90	133	91
C3AR1	347	721	652	392	398	304	320	363	470
FOXJ2	2261	4546	2626	1814	2581	1914	1791	3827	3924
LOC106048089	525	752	703	846	538	516	1040	1051	1260
LOC106048073	0	0	0	0	0	0	0	0	0
LOC106048065	0	2	0	2	6	0	0	0	0
LOC136786735	0	0	0	0	0	0	0	0	0
LOC106048074	0	0	0	0	0	0	0	0	0
APOBEC1	0	27	10	3	17	0	3	0	2
AICDA	0	2	2	4	0	2	0	0	1
MFAP5	12	11	31	13	8	16	11	16	19
LOC125180821	0	0	0	0	0	0	0	0	0
RIMKLB	31	8	21	7	5	17	14	28	20
LOC106048068	0	0	0	0	0	0	0	0	0
LOC106048093	12	27	20	43	22	27	15	49	30
LOC106048075	28608	20890	35326	21487	24547	23477	20709	22898	21986
LOC106048076	3211	2828	2792	1966	2416	3722	1898	5308	4653
PHC1	655	808	657	725	662	479	750	832	713
M6PR	3956	5432	4190	5124	4639	5365	4528	5133	5896
LOC106048081	175	160	161	171	199	157	170	170	150
A2M	87861	175848	106201	105694	56082	76604	89982	26334	28282
LOC106048077	12972	17156	13129	14159	7045	10364	10480	3894	4343
LOC106048085	1978	1405	1437	609	549	653	1030	363	441
LOC106048070	0	0	0	0	0	0	0	0	0
LOC106048083	57	100	78	81	392	173	212	306	198
LOC136786350	0	0	0	0	0	0	0	0	0
LOC136786865	0	0	0	0	0	0	0	0	0
LOC106029597	0	0	0	0	0	0	0	0	0
LOC125180819	0	0	0	2	0	0	0	0	0
LOC136786351	2	22	26	32	13	6	42	39	41
LOC106046282	38	37	57	19	19	13	40	29	28
LOC106046287	4	3	7	16	6	2	25	18	42
LOC106046281	0	0	0	0	0	0	0	0	0
TMEM52B	0	0	0	0	0	0	0	0	2
GABARAPL1	150	146	216	115	126	164	244	221	261
STYK1	637	1208	677	556	561	911	512	821	851
SYCE3	10	9	12	16	6	19	19	17	10
YBX3	1399	843	1020	1089	1191	1231	1529	1906	1637
LOC136786385	12	10	15	21	13	16	11	19	17
LOC136786387	14	21	2	12	1	15	10	18	11
LOC106046296	469	456	425	336	301	419	443	434	379
LOC106046297	397	407	452	353	221	378	395	421	404
LOC106046310	19	1	10	3	2	7	16	21	8
LOC106046301	565	644	582	825	553	687	1043	703	915
LOC125184871	347	464	354	416	350	399	295	384	278
LOC106046305	162	259	215	276	235	156	271	224	290
LOC106046289	0	3	0	2	1	2	7	2	4
DYRK4	0	0	0	4	0	0	0	1	2
RAD51AP1	110	118	98	105	114	111	152	137	184
FERRY3	454	461	394	387	302	319	387	374	447
FGF6	14	3	5	5	2	2	8	5	6
FGF23	2	7	0	205	98	14	502	26	145
TIGAR	243	223	356	824	801	398	308	504	458
CCND2	217	195	218	151	270	213	224	348	278
LOC106046286	7	1	0	2	2	0	0	0	0
LOC136786421	0	0	0	0	0	0	0	0	0
NDUFA9	3158	3340	3299	3644	3683	3689	3796	5061	5080
LOC125184873	0	0	0	0	2	0	0	0	0
GALNT8	0	0	0	0	0	0	2	2	2
KCNA6	8	4	13	1	8	2	0	2	8
LOC125179672	0	1	0	0	0	0	0	0	0
LOC106046290	10	7	4	5	1	9	6	2	10
LOC106046291	2	4	1	0	0	0	2	0	0
USP25	814	1250	863	547	821	556	687	641	765
CXADR	219	146	171	145	123	103	258	222	266
LOC125184870	10	8	12	9	4	15	13	7	14
LOC136786432	0	0	0	0	0	0	0	0	2
C1H21orf91	147	109	119	71	85	79	120	103	119
CHODL	0	0	0	0	0	0	0	2	0
TMPRSS15	0	0	0	0	0	0	0	0	0
LOC106036992	0	0	0	0	0	0	0	0	0
LOC125184874	0	0	0	0	0	0	0	0	0
LOC136786437	2	0	2	0	0	0	0	2	0
LOC106036999	0	0	0	0	0	0	0	0	0
LOC136786438	250	190	190	324	199	248	334	151	166
LOC125179745	0	17	8	2	13	9	7	6	15
LOC106036990	0	0	0	0	0	0	0	0	0
NCAM2	4	6	4	6	10	1	0	6	2
LOC136789725	0	0	0	0	0	0	0	0	0
LOC106037021	0	0	0	0	0	1	0	0	0
LOC106036996	0	0	2	0	0	0	0	0	0
LOC136787109	0	0	0	0	0	0	0	0	0
LOC136789747	0	0	0	0	0	0	0	0	0
LOC106036978	0	0	0	0	0	0	0	0	0
MRPL39	471	619	539	608	561	577	568	595	586
JAM2	172	83	139	95	39	65	104	119	133
ATP5PF	3299	3205	2989	4039	3979	4136	3100	4481	4215
GABPA	522	506	529	512	396	403	467	486	459
APP	4637	4652	5170	5848	5415	5181	6716	9537	9909
LOC136789726	0	0	0	0	0	0	0	0	0
CYYR1	17	57	35	25	31	59	53	59	58
LOC125180363	0	0	0	0	0	0	0	0	0
LOC106037012	0	0	0	0	0	0	0	0	0
ADAMTS1	129	111	196	114	173	158	360	333	582
ADAMTS5	223	219	100	99	462	74	99	91	101
LOC136786450	58	64	27	9	132	18	17	16	18
LOC125180361	0	0	0	0	0	0	0	0	0
LOC136787842	0	0	0	0	0	0	0	0	0
LOC106037020	2	0	0	0	0	0	0	0	0
N6AMT1	58	68	87	57	146	82	108	106	91
LTN1	1757	1711	1351	1529	852	1011	1437	1390	1303
RWDD2B	203	239	178	183	206	155	164	149	216
USP16	737	705	686	764	659	586	606	514	560
CCT8	4433	3826	4649	5066	4538	4600	4202	4600	5078
LOC125181821	0	0	0	0	0	0	0	0	0
LOC136788418	0	0	0	0	0	0	0	0	0
LOC136788902	0	0	0	0	0	0	0	0	0
LOC136789024	0	0	0	0	0	0	0	0	0
LOC136789138	0	0	0	0	0	0	0	0	0
MAP3K7CL	1328	774	1160	4921	1994	2688	5742	5040	4614
BACH1	2171	1857	1861	1449	622	887	1413	927	945
LOC125183662	8	5	3	0	2	6	8	3	3
GRIK1	9	19	11	7	3	1	17	10	6
LOC106043422	0	0	0	0	0	0	0	0	0
LOC106043419	0	0	0	0	0	0	0	0	0
TIAM1	305	402	392	363	317	311	370	377	348
SOD1	14706	19386	17233	17757	19909	21794	24453	19659	22994
SCAF4	700	688	712	685	807	543	800	833	777
LOC125183664	4	6	5	6	8	11	6	8	5
HUNK	251	280	287	255	309	231	343	311	275
LOC106043446	0	0	0	0	0	0	0	0	0
MIS18A	38	68	64	69	76	69	141	71	101
MRAP	306	495	293	414	162	54	1416	342	252
URB1	778	969	738	691	459	487	856	622	545
EVA1C	94	82	107	61	82	126	268	128	194
CFAP298	1366	1831	1407	1169	1621	1249	1522	1698	1757
LOC136786476	0	0	0	0	0	0	0	0	0
SYNJ1	268	341	215	337	253	195	315	278	286
PAXBP1	1664	1359	1341	1082	615	754	998	738	639
EPCIP	1403	1758	1966	343	629	441	1998	1621	3036
OLIG2	0	0	0	0	0	0	0	0	2
IFNAR2	1511	2176	1772	1491	1133	1159	1507	1384	1745
IL10RB	582	490	626	437	506	328	544	372	631
IFNAR1	1005	787	1018	788	713	695	866	678	788
IFNGR2	4632	6253	5749	6858	4407	5803	6896	5202	5948
TMEM50B	1454	1389	1273	1270	838	1162	1261	1318	1409
LOC106043431	35	63	48	33	23	40	46	83	46
DNAJC28	0	0	0	0	0	0	0	0	0
GART	11327	18669	13251	7873	7616	10392	11560	17673	20859
SON	7245	5982	6239	5167	2832	3809	4897	4476	4262
DONSON	206	444	289	245	339	246	249	247	279
CRYZL1	229	406	213	268	221	235	353	356	355
TRNAG-GCC	0	0	0	0	0	0	0	0	0
ITSN1	1328	1412	1409	1686	1131	1173	1792	2306	1974
ATP5PO	5751	5722	5470	6107	6624	5955	6057	7686	6947
LOC106043402	51	106	106	94	86	83	97	161	110
SLC5A3	0	0	0	1	1	1	1	0	0
MRPS6	1852	1146	1523	1435	1905	1237	2112	2716	1862
LOC106043453	2	0	0	0	0	0	0	0	0
KCNE2	2	2	2	1	0	2	4	11	2
SMIM11	118	239	179	163	162	149	174	152	188
C1H21orf140	0	6	4	0	0	2	0	0	0
KCNE1	4	0	0	0	5	2	0	2	0
RCAN1	310	366	280	368	310	309	558	432	472
LOC106043442	0	0	0	0	0	0	0	0	0
CLIC6	223	239	228	127	340	144	139	164	133
RUNX1	176	230	174	217	194	220	323	212	226
LOC136786516	0	0	0	0	0	0	0	0	0
LOC136786517	0	0	0	0	0	0	0	0	0
LOC136786518	0	0	0	0	0	1	2	0	0
LOC106036035	0	2	0	2	0	0	0	2	0
LOC106036070	0	0	0	0	0	0	0	0	0
SETD4	33	56	54	44	23	43	74	44	48
LOC106036138	5176	2942	3751	3281	8403	6905	11492	17251	10061
DOP1B	816	407	573	557	358	510	553	646	557
MORC3	1056	1006	1027	551	431	500	643	803	911
CHAF1B	58	106	69	84	105	83	124	96	142
CLDN14	0	0	0	0	0	0	0	0	0
LOC106036073	0	0	0	0	0	0	0	0	2
SIM2	171	155	225	164	125	190	201	58	62
HLCS	6854	4741	5494	6745	3302	4836	4207	3510	3468
PIGP	154	382	286	290	339	350	266	246	289
RIPPLY3	0	0	0	0	0	0	0	0	0
TTC3	746	1829	781	1022	712	666	819	669	629
VPS26C	181	273	226	219	193	264	338	371	282
LOC106036125	0	0	0	0	2	0	0	0	0
LOC106036124	42	48	63	17	37	37	43	19	31
DYRK1A	348	382	344	217	213	229	304	288	413
LOC106036088	0	0	0	0	0	0	0	0	0
LOC136786545	2	0	0	0	0	0	2	3	0
KCNJ6	0	4	7	0	1	0	4	2	2
LOC106036061	0	0	0	0	0	0	0	0	0
KCNJ15	20	24	40	16	2	21	12	39	16
ERG	224	155	200	132	64	164	178	202	203
ETS2	871	731	1195	555	534	384	715	605	696
LOC125183666	0	2	2	2	0	2	0	0	0
PSMG1	360	388	388	355	465	414	553	539	551
BRWD1	1072	744	820	822	392	474	658	575	509
HMGN1	2639	2631	2053	1682	1506	2196	2056	1804	1739
GET1	796	1073	716	637	686	588	774	668	706
LCA5L	40	22	24	43	29	48	62	121	106
SH3BGR	50	55	43	225	16	13	110	175	64
B3GALT5	4184	3853	3464	3538	1856	2693	4231	4201	3391
IGSF5	1052	1061	964	603	703	558	802	704	795
PCP4	34	12	9	20	4	23	17	11	19
DSCAM	9	8	7	5	8	4	5	8	17
LOC106036068	0	0	0	0	0	0	0	0	0
BACE2	857	205	110	858	151	234	177	919	506
FAM3B	29	22	2	19	4	10	19	6	8
LOC106036132	565	4018	1274	237	2638	283	1750	202	2101
TMPRSS2	409	387	280	197	100	177	273	225	226
LOC106036037	0	0	0	0	0	0	0	0	0
RIPK4	314	319	525	687	517	359	779	2234	1601
LOC125183659	0	0	2	0	1	1	0	6	8
LOC106036141	0	0	0	0	0	0	0	0	0
LOC125183660	0	0	0	0	4	0	0	0	0
PRDM15	440	402	342	416	344	279	465	513	448
C2CD2	1189	775	1032	1617	1227	1111	1151	1552	1400
ZBTB21	694	629	666	766	632	503	699	674	494
LOC136786574	119	84	64	113	77	72	92	99	58
UMODL1	19	22	33	41	19	33	23	66	23
LOC136789593	0	0	0	0	0	0	0	0	0
LOC106036063	0	0	0	0	0	0	1	0	1
ABCG1	206	170	332	120	89	148	211	195	110
LOC106036121	0	0	0	0	0	0	0	0	0
LOC106036076	0	0	0	0	0	0	2	0	0
LOC125182852	0	0	0	0	0	0	0	0	2
TMPRSS3	4	0	2	0	0	1	0	7	2
UBASH3A	104	70	35	42	89	27	62	101	64
RSPH1	0	2	4	4	4	17	20	46	9
SLC37A1	473	564	405	778	397	496	761	655	539
PDE9A	26	25	10	44	23	46	67	36	29
LOC125182830	0	0	0	0	0	2	0	2	0
WDR4	795	833	758	810	550	667	665	670	677
NDUFV3	1038	831	898	1190	954	765	1038	1048	1054
[truncated: 23,476 more rows]
