# Supplementary material for: Lipidomic and Transcriptomic Reveals Variations in Lipid Deposition During Goose Fatty Liver Formation
Source: Biology (Basel). 2025 Nov 18;14(11):1617. doi: 10.3390/biology14111617 (PMC12650120; doi:10.3390/biology14111617)
Supplement: Supplementary file 1 [file biology-14-01617-s001.zip › biology-3962342-supplementary/Supplementary files/Table S4. KEGG analysis of DEGs in D16 vs. D0 comparison.xlsx]

## Sheet: Sheet1
Table S4. KEGG analysis of DEGs in D16 vs. D0 comparison
ID	Description	GeneRatio	BgRatio	pvalue	p.adjust	qvalue	geneID	Count	Enrichment.Score	Fold.Enrichment
gga03320	PPAR signaling pathway	12/134	63/5671	1.76491e-08	1.95905e-06	1.74634e-06	ACSBG2/CYP8B1/FABP1/FABP3/FABP7/HMGCS1/HMGCS2/LPL/ME1/PLIN1/PLIN2/SCD5	12	7.75328	8.06112
gga04110	Cell cycle	10/134	146/5671	0.00224091	0.12437	0.110866	BUB1B/CCNA2/CCNB3/CDC6/CDK1/CDKN1C/GADD45B/GADD45G/MCM3/MCM5	10	2.64958	2.89869
gga03030	DNA replication	4/134	31/5671	0.00571675	0.195488	0.174261	DNA2/MCM3/MCM5/POLE	4	2.24285	5.46076
gga01200	Carbon metabolism	7/134	98/5671	0.00815958	0.195488	0.174261	ALDOC/CS/IDH3A/ME1/PGD/PSAT1/TALDO1	7	2.08833	3.02292
gga00140	Steroid hormone biosynthesis	4/134	38/5671	0.0118121	0.195488	0.174261	CYP7B1/HSD17B12/HSD17B2/HSD17B7	4	1.92767	4.45483
gga00260	Glycine, serine and threonine metabolism	4/134	38/5671	0.0118121	0.195488	0.174261	ALAS1/ALDH7A1/DAO/PSAT1	4	1.92767	4.45483
gga01230	Biosynthesis of amino acids	5/134	59/5671	0.0123281	0.195488	0.174261	ALDOC/CS/IDH3A/PSAT1/TALDO1	5	1.90911	3.58652
gga00650	Butanoate metabolism	3/134	23/5671	0.0161686	0.205513	0.183198	AACS/HMGCS1/HMGCS2	3	1.79133	5.52012
gga00330	Arginine and proline metabolism	4/134	42/5671	0.0166632	0.205513	0.183198	AGMAT/ALDH7A1/DAO/SRM	4	1.77824	4.03056
gga00280	Valine, leucine and isoleucine degradation	4/134	44/5671	0.0194942	0.216386	0.19289	AACS/ALDH7A1/HMGCS1/HMGCS2	4	1.71009	3.84735
gga00030	Pentose phosphate pathway	3/134	26/5671	0.0225512	0.227562	0.202853	ALDOC/PGD/TALDO1	3	1.64683	4.88318
gga00020	Citrate cycle (TCA cycle)	3/134	27/5671	0.0249414	0.230708	0.205657	ACLY/CS/IDH3A	3	1.60308	4.70232
gga01040	Biosynthesis of unsaturated fatty acids	3/134	30/5671	0.0328981	0.280899	0.250398	ELOVL1/HSD17B12/SCD5	3	1.48283	4.23209
gga01212	Fatty acid metabolism	4/134	53/5671	0.0357825	0.283704	0.252899	ACSBG2/ELOVL1/HSD17B12/SCD5	4	1.44633	3.19403
gga00071	Fatty acid degradation	3/134	34/5671	0.0453136	0.318194	0.283644	ACSBG2/ALDH7A1/CYP2U1	3	1.34377	3.7342
gga00120	Primary bile acid biosynthesis	2/134	15/5671	0.0475962	0.318194	0.283644	CYP7B1/CYP8B1	2	1.32243	5.64279
gga00051	Fructose and mannose metabolism	3/134	35/5671	0.0487324	0.318194	0.283644	ALDOC/GMDS/TIGAR	3	1.31218	3.62751
gga00561	Glycerolipid metabolism	4/134	60/5671	0.0526025	0.324382	0.28916	ALDH7A1/DGAT2/LIPG/LPL	4	1.27899	2.82139
gga04068	FoxO signaling pathway	6/134	123/5671	0.0702432	0.376865	0.335944	CCNB3/GADD45B/GADD45G/KLF2/SIRT1/TNFSF10	6	1.1534	2.06443
gga04371	Apelin signaling pathway	6/134	124/5671	0.0724488	0.376865	0.335944	APELA/KLF2/PLCB1/PLIN1/PPARGC1A/RYR3	6	1.13997	2.04779
gga00900	Terpenoid backbone biosynthesis	2/134	19/5671	0.0729375	0.376865	0.335944	HMGCS1/HMGCS2	2	1.13705	4.45483
gga04210	Apoptosis	6/134	125/5671	0.074694	0.376865	0.335944	CTSK/ERN2/GADD45B/GADD45G/JUN/TNFSF10	6	1.12671	2.0314
gga04115	p53 signaling pathway	4/134	69/5671	0.0795336	0.383836	0.342158	CDK1/GADD45B/GADD45G/RRM2	4	1.09945	2.45339
gga03083	Polycomb repressive complex	4/134	72/5671	0.0897838	0.41525	0.370161	BCOR/JARID2/RNF2/SCML2	4	1.0468	2.35116
gga00480	Glutathione metabolism	3/134	49/5671	0.108561	0.46347	0.413146	PGD/RRM2/SRM	3	0.964328	2.59108
gga03420	Nucleotide excision repair	3/134	49/5671	0.108561	0.46347	0.413146	ERCC4/ERCC6/POLE	3	0.964328	2.59108
gga00062	Fatty acid elongation	2/134	25/5671	0.116906	0.472868	0.421523	ELOVL1/HSD17B12	2	0.932164	3.38567
gga04914	Progesterone-mediated oocyte maturation	4/134	80/5671	0.12	0.472868	0.421523	CCNA2/CCNB3/CDK1/CPEB2	4	0.920818	2.11604
gga01210	2-Oxocarboxylic acid metabolism	2/134	26/5671	0.124769	0.472868	0.421523	CS/IDH3A	2	0.903894	3.25545
gga04820	Cytoskeleton in muscle cells	8/134	212/5671	0.127802	0.472868	0.421523	ANK3/COL6A1/COL6A3/COL6A6/FMN2/MYPN/NID1/PDLIM1	8	0.893462	1.59701
gga04218	Cellular senescence	6/134	148/5671	0.136935	0.490314	0.437075	CCNA2/CCNB3/CDK1/GADD45B/GADD45G/SIRT1	6	0.863487	1.71571
gga04310	Wnt signaling pathway	6/134	154/5671	0.156292	0.542138	0.483271	APCDD1L/INVS/JUN/PLCB1/SIRT1/WNT8B	6	0.806063	1.64887
gga00512	Mucin type O-glycan biosynthesis	2/134	32/5671	0.174196	0.585931	0.522309	GALNT15/ST6GALNAC2	2	0.758963	2.64506
gga00130	Ubiquinone and other terpenoid-quinone biosynthesis	1/134	10/5671	0.212836	0.694847	0.619399	NQO1	1	0.671955	4.23209
gga00620	Pyruvate metabolism	2/134	38/5671	0.226123	0.697213	0.621508	ALDH7A1/ME1	2	0.645655	2.22742
gga00760	Nicotinate and nicotinamide metabolism	2/134	38/5671	0.226123	0.697213	0.621508	NMRK2/SIRT1	2	0.645655	2.22742
gga02010	ABC transporters	2/134	41/5671	0.252529	0.757587	0.675327	ABCA12/ABCB9	2	0.597689	2.06443
gga04010	MAPK signaling pathway	8/134	264/5671	0.285328	0.777431	0.693016	DUSP10/FGF23/GADD45B/GADD45G/HSPA8/JUN/RPS6KA5/STMN1	8	0.544656	1.28245
gga00270	Cysteine and methionine metabolism	2/134	45/5671	0.287835	0.777431	0.693016	PSAT1/SRM	2	0.540857	1.88093
gga00565	Ether lipid metabolism	2/134	45/5671	0.287835	0.777431	0.693016	ENPP2/ENPP6	2	0.540857	1.88093
gga00053	Ascorbate and aldarate metabolism	1/134	15/5671	0.301722	0.777431	0.693016	ALDH7A1	1	0.520393	2.82139
gga01232	Nucleotide metabolism	3/134	84/5671	0.319072	0.777431	0.693016	ENTPD2/ENTPD3/RRM2	3	0.496111	1.51146
gga04512	ECM-receptor interaction	3/134	84/5671	0.319072	0.777431	0.693016	COL6A1/COL6A3/COL6A6	3	0.496111	1.51146
gga04540	Gap junction	3/134	84/5671	0.319072	0.777431	0.693016	CDK1/GJA1/PLCB1	3	0.496111	1.51146
gga00590	Arachidonic acid metabolism	2/134	50/5671	0.331689	0.777431	0.693016	CYP2U1/PTGS2	2	0.479268	1.69284
gga03460	Fanconi anemia pathway	2/134	50/5671	0.331689	0.777431	0.693016	ERCC4/REV3L	2	0.479268	1.69284
gga00061	Fatty acid biosynthesis	1/134	17/5671	0.33442	0.777431	0.693016	ACSBG2	1	0.475708	2.48946
gga00010	Glycolysis / Gluconeogenesis	2/134	52/5671	0.349041	0.777431	0.693016	ALDH7A1/ALDOC	2	0.457124	1.62773
gga00600	Sphingolipid metabolism	2/134	52/5671	0.349041	0.777431	0.693016	B4GALT6/KDSR	2	0.457124	1.62773
gga00100	Steroid biosynthesis	1/134	18/5671	0.350194	0.777431	0.693016	HSD17B7	1	0.455691	2.35116
gga01240	Biosynthesis of cofactors	4/134	129/5671	0.363726	0.791639	0.705681	ALAS1/FPGS/NQO1/PSAT1	4	0.439226	1.31228
gga00340	Histidine metabolism	1/134	20/5671	0.380638	0.812516	0.724291	ALDH7A1	1	0.419488	2.11604
gga04981	Folate transport and metabolism	1/134	21/5671	0.395325	0.822427	0.733126	FPGS	1	0.403046	2.01528
gga04330	Notch signaling pathway	2/134	58/5671	0.4001	0.822427	0.733126	DLL4/HEYL	2	0.397832	1.45934
gga00564	Glycerophospholipid metabolism	3/134	98/5671	0.409777	0.82504	0.735455	LPGAT1/PCYT1B/PHOSPHO1	3	0.387452	1.29554
gga00240	Pyrimidine metabolism	2/134	60/5671	0.416717	0.82504	0.735455	ENTPD3/RRM2	2	0.380159	1.4107
gga04744	Phototransduction	1/134	23/5671	0.423669	0.82504	0.735455	GUCA1C	1	0.372973	1.84004
gga04920	Adipocytokine signaling pathway	2/134	65/5671	0.457219	0.867003	0.772862	ACSBG2/PPARGC1A	2	0.339876	1.30218
gga00563	Glycosylphosphatidylinositol (GPI)-anchor biosynthesis	1/134	26/5671	0.463731	0.867003	0.772862	GPLD1	1	0.333734	1.62773
gga00410	beta-Alanine metabolism	1/134	27/5671	0.476461	0.867003	0.772862	ALDH7A1	1	0.321973	1.56744
gga00860	Porphyrin metabolism	1/134	27/5671	0.476461	0.867003	0.772862	ALAS1	1	0.321973	1.56744
gga00790	Folate biosynthesis	1/134	28/5671	0.488891	0.875272	0.780233	FPGS	1	0.310788	1.51146
gga00630	Glyoxylate and dicarboxylate metabolism	1/134	31/5671	0.52445	0.8932	0.796214	CS	1	0.280296	1.36519
gga04270	Vascular smooth muscle contraction	3/134	122/5671	0.55469	0.8932	0.796214	AVPR1A/IRAG1/PLCB1	3	0.25595	1.04068
gga00670	One carbon pool by folate	1/134	34/5671	0.557552	0.8932	0.796214	ALDH7A1	1	0.253714	1.24473
gga04142	Lysosome	3/134	123/5671	0.560276	0.8932	0.796214	ABCB9/ACP5/CTSK	3	0.251598	1.03222
gga04012	ErbB signaling pathway	2/134	79/5671	0.561431	0.8932	0.796214	JUN/NRG2	2	0.250704	1.07142
gga00230	Purine metabolism	3/134	128/5671	0.587573	0.8932	0.796214	ENTPD2/ENTPD3/RRM2	3	0.230938	0.991896
gga00380	Tryptophan metabolism	1/134	37/5671	0.588367	0.8932	0.796214	ALDH7A1	1	0.230352	1.14381
gga01250	Biosynthesis of nucleotide sugars	1/134	37/5671	0.588367	0.8932	0.796214	GMDS	1	0.230352	1.14381
gga04912	GnRH signaling pathway	2/134	84/5671	0.595065	0.8932	0.796214	JUN/PLCB1	2	0.225436	1.00764
gga04261	Adrenergic signaling in cardiomyocytes	3/134	131/5671	0.60343	0.8932	0.796214	CREB5/PLCB1/RPS6KA5	3	0.219373	0.969181
gga04625	C-type lectin receptor signaling pathway	2/134	87/5671	0.614311	0.8932	0.796214	JUN/PTGS2	2	0.211612	0.972894
gga03410	Base excision repair	1/134	40/5671	0.61705	0.8932	0.796214	POLE	1	0.20968	1.05802
gga04080	Neuroactive ligand-receptor interaction	8/134	358/5671	0.61758	0.8932	0.796214	APELA/AVPR1A/CHRM3/CHRNA5/CRHR2/F2RL1/GABRR3/P2RY1	8	0.209307	0.945718
gga04620	Toll-like receptor signaling pathway	2/134	88/5671	0.620571	0.8932	0.796214	CTSK/JUN	2	0.207209	0.961839
gga00830	Retinol metabolism	1/134	42/5671	0.63506	0.8932	0.796214	ALDH1A3	1	0.197185	1.00764
gga05164	Influenza A	3/134	138/5671	0.638858	0.8932	0.796214	KPNA2/TMPRSS2/TNFSF10	3	0.194596	0.920019
gga04916	Melanogenesis	2/134	91/5671	0.638883	0.8932	0.796214	PLCB1/WNT8B	2	0.194578	0.93013
gga00514	Other types of O-glycan biosynthesis	1/134	43/5671	0.643748	0.8932	0.796214	GALNT15	1	0.191284	0.984207
gga04020	Calcium signaling pathway	5/134	235/5671	0.658534	0.897777	0.800294	AVPR1A/CHRM3/FGF23/PLCB1/RYR3	5	0.181422	0.900445
gga04814	Motor proteins	4/134	190/5671	0.663223	0.897777	0.800294	KIF20B/KIF27/KIFC1/MYO16	4	0.178341	0.890966
gga04510	Focal adhesion	4/134	192/5671	0.671321	0.89779	0.800306	COL6A1/COL6A3/COL6A6/JUN	4	0.17307	0.881685
gga04114	Oocyte meiosis	2/134	101/5671	0.694957	0.910011	0.8112	CDK1/CPEB2	2	0.158042	0.838038
gga04350	TGF-beta signaling pathway	2/134	104/5671	0.710328	0.910011	0.8112	GREM2/ID3	2	0.148541	0.813863
gga04141	Protein processing in endoplasmic reticulum	3/134	154/5671	0.711381	0.910011	0.8112	ERN2/HSPA8/NSFL1C	3	0.147898	0.824433
gga03250	Viral life cycle - HIV-1	1/134	52/5671	0.713252	0.910011	0.8112	BICD1	1	0.146757	0.813863
gga04081	Hormone signaling	4/134	209/5671	0.734766	0.922483	0.822318	AVPR1A/CRHR2/ESR2/PLCB1	4	0.133851	0.809969
gga00310	Lysine degradation	1/134	56/5671	0.739649	0.922483	0.822318	ALDH7A1	1	0.130975	0.75573
gga04370	VEGF signaling pathway	1/134	58/5671	0.751928	0.92441	0.824036	PTGS2	1	0.123824	0.729671
gga00983	Drug metabolism - other enzymes	1/134	59/5671	0.75785	0.92441	0.824036	RRM2	1	0.120417	0.717303
gga00562	Inositol phosphate metabolism	1/134	70/5671	0.814421	0.978337	0.872107	PLCB1	1	0.0891509	0.604584
gga04621	NOD-like receptor signaling pathway	2/134	131/5671	0.821535	0.978337	0.872107	JUN/PLCB1	2	0.0853738	0.646121
gga04146	Peroxisome	1/134	80/5671	0.854361	0.978337	0.872107	DAO	1	0.0683586	0.529011
gga04150	mTOR signaling pathway	2/134	144/5671	0.860126	0.978337	0.872107	PRR5L/WNT8B	2	0.0654381	0.58779
gga04148	Efferocytosis	2/134	145/5671	0.862756	0.978337	0.872107	PTGS2/SIRT1	2	0.0641119	0.583736
gga04810	Regulation of actin cytoskeleton	3/134	209/5671	0.877844	0.978337	0.872107	CHRM3/FGF23/IQGAP3	3	0.0565826	0.607477
gga04070	Phosphatidylinositol signaling system	1/134	89/5671	0.882945	0.978337	0.872107	PLCB1	1	0.0540662	0.475516
gga04137	Mitophagy - animal	1/134	90/5671	0.885755	0.978337	0.872107	JUN	1	0.0526863	0.470232
gga04520	Adherens junction	1/134	91/5671	0.888498	0.978337	0.872107	IQGAP3	1	0.0513434	0.465065
gga03013	Nucleocytoplasmic transport	1/134	93/5671	0.89379	0.978337	0.872107	KPNA2	1	0.0487646	0.455063
gga04144	Endocytosis	3/134	231/5671	0.916045	0.978337	0.872107	DNAJC6/HSPA8/PSD2	3	0.0380833	0.549622
gga00190	Oxidative phosphorylation	1/134	115/5671	0.937857	0.978337	0.872107	PPA1	1	0.0278635	0.368008
gga03040	Spliceosome	1/134	116/5671	0.939356	0.978337	0.872107	HSPA8	1	0.02717	0.364835
gga04910	Insulin signaling pathway	1/134	122/5671	0.947624	0.978337	0.872107	PPARGC1A	1	0.0233641	0.346893
gga04217	Necroptosis	1/134	127/5671	0.953652	0.978337	0.872107	TNFSF10	1	0.0206102	0.333235
gga04060	Cytokine-cytokine receptor interaction	2/134	204/5671	0.957421	0.978337	0.872107	IL17A/TNFSF10	2	0.0188973	0.414911
gga04145	Phagosome	1/134	142/5671	0.967905	0.978337	0.872107	NCF2	1	0.0141674	0.298034
gga04140	Autophagy - animal	1/134	154/5671	0.976097	0.978337	0.872107	ERN2	1	0.010507	0.274811
gga05132	Salmonella infection	2/134	233/5671	0.976737	0.978337	0.872107	JUN/TNFSF10	2	0.0102225	0.363269
gga04530	Tight junction	1/134	158/5671	0.978337	0.978337	0.872107	JUN	1	0.00951163	0.267854
