# Supplementary material for: Lipidomic and Transcriptomic Reveals Variations in Lipid Deposition During Goose Fatty Liver Formation
Source: Biology (Basel). 2025 Nov 18;14(11):1617. doi: 10.3390/biology14111617 (PMC12650120; doi:10.3390/biology14111617)
Supplement: Supplementary file 1 [file biology-14-01617-s001.zip › biology-3962342-supplementary/Supplementary files/Table S5. KEGG analysis of DEGs in D25 vs. D16 comparison.xlsx]

## Sheet: Sheet1
Table S5. KEGG analysis of DEGs in D25 vs. D16 comparison
ID	Description	GeneRatio	BgRatio	pvalue	p.adjust	qvalue	geneID	Count	Enrichment.Score	Fold.Enrichment
gga00564	Glycerophospholipid metabolism	7/93	98/5671	0.00104511	0.0520983	0.0479131	DGKI/ETNK2/ETNPPL/LPIN1/LPIN2/PHOSPHO1/PLA2G3	7	2.98084	4.35561
gga04510	Focal adhesion	10/93	192/5671	0.00109681	0.0520983	0.0479131	COL6A3/CTNNB1/FLNB/IGF1/LAMC2/MYLK/PAK5/PGF/THBS2/VCL	10	2.95987	3.17596
gga00630	Glyoxylate and dicarboxylate metabolism	3/93	31/5671	0.013771	0.291012	0.267634	ACSS2/CS/SHMT1	3	1.86103	5.90114
gga04068	FoxO signaling pathway	6/93	123/5671	0.0151332	0.291012	0.267634	CCNG2/CDKN1A/FBXO32/IGF1/PLK2/S1PR1	6	1.82007	2.97456
gga00561	Glycerolipid metabolism	4/93	60/5671	0.0164256	0.291012	0.267634	DGAT2/DGKI/LPIN1/LPIN2	4	1.78448	4.06523
gga03320	PPAR signaling pathway	4/93	63/5671	0.019336	0.291012	0.267634	ACSBG2/ANGPTL4/FABP1/FABP7	4	1.71363	3.87165
gga04920	Adipocytokine signaling pathway	4/93	65/5671	0.021443	0.291012	0.267634	ACSBG2/NFKBIA/PPARGC1A/SLC2A1	4	1.66871	3.75252
gga04010	MAPK signaling pathway	9/93	264/5671	0.0282636	0.326413	0.300191	AREG/DUSP1/DUSP10/DUSP16/EPHA2/FOS/IGF1/NR4A1/PGF	9	1.54877	2.07881
gga00330	Arginine and proline metabolism	3/93	42/5671	0.0309233	0.326413	0.300191	ARG2/CARNS1/GATM	3	1.50971	4.35561
gga04012	ErbB signaling pathway	4/93	79/5671	0.0400815	0.34949	0.321414	AREG/CDKN1A/HBEGF/PAK5	4	1.39706	3.08752
gga04981	Folate transport and metabolism	2/93	21/5671	0.0456525	0.34949	0.321414	FPGS/SHMT1	2	1.34054	5.80748
gga04512	ECM-receptor interaction	4/93	84/5671	0.0484271	0.34949	0.321414	COL6A3/LAMC2/SDC4/THBS2	4	1.31491	2.90374
gga00650	Butanoate metabolism	2/93	23/5671	0.053858	0.34949	0.321414	AACS/HMGCL	2	1.26875	5.30248
gga01212	Fatty acid metabolism	3/93	53/5671	0.0555438	0.34949	0.321414	ACSBG2/ELOVL2/ELOVL7	3	1.25536	3.45161
gga04820	Cytoskeleton in muscle cells	7/93	212/5671	0.0583097	0.34949	0.321414	COL6A3/DAAM2/MYOM1/SDC4/THBS2/TRIM63/VCL	7	1.23426	2.01344
gga01240	Biosynthesis of cofactors	5/93	129/5671	0.0599319	0.34949	0.321414	FPGS/GGH/NMNAT2/SHMT1/TDO2	5	1.22234	2.36351
gga00062	Fatty acid elongation	2/93	25/5671	0.0625403	0.34949	0.321414	ELOVL2/ELOVL7	2	1.20384	4.87828
gga01230	Biosynthesis of amino acids	3/93	59/5671	0.0719334	0.363378	0.334187	ARG2/CS/SHMT1	3	1.14307	3.1006
gga00790	Folate biosynthesis	2/93	28/5671	0.0763729	0.363378	0.334187	FPGS/GGH	2	1.11706	4.35561
gga01200	Carbon metabolism	4/93	98/5671	0.0765007	0.363378	0.334187	ACSS2/CS/H6PD/SHMT1	4	1.11633	2.48892
gga01040	Biosynthesis of unsaturated fatty acids	2/93	30/5671	0.0860809	0.375025	0.344898	ELOVL2/ELOVL7	2	1.06509	4.06523
gga04150	mTOR signaling pathway	5/93	144/5671	0.0868479	0.375025	0.344898	IGF1/LPIN1/LPIN2/PRR5L/ULK1	5	1.06124	2.11731
gga04115	p53 signaling pathway	3/93	69/5671	0.103403	0.427099	0.392789	CCNG2/CDKN1A/IGF1	3	0.985467	2.65124
gga00260	Glycine, serine and threonine metabolism	2/93	38/5671	0.128086	0.486727	0.447627	GATM/SHMT1	2	0.892498	3.20939
gga00760	Nicotinate and nicotinamide metabolism	2/93	38/5671	0.128086	0.486727	0.447627	NMNAT2/NMRK2	2	0.892498	3.20939
gga04371	Apelin signaling pathway	4/93	124/5671	0.145485	0.531578	0.488875	EGR1/MAP1LC3A/MYLK/PPARGC1A	4	0.837183	1.96705
gga00280	Valine, leucine and isoleucine degradation	2/93	44/5671	0.162106	0.569758	0.523988	AACS/HMGCL	2	0.790201	2.77175
gga00565	Ether lipid metabolism	2/93	45/5671	0.167929	0.569758	0.523988	ENPP6/PLA2G3	2	0.774875	2.71016
gga04620	Toll-like receptor signaling pathway	3/93	88/5671	0.174758	0.572484	0.526495	FOS/IRF7/NFKBIA	3	0.757562	2.07881
gga04148	Efferocytosis	4/93	145/5671	0.213838	0.677154	0.622756	ARG2/DUSP16/S1PR1/SLC2A1	4	0.669915	1.68217
gga04623	Cytosolic DNA-sensing pathway	2/93	56/5671	0.2338	0.699637	0.643433	IRF7/NFKBIA	2	0.631155	2.1778
gga00061	Fatty acid biosynthesis	1/93	17/5671	0.245348	0.699637	0.643433	ACSBG2	1	0.610217	3.58697
gga04622	RIG-I-like receptor signaling pathway	2/93	59/5671	0.252101	0.699637	0.643433	IRF7/NFKBIA	2	0.598425	2.06707
gga00220	Arginine biosynthesis	1/93	18/5671	0.257761	0.699637	0.643433	ARG2	1	0.588783	3.38769
gga00531	Glycosaminoglycan degradation	1/93	18/5671	0.257761	0.699637	0.643433	HYAL2	1	0.588783	3.38769
gga00340	Histidine metabolism	1/93	20/5671	0.281984	0.720671	0.662778	CARNS1	1	0.549775	3.04892
gga00532	Glycosaminoglycan biosynthesis - chondroitin sulfate / dermatan sulfate	1/93	20/5671	0.281984	0.720671	0.662778	CSGALNACT1	1	0.549775	3.04892
gga04270	Vascular smooth muscle contraction	3/93	122/5671	0.323453	0.720671	0.662778	ADORA2B/MYLK/PLA2G3	3	0.490189	1.49947
gga04910	Insulin signaling pathway	3/93	122/5671	0.323453	0.720671	0.662778	PPARGC1A/PPP1R3B/SOCS2	3	0.490189	1.49947
gga00592	alpha-Linolenic acid metabolism	1/93	25/5671	0.339174	0.720671	0.662778	PLA2G3	1	0.469578	2.43914
gga03015	mRNA surveillance pathway	2/93	75/5671	0.349359	0.720671	0.662778	PPP2R2B/UPF3A	2	0.456728	1.62609
gga00030	Pentose phosphate pathway	1/93	26/5671	0.350059	0.720671	0.662778	H6PD	1	0.455859	2.34533
gga01210	2-Oxocarboxylic acid metabolism	1/93	26/5671	0.350059	0.720671	0.662778	CS	1	0.455859	2.34533
gga00020	Citrate cycle (TCA cycle)	1/93	27/5671	0.360766	0.720671	0.662778	CS	1	0.442774	2.25846
gga00410	beta-Alanine metabolism	1/93	27/5671	0.360766	0.720671	0.662778	CARNS1	1	0.442774	2.25846
gga00860	Porphyrin metabolism	1/93	27/5671	0.360766	0.720671	0.662778	HEPH	1	0.442774	2.25846
gga05100	Bacterial invasion of epithelial cells	2/93	77/5671	0.361298	0.720671	0.662778	CTNNB1/VCL	2	0.442134	1.58386
gga04621	NOD-like receptor signaling pathway	3/93	131/5671	0.364128	0.720671	0.662778	IRF7/MAP1LC3A/NFKBIA	3	0.438745	1.39645
gga00591	Linoleic acid metabolism	1/93	29/5671	0.381661	0.724411	0.666217	PLA2G3	1	0.418323	2.10271
gga00640	Propanoate metabolism	1/93	30/5671	0.391853	0.724411	0.666217	ACSS2	1	0.406877	2.03262
gga04912	GnRH signaling pathway	2/93	84/5671	0.402413	0.724411	0.666217	EGR1/HBEGF	2	0.395328	1.45187
gga04625	C-type lectin receptor signaling pathway	2/93	87/5671	0.419663	0.724411	0.666217	IL23A/NFKBIA	2	0.377099	1.4018
gga00071	Fatty acid degradation	1/93	34/5671	0.430987	0.724411	0.666217	ACSBG2	1	0.365536	1.79349
gga00670	One carbon pool by folate	1/93	34/5671	0.430987	0.724411	0.666217	SHMT1	1	0.365536	1.79349
gga04216	Ferroptosis	1/93	34/5671	0.430987	0.724411	0.666217	MAP1LC3A	1	0.365536	1.79349
gga04070	Phosphatidylinositol signaling system	2/93	89/5671	0.431026	0.724411	0.666217	DGKI/MTMR7	2	0.365497	1.3703
gga04137	Mitophagy - animal	2/93	90/5671	0.436664	0.724411	0.666217	MAP1LC3A/ULK1	2	0.359853	1.35508
gga04520	Adherens junction	2/93	91/5671	0.442272	0.724411	0.666217	CTNNB1/VCL	2	0.35431	1.34019
gga00380	Tryptophan metabolism	1/93	37/5671	0.458693	0.738573	0.679242	TDO2	1	0.338478	1.64807
gga00620	Pyruvate metabolism	1/93	38/5671	0.467628	0.740411	0.680932	ACSS2	1	0.330099	1.6047
gga02010	ABC transporters	1/93	41/5671	0.493568	0.768671	0.706922	ABCG5	1	0.306653	1.48728
gga00830	Retinol metabolism	1/93	42/5671	0.501933	0.769091	0.707308	ALDH1A1	1	0.299354	1.45187
gga03272	Virion - Hepatitis viruses	1/93	45/5671	0.526219	0.788021	0.724717	OCLN	1	0.278834	1.35508
gga05132	Salmonella infection	4/93	233/5671	0.535661	0.788021	0.724717	CTNNB1/DYNLL2/FOS/NFKBIA	4	0.27111	1.04684
gga04080	Neuroactive ligand-receptor interaction	6/93	358/5671	0.539172	0.788021	0.724717	ADORA2B/CHRNA5/F2RL3/PAQR9/S1PR1/VIPR1	6	0.268273	1.02199
gga00590	Arachidonic acid metabolism	1/93	50/5671	0.564117	0.80809	0.743174	PLA2G3	1	0.248631	1.21957
gga00010	Glycolysis / Gluconeogenesis	1/93	52/5671	0.578423	0.80809	0.743174	ACSS2	1	0.237755	1.17266
gga03250	Viral life cycle - HIV-1	1/93	52/5671	0.578423	0.80809	0.743174	CDK9	1	0.237755	1.17266
gga04142	Lysosome	2/93	123/5671	0.603829	0.827718	0.761225	HYAL2/NCOA7	2	0.219086	0.99152
gga04210	Apoptosis	2/93	125/5671	0.612688	0.827718	0.761225	FOS/NFKBIA	2	0.212761	0.975656
gga04330	Notch signaling pathway	1/93	58/5671	0.61861	0.827718	0.761225	NCOR2	1	0.208583	1.05135
gga04261	Adrenergic signaling in cardiomyocytes	2/93	131/5671	0.638367	0.834383	0.767355	KCNQ1/PPP2R2B	2	0.194929	0.930969
gga04514	Cell adhesion molecules	2/93	138/5671	0.666641	0.834383	0.767355	OCLN/SDC4	2	0.176108	0.883746
gga05164	Influenza A	2/93	138/5671	0.666641	0.834383	0.767355	IRF7/NFKBIA	2	0.176108	0.883746
gga04081	Hormone signaling	3/93	209/5671	0.67286	0.834383	0.767355	HEPH/IGF1/VIPR1	3	0.172075	0.875289
gga04810	Regulation of actin cytoskeleton	3/93	209/5671	0.67286	0.834383	0.767355	MYLK/PAK5/VCL	3	0.172075	0.875289
gga00562	Inositol phosphate metabolism	1/93	70/5671	0.687959	0.834383	0.767355	MTMR7	1	0.162437	0.871121
gga05168	Herpes simplex virus 1 infection	2/93	147/5671	0.70038	0.834383	0.767355	IRF7/NFKBIA	2	0.154666	0.829639
gga04140	Autophagy - animal	2/93	154/5671	0.72465	0.834383	0.767355	MAP1LC3A/ULK1	2	0.139872	0.791929
gga04310	Wnt signaling pathway	2/93	154/5671	0.72465	0.834383	0.767355	CTNNB1/DAAM2	2	0.139872	0.791929
gga04146	Peroxisome	1/93	80/5671	0.736102	0.834383	0.767355	HMGCL	1	0.133062	0.762231
gga04914	Progesterone-mediated oocyte maturation	1/93	80/5671	0.736102	0.834383	0.767355	IGF1	1	0.133062	0.762231
gga04144	Endocytosis	3/93	231/5671	0.737597	0.834383	0.767355	CHMP4C/DNAJC6/PSD2	3	0.132181	0.791929
gga04530	Tight junction	2/93	158/5671	0.73777	0.834383	0.767355	OCLN/PPP2R2B	2	0.132079	0.77188
gga04020	Calcium signaling pathway	3/93	235/5671	0.74823	0.836257	0.769079	ADORA2B/MYLK/NTRK3	3	0.125965	0.778449
gga04916	Melanogenesis	1/93	91/5671	0.780603	0.860302	0.791192	CTNNB1	1	0.10757	0.670093
gga03013	Nucleocytoplasmic transport	1/93	93/5671	0.787856	0.860302	0.791192	UPF3A	1	0.103553	0.655683
gga04114	Oocyte meiosis	1/93	101/5671	0.81457	0.879366	0.808724	IGF1	1	0.0890714	0.603747
gga04814	Motor proteins	2/93	190/5671	0.824829	0.880435	0.809708	DNAH9/DYNLL2	2	0.0836362	0.641879
gga04060	Cytokine-cytokine receptor interaction	2/93	204/5671	0.854111	0.901562	0.829137	BMP10/IL23A	2	0.0684855	0.597828
gga04217	Necroptosis	1/93	127/5671	0.88043	0.91121	0.838011	CHMP4C	1	0.0553054	0.480146
gga00230	Purine metabolism	1/93	128/5671	0.882435	0.91121	0.838011	PDE4B	1	0.0543171	0.476394
gga04145	Phagosome	1/93	142/5671	0.907258	0.916237	0.842633	THBS2	1	0.0422693	0.429426
gga04110	Cell cycle	1/93	146/5671	0.913344	0.916237	0.842633	CDKN1A	1	0.0393659	0.417661
gga04218	Cellular senescence	1/93	148/5671	0.916237	0.916237	0.842633	CDKN1A	1	0.0379924	0.412017
