# Supplementary material for: Lipidomic and Transcriptomic Reveals Variations in Lipid Deposition During Goose Fatty Liver Formation
Source: Biology (Basel). 2025 Nov 18;14(11):1617. doi: 10.3390/biology14111617 (PMC12650120; doi:10.3390/biology14111617)
Supplement: Supplementary file 1 [file biology-14-01617-s001.zip › biology-3962342-supplementary/Supplementary files/Table S6. Lipid information in all liver samples.xlsx]

## Sheet: Sheet1
Table S6. Lipid information in all liver samples
Index	Compounds	Class I	Class II	Q1 (Da)	Molecular weight (Da)	Ionization model	Formula公式	D0-1	D0-2	D0-3	D16-1	D16-2	D16-3	D25-1	D25-2	D25-3	QC01	QC02	QC03	cpd_ID	HMDB	PubChem CID	Lipidmaps ID	CAS	ChEBI	Metlin	kegg_map	Metlin	kegg_map
LIPID-N-0001	taurolithocholic acid-3-sulfate	ST	BA	281.1	563.259	[M-H]-	C26H45NO8S2	86204.9	67555.2	77558.4	67495.6	51055.9	67599.1	75451.1	58217.7	76794.2	90180.4	62189.5	70298.6	C03642	HMDB0002580	440071	MWS2776	15324-65-9	17864	6716	ko04976	6716	ko04976
LIPID-N-0006	Ursodeoxycholic acid	ST	BA	391.5	392.293	[M-H]-	C24H40O4	27927.2	27873.8	29179.5	28137.4	64439.7	107469	21680.2	8796.2	45493.1	44019.5	49614.9	40860	C07880	HMDB0000946	31401	MWS4224	128-13-2	9907	5893	-	5893	-
LIPID-N-0010	Ursocholic acid	ST	BA	407.4	408.288	[M-H]-	C24H40O5	179768	242426	173045	117713	98385.5	215523	110702	129135	125120	184795	203758	197705	C17644	HMDB0000917	122340	MWS2782	2955-27-3	81240	5871	-	5871	-
LIPID-N-0015	Glycocholic acid	ST	BA	464.4	465.309	[M-H]-	C26H43NO6	209907	232589	222593	161505	158656	227681	152675	190545	199764	288558	280243	286782	C01921	HMDB0000138	23617285	MWS2741	475-31-0	17687	-	ko00120,ko01100,ko04976,ko04979	-	ko00120,ko01100,ko04976,ko04979
LIPID-N-0016	Taurochenodeoxycholic acid	ST	BA	498.5	499.297	[M-H]-	C26H45NO6S	6.14098e+07	5.70243e+07	7.44097e+07	3.76524e+07	6.50484e+07	5.63426e+07	1.08917e+07	8.75273e+06	2.57469e+07	4.72569e+07	4.99558e+07	5.06767e+07	C05465	HMDB0000951	387316	MWS5069	516-35-8	16525	5897	ko00120,ko04976,ko04979	5897	ko00120,ko04976,ko04979
LIPID-N-0017	Taurocholic acid	ST	BA	514.7	515.292	[M-H]-	C26H45NO7S	1.28131e+06	1.71445e+06	2.06808e+06	2.42589e+06	2.06573e+06	2.76716e+06	788424	1.95706e+06	3.04002e+06	1.79016e+06	1.9889e+06	2.26701e+06	C05122	HMDB0000036	6675	MWS4231	81-24-3	28865	5104	ko00120,ko00430,ko01100,ko04976,ko04979	5104	ko00120,ko00430,ko01100,ko04976,ko04979
LIPID-N-0022	12,13-EpOME	FA	Eicosanoid	295.227	296.235	[M-H]-	C18H32O3	6170.28	8232.45	10531.8	7467.37	7607.55	6804.68	4033.85	4078.38	7510.87	6002.34	6964.53	7567	C14826	HMDB0004702	5356421	mws2236	-	38299	-	ko00591,ko01100	-	ko00591,ko01100
LIPID-N-0025	FFA(20:4)	FA	FFA	303.232	304.24	[M-H]-	C20H32O2	19546.7	20434.6	23624.7	20489.7	33061.5	72952.5	45408.6	33808.8	50134.1	37204.7	36996	38908.5	C00219	HMDB0001043	444899	-	506-32-1	15843	193	ko00590,ko00591,ko01040,ko01100,ko04216,ko04217,ko04270,ko04611,ko04664,ko04666,ko04723,ko04726,ko04730,ko04745,ko04750,ko04912,ko04913,ko04921,ko04923,ko04925,ko05140,ko05146	193	ko00590,ko00591,ko01040,ko01100,ko04216,ko04217,ko04270,ko04611,ko04664,ko04666,ko04723,ko04726,ko04730,ko04745,ko04750,ko04912,ko04913,ko04921,ko04923,ko04925,ko05140,ko05146
LIPID-N-0026	9,10-DiHOME	FA	Eicosanoid	313.238	314.246	[M-H]-	C18H34O4	3195.1	5350.93	7554.67	2245.07	5079.08	3057.64	11373.8	3350.69	6098.36	5448.62	5785.08	4977.4	C14828	HMDB0004704	9966640	mws2230	125356-86-7	-	-	ko00591	-	ko00591
LIPID-N-0053	LipoxinA4	FA	Eicosanoid	351.217	352.46	[M-H]-	C20H32O5	2339.27	4093.16	4318.6	1487.8	2278.46	1142.29	9	9	9	2291.92	2340.82	2625.29	-	HMDB0004385	5280914	-	-	6498	7058	-	7058	-
LIPID-N-0056	PGE2	FA	Eicosanoid	351.217	352.225	[M-H]-	C20H32O5	5406.2	6726.82	7089.67	4867.16	4895.34	13896	5648.24	5038.8	4569.05	8498.22	9377.34	9307.9	C00584	HMDB0001220	5280360	mws2497	363-24-6	15551	6089	ko00590,ko01100,ko04024,ko04080,ko04625,ko04726,ko04750,ko04921,ko04923,ko04924,ko04976,ko05140,ko05143,ko05146,ko05163,ko05165,ko05200,ko05323	6089	ko00590,ko01100,ko04024,ko04080,ko04625,ko04726,ko04750,ko04921,ko04923,ko04924,ko04976,ko05140,ko05143,ko05146,ko05163,ko05165,ko05200,ko05323
LIPID-N-0058	5-iso PGF2VI	FA	Eicosanoid	353.233	354.241	[M-H]-	C20H34O5	3235.59	5889.13	3786.6	2905.11	2147.72	2066.62	9	9	9	3153.93	3533.55	4191.56	-	-	42607309	mws2237	180469-63-0	-	-	-	-	-
LIPID-N-0062	TxB3	FA	Eicosanoid	367.212	368.22	[M-H]-	C20H32O6	71391.7	204818	97278.9	52383.7	23644.8	70714.6	14378.4	45094.1	49688.8	64211.9	112879	117146	-	HMDB0005099	6438711	mws2503	71953-80-5	-	-	-	-	-
LIPID-N-0067	FFA(10:0)	FA	FFA	171.139	172.146	[M-H]-	C10H20O2	4.98995e+06	5.4539e+06	5.76356e+06	4.52352e+06	4.69967e+06	3.49185e+06	3.68591e+06	4.33988e+06	5.00395e+06	5.41303e+06	5.71694e+06	5.67062e+06	C01571	HMDB0000511	2969	-	-	30813	336	ko00061,ko01100	336	ko00061,ko01100
LIPID-N-0073	FFA(16:0)	FA	FFA	255.232	256.24	[M-H]-	C16H32O2	3.73429e+06	2.56155e+06	2.15873e+06	2.84289e+06	2.75822e+06	3.1937e+06	3.12609e+06	3.19718e+06	3.46378e+06	3.02926e+06	3.07597e+06	3.08132e+06	C00249	HMDB0000220	985	-	-	15756	187	ko00061,ko00062,ko00071,ko01040,ko01100,ko01212	187	ko00061,ko00062,ko00071,ko01040,ko01100,ko01212
LIPID-N-0075	FFA(18:0)	FA	FFA	283.264	284.272	[M-H]-	C18H36O2	1.09865e+07	1.06465e+07	1.3095e+07	1.10254e+07	1.15727e+07	1.2726e+07	1.23683e+07	1.22199e+07	1.28545e+07	1.26945e+07	1.27728e+07	1.26581e+07	C01530	HMDB0000827	5281	-	-	28842	189	ko00061,ko01040,ko01100,ko04745	189	ko00061,ko01040,ko01100,ko04745
LIPID-N-0082	FFA(16:1)	FA	FFA	253.217	254.225	[M-H]-	C16H30O2	278984	258293	292433	307963	288269	321125	306980	326426	431166	324485	340062	337148	C08362	HMDB0003229	445638	-	-	28716	188	ko00061,ko01100	188	ko00061,ko01100
LIPID-N-0084	FFA(18:1)	FA	FFA	281.248	282.256	[M-H]-	C18H34O2	7.21858e+06	7.35333e+06	9.17413e+06	1.18884e+07	1.2166e+07	1.88853e+07	1.59557e+07	2.01926e+07	2.84133e+07	1.60989e+07	1.58095e+07	1.65749e+07	C00712	HMDB0000207	445639	-	-	16196	190	ko00061,ko01040,ko04212	190	ko00061,ko01040,ko04212
LIPID-N-0086	FFA(20:1)	FA	FFA	309.279	310.287	[M-H]-	C20H38O2	832266	787281	1.07273e+06	932824	993538	1.23475e+06	943263	1.02669e+06	1.21148e+06	1.1196e+06	1.0799e+06	1.07539e+06	C16526	HMDB0002231	5282768	-	-	32425	6563	ko01040	6563	ko01040
LIPID-N-0090	FFA(18:2)	FA	FFA	279.232	280.24	[M-H]-	C18H32O2	1.08289e+06	1.11245e+06	1.50635e+06	1.11905e+06	1.32356e+06	2.43748e+06	807602	1.01703e+06	1.44415e+06	1.57213e+06	1.43631e+06	1.43633e+06	C01595	HMDB0000673	5283141	-	-	17351	191	ko00591,ko01040,ko01100	191	ko00591,ko01040,ko01100
LIPID-N-0091	FFA(20:2)	FA	FFA	307.264	308.272	[M-H]-	C20H36O2	315803	349053	423915	419025	450824	714735	390307	495315	611100	488144	502134	525426	C16525	HMDB0005060	6439848	-	-	73731	-	ko01040	-	ko01040
LIPID-N-0095	FFA(20:3)	FA	FFA	305.248	306.256	[M-H]-	C20H34O2	233975	332154	423076	282989	465188	869343	593371	634867	831232	560154	568289	561340	C03242	HMDB0002925	5280581	-	-	53486	259	ko00591,ko01040,ko01100	259	ko00591,ko01040,ko01100
LIPID-N-0096	FFA(22:3)	FA	FFA	333.279	334.287	[M-H]-	C22H38O2	289177	175736	177369	413636	192506	241464	308603	228878	187695	308050	311833	326762	-	HMDB0002823	5312557	-	-	77807	195	-	195	-
LIPID-N-0099	FFA(22:4)	FA	FFA	331.264	332.272	[M-H]-	C22H36O2	326939	323468	401874	387324	477359	664097	490467	407618	713016	513362	515710	518124	C16527	HMDB0034295	5282938	-	-	-	-	ko01040,ko04216	-	ko01040,ko04216
LIPID-N-0100	FFA(24:4)	FA	FFA	359.295	360.303	[M-H]-	C24H40O2	197907	173950	261603	213189	209889	240710	230836	212556	277118	220054	243749	243306	-	-	6440264	-	-	-	-	-	-	-
LIPID-N-0101	FFA(20:5)	FA	FFA	301.217	302.225	[M-H]-	C20H30O2	381013	291343	422773	497825	414145	716322	549666	629829	651420	556609	570243	570819	C06428	HMDB0001999	5282846	-	-	28364	6423	ko01040	6423	ko01040
LIPID-N-0102	FFA(22:5)	FA	FFA	329.248	330.256	[M-H]-	C22H34O2	117312	115931	159898	103704	186030	239329	130232	122089	195783	165518	164400	163656	-	HMDB0004708	9858729	-	-	34506	-	-	-	-
LIPID-N-0166	LPG(16:0/0:0)	GP	LPG	483.272	484.28	[M-H]-	C22H45O9P	44940.8	57148.1	53983.5	39098.7	56507.4	129748	58487.9	45099.4	69466.2	72746.4	68431.7	66501.7	-	-	42607483	-	-	-	-	-	-	-
LIPID-N-0167	LPG(18:0/0:0)	GP	LPG	511.304	512.311	[M-H]-	C24H49O9P	21789.3	36418.4	22888	20165.6	37275.5	40184.5	26363.8	25119	33090.6	30857	31345.6	32324	-	-	42607484	-	-	-	-	-	-	-
LIPID-N-0169	LPG(16:1/0:0)	GP	LPG	481.258	482.264	[M-H]-	C22H43O9P	8889.49	4744.7	5648.87	3323.77	3300.43	990.569	4385.74	3987	5310.83	4589.74	5868.68	6870.12	-	-	52927436	-	-	-	-	-	-	-
LIPID-N-0170	LPG(18:1/0:0)	GP	LPG	509.288	510.296	[M-H]-	C24H47O9P	1.40738e+06	982259	1.00082e+06	486975	893670	508031	746659	511346	840536	918903	939926	905880	-	-	9547135	-	-	-	-	-	-	-
LIPID-N-0172	LPG(20:4/0:0)	GP	LPG	531.27	532.28	[M-H]-	C26H45O9P	5378.33	3666.71	4089.64	1407.44	3042.94	6424.87	4732.11	2154.65	4779.41	3505.12	4403.9	4551.75	-	-	42607485	-	-	-	-	-	-	-
LIPID-N-0175	LPI(16:0/0:0)	GP	LPI	571.288	572.296	[M-H]-	C25H49O12P	333439	233475	251696	246050	346755	169706	140327	164365	149564	267806	266700	250992	-	-	42607493	-	-	-	-	-	-	-
LIPID-N-0176	LPI(18:0/0:0)	GP	LPI	599.32	600.327	[M-H]-	C27H53O12P	2.29422e+06	2.65949e+06	1.63565e+06	1.91576e+06	2.45931e+06	3.10854e+06	1.92184e+06	1.38988e+06	1.42625e+06	2.33105e+06	2.29836e+06	2.3325e+06	-	HMDB0061696	71581135	-	327620-46-2	-	-	-	-	-
LIPID-N-0177	LPI(16:1/0:0)	GP	LPI	569.273	570.281	[M-H]-	C25H47O12P	4175.53	1937.45	5151.14	6093.34	7800.13	5507.79	3710.75	4847.81	7090.43	6318.19	5995.35	6247.55	-	-	52928604	-	-	-	-	-	-	-
LIPID-N-0178	LPI(18:1/0:0)	GP	LPI	597.304	598.312	[M-H]-	C27H51O12P	160152	123652	149739	133760	219109	140532	85191.9	146189	110358	170726	166702	163655	-	-	42607496	-	-	-	-	-	-	-
LIPID-N-0179	LPI(18:2/0:0)	GP	LPI	595.288	596.296	[M-H]-	C27H49O12P	35370.9	30977.5	26460.1	35396.6	54101.6	43431.1	27140	41012.8	37981.3	45570.2	43775.3	41615.1	-	-	52928605	-	-	-	-	-	-	-
LIPID-N-0180	LPI(20:3/0:0)	GP	LPI	621.304	622.312	[M-H]-	C29H51O12P	50354.9	51572.1	48787	68706.8	71459.3	68119.1	27321.3	44322.7	45455.3	61965.5	62414.9	59855.6	-	-	52928616	-	-	-	-	-	-	-
LIPID-N-0181	LPI(20:4/0:0)	GP	LPI	619.288	620.296	[M-H]-	C29H49O12P	190211	168807	159499	149926	203965	155200	167210	149883	171810	195423	210544	204479	-	-	42607497	-	-	-	-	-	-	-
LIPID-N-0182	LPI(22:4/0:0)	GP	LPI	647.32	648.327	[M-H]-	C31H53O12P	6703.86	7999.66	4296.47	6957.47	6815.92	6811.96	4913.72	4477.65	4066.47	5921.01	7506.96	7174.06	-	-	52928608	-	-	-	-	-	-	-
LIPID-N-0187	LPS(18:0/0:0)	GP	LPS	524.299	525.307	[M-H]-	C24H48NO9P	384516	427557	336034	266984	550760	384748	221930	120369	148565	267025	267426	260628	-	HMDB0240606	42607474	mws2307	119786-67-3	-	-	-	-	-
LIPID-N-0188	LPS(20:0/0:0)	GP	LPS	552.33	553.338	[M-H]-	C26H52NO9P	4022.74	3284.84	3906.58	1927.35	5162.93	1572.98	9	9	9	1633.53	2469.5	2172.53	-	-	52926280	-	-	-	-	-	-	-
LIPID-N-0192	LPS(18:1/0:0)	GP	LPS	522.283	523.291	[M-H]-	C24H46NO9P	32433.1	28880.5	33263.9	28897.1	41753	22452.7	35481.7	37134.7	40912.7	35746.1	36526.7	33284.7	-	HMDB0240603	9547099	mws2308	89319-60-8	-	-	-	-	-
LIPID-N-0196	LPS(18:2/0:0)	GP	LPS	520.268	521.275	[M-H]-	C24H44NO9P	55439.3	55799.4	56842.9	62390.9	68441.3	43327.9	20054.8	34801.9	28496	49029.6	53542.9	49199.7	-	-	52926279	-	-	-	-	-	-	-
LIPID-N-0197	LPS(20:3/0:0)	GP	LPS	546.283	547.291	[M-H]-	C26H46NO9P	17933.5	21378.9	30957.8	21892.5	18433.5	14217.7	7302.23	10392.7	7087.38	16347.7	17912.6	17305.4	-	-	52926290	-	-	-	-	-	-	-
LIPID-N-0198	LPS(20:4/0:0)	GP	LPS	544.268	545.275	[M-H]-	C26H44NO9P	157354	137219	118203	82638.3	147896	86229.5	113703	65152.5	77259.2	117857	117544	118204	-	-	42607475	-	-	-	-	-	-	-
LIPID-N-0200	LPS(22:5/0:0)	GP	LPS	570.283	571.291	[M-H]-	C28H46NO9P	46258.6	45668.3	43247.3	10463.8	21284.7	13561	17844.1	4989.66	9430.73	26694.3	24318.8	24964.6	-	-	-	-	-	-	-	-	-	-
LIPID-N-0201	LPS(22:6/0:0)	GP	LPS	568.268	569.275	[M-H]-	C28H44NO9P	52613.5	46865.7	54353.8	15843.2	20570.7	17415.4	9992.39	5909.76	11052	27927.4	25403	21613.5	-	-	52926281	-	-	-	-	-	-	-
LIPID-N-0203	PC(16:0_14:0)	GP	PC	750.529	705.531	[M+COOH]-	C38H76NO8P	176079	154560	148701	232690	154983	139182	105243	100003	189995	175685	164374	156483	C00157	HMDB0007965	24778679	-	-	75304	-	ko00564,ko00590,ko00591,ko00592,ko01100,ko04723,ko05231	-	ko00564,ko00590,ko00591,ko00592,ko01100,ko04723,ko05231
LIPID-N-0204	PC(18:0_12:0)	GP	PC	750.529	705.531	[M+COOH]-	C38H76NO8P	28870.3	53178.9	42328.4	44104.8	20416.1	39602.6	30533.2	25449.4	39508.5	33123.5	65270.7	36183.5	C00157	-	24778808	-	-	-	-	ko00564,ko00590,ko00591,ko00592,ko01100,ko04723,ko05231	-	ko00564,ko00590,ko00591,ko00592,ko01100,ko04723,ko05231
LIPID-N-0205	PC(15:0_16:0)	GP	PC	764.544	719.547	[M+COOH]-	C39H78NO8P	939871	1.28323e+06	1.29526e+06	1.14022e+06	1.22957e+06	1.14326e+06	770153	1.26199e+06	1.40943e+06	1.43266e+06	1.22818e+06	1.22141e+06	C00157	HMDB0007935	24778655	-	-	-	-	ko00564,ko00590,ko00591,ko00592,ko01100,ko04723,ko05231	-	ko00564,ko00590,ko00591,ko00592,ko01100,ko04723,ko05231
LIPID-N-0206	PC(16:0_16:0)	GP	PC	778.56	733.562	[M+COOH]-	C40H80NO8P	1.00487e+07	7.34282e+06	9.93695e+06	6.70306e+06	7.07774e+06	6.6118e+06	4.96486e+06	3.43629e+06	6.30651e+06	7.0352e+06	7.28206e+06	7.49336e+06	C00157	HMDB0000564	452110	mws2275	63-89-8	72999	5548	ko00564,ko00590,ko00591,ko00592,ko01100,ko04723,ko05231	5548	ko00564,ko00590,ko00591,ko00592,ko01100,ko04723,ko05231
LIPID-N-0207	PC(18:0_14:0)	GP	PC	778.56	733.562	[M+COOH]-	C40H80NO8P	58312.9	51161.3	46684.6	35487.3	34207	39738	33221.2	25447.2	49071.8	41003.7	49675.8	44581.5	C00157	HMDB0008031	3082163	-	-	86089	-	ko00564,ko00590,ko00591,ko00592,ko01100,ko04723,ko05231	-	ko00564,ko00590,ko00591,ko00592,ko01100,ko04723,ko05231
LIPID-N-0208	PC(16:0_18:0)	GP	PC	806.591	761.593	[M+COOH]-	C42H84NO8P	3.69331e+06	3.19956e+06	3.99545e+06	2.36813e+06	3.07818e+06	3.32425e+06	2.13275e+06	1.56067e+06	2.84625e+06	3.03265e+06	3.04973e+06	3.12597e+06	C00157	HMDB0007970	24778686	mws2301	-	73000	-	ko00564,ko00590,ko00591,ko00592,ko01100,ko04723,ko05231	-	ko00564,ko00590,ko00591,ko00592,ko01100,ko04723,ko05231
LIPID-N-0212	PC(16:0_24:0)	GP	PC	890.685	845.687	[M+COOH]-	C48H96NO8P	2710.88	2723.26	3152.52	10629	15346.2	9629.07	3543.22	8097.86	7647.24	7953.66	8005.1	6328.79	C00157	HMDB0007992	24778743	-	-	-	-	ko00564,ko00590,ko00591,ko00592,ko01100,ko04723,ko05231	-	ko00564,ko00590,ko00591,ko00592,ko01100,ko04723,ko05231
LIPID-N-0213	PC(16:0_26:0)	GP	PC	918.716	873.719	[M+COOH]-	C50H100NO8P	9	9	9	4162.91	5795.54	3622.82	2167.51	7101.17	3476.28	3267.98	3730.41	3203.54	C00157	-	24778749	-	-	-	-	ko00564,ko00590,ko00591,ko00592,ko01100,ko04723,ko05231	-	ko00564,ko00590,ko00591,ko00592,ko01100,ko04723,ko05231
LIPID-N-0214	PC(14:0_16:1)	GP	PC	748.513	703.515	[M+COOH]-	C38H74NO8P	43103	37231.8	35610.6	47118.7	23800.1	24284.6	15856.9	23948.4	30802.8	42748.4	36540.5	29547.1	C00157	HMDB0007870	24778615	-	-	84578	-	ko00564,ko00590,ko00591,ko00592,ko01100,ko04723,ko05231	-	ko00564,ko00590,ko00591,ko00592,ko01100,ko04723,ko05231
LIPID-N-0217	PC(14:0_18:1)	GP	PC	776.544	731.547	[M+COOH]-	C40H78NO8P	1.33167e+06	1.63496e+06	1.34298e+06	1.63477e+06	1.41514e+06	1.79377e+06	1.47367e+06	944804	2.29675e+06	1.84772e+06	1.81003e+06	1.85064e+06	C00157	HMDB0007872	24778618	-	-	73793	-	ko00564,ko00590,ko00591,ko00592,ko01100,ko04723,ko05231	-	ko00564,ko00590,ko00591,ko00592,ko01100,ko04723,ko05231
LIPID-N-0218	PC(16:0_18:1)	GP	PC	804.575	759.578	[M+COOH]-	C42H82NO8P	8.52556e+07	1.00123e+08	9.85051e+07	8.36548e+07	9.2361e+07	1.019e+08	6.70951e+07	8.90271e+07	1.05526e+08	9.36906e+07	9.42148e+07	9.58416e+07	C00157	HMDB0007972	5497103	-	-	73001	-	ko00564,ko00590,ko00591,ko00592,ko01100,ko04723,ko05231	-	ko00564,ko00590,ko00591,ko00592,ko01100,ko04723,ko05231
LIPID-N-0220	PC(18:0_18:1)	GP	PC	832.607	787.609	[M+COOH]-	C44H86NO8P	5.07109e+07	6.38612e+07	6.20348e+07	4.19458e+07	5.0389e+07	5.7143e+07	3.207e+07	4.16704e+07	4.16085e+07	5.13103e+07	5.17781e+07	5.14986e+07	C00157	HMDB0008037	24778815	mws2287	-	86109	-	ko00564,ko00590,ko00591,ko00592,ko01100,ko04723,ko05231	-	ko00564,ko00590,ko00591,ko00592,ko01100,ko04723,ko05231
LIPID-N-0226	PC(24:0_16:1)	GP	PC	888.669	843.672	[M+COOH]-	C48H94NO8P	9	9	9	3480.7	3843.75	1989.77	9	9	9	2684.36	3500.49	3340.35	C00157	HMDB0008563	53479175	-	-	-	-	ko00564,ko00590,ko00591,ko00592,ko01100,ko04723,ko05231	-	ko00564,ko00590,ko00591,ko00592,ko01100,ko04723,ko05231
LIPID-N-0227	PC(24:0_18:1)	GP	PC	916.701	871.703	[M+COOH]-	C50H98NO8P	13492.2	15432.6	15661.9	34635.3	31166.2	23127.1	17537.6	33461.3	31868.9	23208.5	32816.1	27967.9	C00157	HMDB0008283	24779051	-	-	86216	-	ko00564,ko00590,ko00591,ko00592,ko01100,ko04723,ko05231	-	ko00564,ko00590,ko00591,ko00592,ko01100,ko04723,ko05231
LIPID-N-0231	PC(16:1_18:1)	GP	PC	802.56	757.562	[M+COOH]-	C42H80NO8P	1.7252e+06	1.66436e+06	1.9982e+06	1.87161e+06	1.63912e+06	1.61122e+06	1.32904e+06	2.24495e+06	2.39593e+06	1.89023e+06	1.88951e+06	2.0665e+06	C00157	HMDB0008004	24778766	-	-	84810	-	ko00564,ko00590,ko00591,ko00592,ko01100,ko04723,ko05231	-	ko00564,ko00590,ko00591,ko00592,ko01100,ko04723,ko05231
LIPID-N-0234	PC(17:0_18:2)	GP	PC	816.575	771.578	[M+COOH]-	C43H82NO8P	1.39418e+06	1.19496e+06	1.42694e+06	1.33652e+06	1.05772e+06	1.62225e+06	385694	804862	768604	1.16587e+06	1.14597e+06	1.06853e+06	C00157	-	52922491	-	-	-	-	ko00564,ko00590,ko00591,ko00592,ko01100,ko04723,ko05231	-	ko00564,ko00590,ko00591,ko00592,ko01100,ko04723,ko05231
LIPID-N-0235	PC(18:1_18:1)	GP	PC	830.591	785.593	[M+COOH]-	C44H84NO8P	1.35511e+07	1.75538e+07	1.76003e+07	1.53735e+07	1.70654e+07	2.28747e+07	1.06176e+07	2.04485e+07	2.04e+07	1.89317e+07	1.82193e+07	1.87242e+07	C00157	HMDB0000593	10350317	-	68737-67-7	74669	-	ko00564,ko00590,ko00591,ko00592,ko01100,ko04723,ko05231	-	ko00564,ko00590,ko00591,ko00592,ko01100,ko04723,ko05231
LIPID-N-0238	PC(18:1_19:1)	GP	PC	844.607	799.609	[M+COOH]-	C45H86NO8P	655527	739444	710007	688456	738993	970408	447584	898712	859971	779927	737426	766595	C00157	-	52922691	-	-	-	-	ko00564,ko00590,ko00591,ko00592,ko01100,ko04723,ko05231	-	ko00564,ko00590,ko00591,ko00592,ko01100,ko04723,ko05231
LIPID-N-0241	PC(18:0_20:2)	GP	PC	858.622	813.625	[M+COOH]-	C46H88NO8P	1.13056e+06	1.0502e+06	1.2234e+06	801810	839971	903396	175339	410990	337305	818660	810789	831939	C00157	HMDB0008045	24778847	-	-	-	-	ko00564,ko00590,ko00591,ko00592,ko01100,ko04723,ko05231	-	ko00564,ko00590,ko00591,ko00592,ko01100,ko04723,ko05231
LIPID-N-0243	PC(18:1_24:1)	GP	PC	914.685	869.687	[M+COOH]-	C50H96NO8P	14454.4	15319.1	16483.3	37133.3	17634.3	17746.9	14839.7	24865.9	21691.8	19250.8	34146.9	26060.8	C00157	HMDB0008092	53478755	-	-	89703	-	ko00564,ko00590,ko00591,ko00592,ko01100,ko04723,ko05231	-	ko00564,ko00590,ko00591,ko00592,ko01100,ko04723,ko05231
LIPID-N-0244	PC(24:0_18:2)	GP	PC	914.685	869.687	[M+COOH]-	C50H96NO8P	5840.39	4823.88	5706.48	18216.6	17804.6	11175.6	3682.29	14519.3	10545.9	9378.77	11379	11002.4	C00157	HMDB0008157	53478795	-	-	89589	-	ko00564,ko00590,ko00591,ko00592,ko01100,ko04723,ko05231	-	ko00564,ko00590,ko00591,ko00592,ko01100,ko04723,ko05231
LIPID-N-0245	PC(14:1_18:2)	GP	PC	772.513	727.515	[M+COOH]-	C40H74NO8P	511034	384467	448095	116441	278311	173777	145990	129046	193937	292720	286238	267866	C00157	HMDB0007907	52922264	-	-	88906	-	ko00564,ko00590,ko00591,ko00592,ko01100,ko04723,ko05231	-	ko00564,ko00590,ko00591,ko00592,ko01100,ko04723,ko05231
LIPID-N-0246	PC(14:0_18:3)	GP	PC	772.513	727.515	[M+COOH]-	C40H74NO8P	37136.1	41988.7	50951.9	31951.1	16719	33308.7	16219.9	35624.9	41874.6	39302.8	44702.4	33935.7	C00157	HMDB0007876	24778625	-	-	86095	-	ko00564,ko00590,ko00591,ko00592,ko01100,ko04723,ko05231	-	ko00564,ko00590,ko00591,ko00592,ko01100,ko04723,ko05231
LIPID-N-0250	PC(16:1_18:2)	GP	PC	800.544	755.547	[M+COOH]-	C42H78NO8P	1.54959e+06	1.3118e+06	1.49181e+06	1.20982e+06	893259	1.19263e+06	359453	803652	866825	1.21096e+06	1.27633e+06	1.23975e+06	C00157	HMDB0008006	24778768	-	-	84567	-	ko00564,ko00590,ko00591,ko00592,ko01100,ko04723,ko05231	-	ko00564,ko00590,ko00591,ko00592,ko01100,ko04723,ko05231
LIPID-N-0254	PC(18:1_18:2)	GP	PC	828.575	783.578	[M+COOH]-	C44H82NO8P	4.3561e+06	4.83739e+06	4.90686e+06	3.11454e+06	3.65964e+06	4.93127e+06	1.21147e+06	2.92121e+06	2.58764e+06	3.76545e+06	3.67875e+06	3.78589e+06	C00157	HMDB0008072	53478723	-	-	89691	-	ko00564,ko00590,ko00591,ko00592,ko01100,ko04723,ko05231	-	ko00564,ko00590,ko00591,ko00592,ko01100,ko04723,ko05231
LIPID-N-0255	PC(16:0_20:3)	GP	PC	828.575	783.578	[M+COOH]-	C44H82NO8P	5.58386e+06	8.08072e+06	8.67731e+06	6.26548e+06	5.05775e+06	7.16022e+06	1.45119e+06	3.11853e+06	3.65751e+06	5.59428e+06	5.88692e+06	5.48742e+06	C00157	HMDB0007980	24778715	-	-	86119	-	ko00564,ko00590,ko00591,ko00592,ko01100,ko04723,ko05231	-	ko00564,ko00590,ko00591,ko00592,ko01100,ko04723,ko05231
LIPID-N-0256	PC(17:0_20:3)	GP	PC	842.591	797.593	[M+COOH]-	C45H84NO8P	371094	455078	514929	345416	353663	460217	101283	192210	222431	351372	327704	336691	C00157	-	52922507	-	-	-	-	ko00564,ko00590,ko00591,ko00592,ko01100,ko04723,ko05231	-	ko00564,ko00590,ko00591,ko00592,ko01100,ko04723,ko05231
LIPID-N-0258	PC(18:0_20:3)	GP	PC	856.607	811.609	[M+COOH]-	C46H86NO8P	1.0595e+07	1.4774e+07	1.58405e+07	8.11116e+06	8.03203e+06	1.03063e+07	3.31447e+06	5.11543e+06	4.95203e+06	9.57088e+06	9.72434e+06	9.90996e+06	C00157	HMDB0008046	24778855	-	-	86176	-	ko00564,ko00590,ko00591,ko00592,ko01100,ko04723,ko05231	-	ko00564,ko00590,ko00591,ko00592,ko01100,ko04723,ko05231
LIPID-N-0259	PC(20:1_18:2)	GP	PC	856.607	811.609	[M+COOH]-	C46H86NO8P	153410	160358	162999	92172.5	116867	179340	25981.4	96334.9	67612.3	132744	132584	135602	C00157	HMDB0008303	52923115	-	-	89105	-	ko00564,ko00590,ko00591,ko00592,ko01100,ko04723,ko05231	-	ko00564,ko00590,ko00591,ko00592,ko01100,ko04723,ko05231
LIPID-N-0260	PC(20:2_18:1)	GP	PC	856.607	811.609	[M+COOH]-	C46H86NO8P	243098	230782	287043	183390	204556	253036	44651.7	143036	93006.7	189363	202746	186481	C00157	HMDB0008335	52923173	-	-	89080	-	ko00564,ko00590,ko00591,ko00592,ko01100,ko04723,ko05231	-	ko00564,ko00590,ko00591,ko00592,ko01100,ko04723,ko05231
LIPID-N-0266	PC(16:1_18:3)	GP	PC	798.529	753.531	[M+COOH]-	C42H76NO8P	42204	41772.4	81618.9	30677.9	25399.3	28452.5	9499.72	31573	27074.3	32532.7	37802.8	34283.3	C00157	HMDB0008200	52922835	-	-	89443	-	ko00564,ko00590,ko00591,ko00592,ko01100,ko04723,ko05231	-	ko00564,ko00590,ko00591,ko00592,ko01100,ko04723,ko05231
LIPID-N-0268	PC(14:0_20:4)	GP	PC	798.529	753.531	[M+COOH]-	C42H76NO8P	435233	442001	430100	309372	317993	459117	517037	361686	772246	472110	474965	473443	C00157	HMDB0007883	24778634	-	-	86102	-	ko00564,ko00590,ko00591,ko00592,ko01100,ko04723,ko05231	-	ko00564,ko00590,ko00591,ko00592,ko01100,ko04723,ko05231
LIPID-N-0270	PC(18:2_18:2)	GP	PC	826.56	781.562	[M+COOH]-	C44H80NO8P	2.01476e+06	1.76439e+06	2.21547e+06	1.16184e+06	1.50178e+06	1.18546e+06	102412	642786	541676	1.42058e+06	1.35684e+06	1.33462e+06	C00157	HMDB0008138	5288075	-	998-06-1	42027	-	ko00564,ko00590,ko00591,ko00592,ko01100,ko04723,ko05231	-	ko00564,ko00590,ko00591,ko00592,ko01100,ko04723,ko05231
LIPID-N-0271	PC(18:3_18:1)	GP	PC	826.56	781.562	[M+COOH]-	C44H80NO8P	250874	321469	471153	220186	209697	284956	85060.7	251606	227036	267337	261736	277118	C00157	HMDB0008073	53478725	-	-	89692	-	ko00564,ko00590,ko00591,ko00592,ko01100,ko04723,ko05231	-	ko00564,ko00590,ko00591,ko00592,ko01100,ko04723,ko05231
LIPID-N-0274	PC(20:3_18:1)	GP	PC	854.591	809.593	[M+COOH]-	C46H84NO8P	1.14364e+06	1.57104e+06	1.71658e+06	815684	891054	994254	223447	741493	702609	1.05661e+06	920606	1.08517e+06	C00157	HMDB0008401	52923233	-	-	89292	-	ko00564,ko00590,ko00591,ko00592,ko01100,ko04723,ko05231	-	ko00564,ko00590,ko00591,ko00592,ko01100,ko04723,ko05231
LIPID-N-0275	PC(18:0_20:4)	GP	PC	854.591	809.593	[M+COOH]-	C46H84NO8P	2.01706e+07	2.68103e+07	2.65136e+07	1.19661e+07	1.61959e+07	2.13988e+07	2.35835e+07	1.44883e+07	2.22834e+07	2.2698e+07	2.21821e+07	2.24796e+07	C00157	HMDB0008048	16219824	-	-	74965	-	ko00564,ko00590,ko00591,ko00592,ko01100,ko04723,ko05231	-	ko00564,ko00590,ko00591,ko00592,ko01100,ko04723,ko05231
LIPID-N-0276	PC(22:4_16:0)	GP	PC	854.591	809.593	[M+COOH]-	C46H84NO8P	1.18878e+06	1.59271e+06	1.20932e+06	1.04177e+06	1.1291e+06	1.05485e+06	764340	677772	842099	1.00281e+06	1.0268e+06	1.07433e+06	C00157	HMDB0008626	52923621	-	-	88859	-	ko00564,ko00590,ko00591,ko00592,ko01100,ko04723,ko05231	-	ko00564,ko00590,ko00591,ko00592,ko01100,ko04723,ko05231
LIPID-N-0277	PC(19:0_20:4)	GP	PC	868.607	823.609	[M+COOH]-	C47H86NO8P	959880	1.32935e+06	1.34014e+06	557939	736811	931675	1.33915e+06	715251	1.11545e+06	1.09911e+06	1.02115e+06	1.06834e+06	C00157	-	52922975	-	-	-	-	ko00564,ko00590,ko00591,ko00592,ko01100,ko04723,ko05231	-	ko00564,ko00590,ko00591,ko00592,ko01100,ko04723,ko05231
LIPID-N-0279	PC(18:0_22:4)	GP	PC	882.622	837.625	[M+COOH]-	C48H88NO8P	1.8573e+06	2.62007e+06	2.14324e+06	1.21046e+06	1.36079e+06	1.25928e+06	982221	800974	972299	1.56423e+06	1.50357e+06	1.552e+06	C00157	HMDB0008054	24778868	-	-	84565	-	ko00564,ko00590,ko00591,ko00592,ko01100,ko04723,ko05231	-	ko00564,ko00590,ko00591,ko00592,ko01100,ko04723,ko05231
LIPID-N-0282	PC(14:0_20:5)	GP	PC	796.513	751.515	[M+COOH]-	C42H74NO8P	5557.14	10199.8	7592.48	5421.87	8356.33	5052.6	5413.63	8791.92	14592.5	8403.87	8578.99	7629.62	C00157	HMDB0007885	24778635	-	-	-	-	ko00564,ko00590,ko00591,ko00592,ko01100,ko04723,ko05231	-	ko00564,ko00590,ko00591,ko00592,ko01100,ko04723,ko05231
LIPID-N-0285	PC(20:4_16:1)	GP	PC	824.544	779.547	[M+COOH]-	C44H78NO8P	832041	915942	1.15257e+06	543852	574568	813795	718483	593180	1.03311e+06	821786	898563	835438	C00157	HMDB0008430	52923283	-	-	88878	-	ko00564,ko00590,ko00591,ko00592,ko01100,ko04723,ko05231	-	ko00564,ko00590,ko00591,ko00592,ko01100,ko04723,ko05231
LIPID-N-0287	PC(18:2_18:3)	GP	PC	824.544	779.547	[M+COOH]-	C44H78NO8P	51128.2	62624.9	85257.3	40089.4	43345.4	46389.4	8080.3	20468.8	19655.6	47321.9	49390	49676.5	C00157	HMDB0008141	52922731	-	-	89577	-	ko00564,ko00590,ko00591,ko00592,ko01100,ko04723,ko05231	-	ko00564,ko00590,ko00591,ko00592,ko01100,ko04723,ko05231
LIPID-N-0290	PC(18:1_20:4)	GP	PC	852.575	807.578	[M+COOH]-	C46H82NO8P	1.66523e+06	2.408e+06	2.48407e+06	1.17321e+06	1.65118e+06	2.29115e+06	1.82871e+06	1.79391e+06	2.8976e+06	1.86647e+06	1.90805e+06	1.92751e+06	C00157	HMDB0008114	24778948	-	-	74671	-	ko00564,ko00590,ko00591,ko00592,ko01100,ko04723,ko05231	-	ko00564,ko00590,ko00591,ko00592,ko01100,ko04723,ko05231
LIPID-N-0292	PC(20:5_18:0)	GP	PC	852.575	807.578	[M+COOH]-	C46H82NO8P	131030	278875	183826	129134	97461.8	165093	127515	167207	174638	171530	178801	157441	C00157	HMDB0008497	52923351	-	-	88924	-	ko00564,ko00590,ko00591,ko00592,ko01100,ko04723,ko05231	-	ko00564,ko00590,ko00591,ko00592,ko01100,ko04723,ko05231
LIPID-N-0294	PC(18:2_20:3)	GP	PC	852.575	807.578	[M+COOH]-	C46H82NO8P	234346	335648	363812	127684	164599	149775	5171.99	74272.7	54578.1	149946	181150	185379	C00157	HMDB0008139	53478787	-	-	89600	-	ko00564,ko00590,ko00591,ko00592,ko01100,ko04723,ko05231	-	ko00564,ko00590,ko00591,ko00592,ko01100,ko04723,ko05231
LIPID-N-0295	PC(20:1_20:4)	GP	PC	880.607	835.609	[M+COOH]-	C48H86NO8P	53549.9	44684.1	51339	25317.1	40246.9	59697.2	36123.6	45291.4	48702	52125.7	33588.2	53647	C00157	HMDB0008312	52923133	-	-	-	-	ko00564,ko00590,ko00591,ko00592,ko01100,ko04723,ko05231	-	ko00564,ko00590,ko00591,ko00592,ko01100,ko04723,ko05231
LIPID-N-0296	PC(18:0_22:5)	GP	PC	880.607	835.609	[M+COOH]-	C48H86NO8P	70817.2	134756	109091	90427.9	56144.7	72465.5	101353	63959.8	97808.3	98970.2	103703	101553	C00157	HMDB0008661	53479285	-	-	-	-	ko00564,ko00590,ko00591,ko00592,ko01100,ko04723,ko05231	-	ko00564,ko00590,ko00591,ko00592,ko01100,ko04723,ko05231
LIPID-N-0297	PC(22:4_18:1)	GP	PC	880.607	835.609	[M+COOH]-	C48H86NO8P	212583	295921	238890	174782	168419	176915	102301	114260	126387	205488	187666	141945	C00157	HMDB0008629	53479251	-	-	-	-	ko00564,ko00590,ko00591,ko00592,ko01100,ko04723,ko05231	-	ko00564,ko00590,ko00591,ko00592,ko01100,ko04723,ko05231
LIPID-N-0304	PC(18:2_20:4)	GP	PC	850.56	805.562	[M+COOH]-	C46H80NO8P	1.04775e+06	1.13647e+06	1.47829e+06	436055	757975	719975	180324	530037	615059	813857	828267	811358	C00157	HMDB0008147	24778979	-	-	84563	-	ko00564,ko00590,ko00591,ko00592,ko01100,ko04723,ko05231	-	ko00564,ko00590,ko00591,ko00592,ko01100,ko04723,ko05231
LIPID-N-0314	PC(18:2_20:5)	GP	PC	848.544	803.547	[M+COOH]-	C46H78NO8P	18717.6	44999	28029.6	9995.7	17330.2	17018.8	4585.88	17526.3	12394.4	20365.3	22591.4	23520	C00157	HMDB0008149	52922747	-	-	-	-	ko00564,ko00590,ko00591,ko00592,ko01100,ko04723,ko05231	-	ko00564,ko00590,ko00591,ko00592,ko01100,ko04723,ko05231
LIPID-N-0316	PC(20:3_20:4)	GP	PC	876.575	831.578	[M+COOH]-	C48H82NO8P	94249.7	142491	55765.2	5289.46	26655.3	72116.4	11262.2	18797.5	41065.5	37034.4	33282	40989	C00157	HMDB0008379	53478979	-	-	-	-	ko00564,ko00590,ko00591,ko00592,ko01100,ko04723,ko05231	-	ko00564,ko00590,ko00591,ko00592,ko01100,ko04723,ko05231
LIPID-N-0319	PC(20:4_20:4)	GP	PC	874.56	829.562	[M+COOH]-	C48H80NO8P	214836	233846	287301	58707.5	120197	208877	208152	92282	199671	202922	185760	178010	C00157	-	24779072	-	-	-	-	ko00564,ko00590,ko00591,ko00592,ko01100,ko04723,ko05231	-	ko00564,ko00590,ko00591,ko00592,ko01100,ko04723,ko05231
LIPID-N-0323	PE(16:0_16:0)	GP	PE	690.507	691.515	[M-H]-	C37H74NO8P	1.94507e+06	1.67349e+06	2.11624e+06	1.42137e+06	1.3947e+06	985802	886484	664038	1.04217e+06	1.46022e+06	1.4621e+06	1.421e+06	C00350	HMDB0008923	445468	-	923-61-5	73005	-	ko00563,ko00564,ko01100,ko04136,ko04140,ko04723,ko05130,ko05167	-	ko00563,ko00564,ko01100,ko04136,ko04140,ko04723,ko05130,ko05167
LIPID-N-0324	PE(18:0_14:0)	GP	PE	690.507	691.515	[M-H]-	C37H74NO8P	64419	47459.7	49689	46235.4	47057.5	35937	36126.7	20505.2	52034.6	45103.1	44566.4	42191	C00350	HMDB0005325	447790	-	-	-	-	ko00563,ko00564,ko01100,ko04136,ko04140,ko04723,ko05130,ko05167	-	ko00563,ko00564,ko01100,ko04136,ko04140,ko04723,ko05130,ko05167
LIPID-N-0325	PE(16:0_18:0)	GP	PE	718.539	719.547	[M-H]-	C39H78NO8P	1.13607e+06	1.03559e+06	1.16621e+06	729267	852003	716359	630171	427703	736801	823058	880382	890737	C00350	HMDB0008925	5326793	-	-	73006	-	ko00563,ko00564,ko01100,ko04136,ko04140,ko04723,ko05130,ko05167	-	ko00563,ko00564,ko01100,ko04136,ko04140,ko04723,ko05130,ko05167
LIPID-N-0328	PE(20:0_18:0)	GP	PE	774.601	775.609	[M-H]-	C43H86NO8P	102053	106118	108723	64616.2	108670	155583	77662.2	47794.5	100992	87639.2	107694	96017.8	C00350	HMDB0009222	9546831	-	-	-	-	ko00563,ko00564,ko01100,ko04136,ko04140,ko04723,ko05130,ko05167	-	ko00563,ko00564,ko01100,ko04136,ko04140,ko04723,ko05130,ko05167
LIPID-N-0331	PE(16:1_16:0)	GP	PE	688.492	689.5	[M-H]-	C37H72NO8P	1.78516e+06	1.61182e+06	2.04159e+06	2.50136e+06	1.27333e+06	1.13775e+06	578353	811140	1.37674e+06	1.52119e+06	1.51506e+06	1.57097e+06	C00350	HMDB0008956	52924223	-	-	-	-	ko00563,ko00564,ko01100,ko04136,ko04140,ko04723,ko05130,ko05167	-	ko00563,ko00564,ko01100,ko04136,ko04140,ko04723,ko05130,ko05167
LIPID-N-0332	PE(14:0_18:1)	GP	PE	688.492	689.5	[M-H]-	C37H72NO8P	52157.6	39590.3	55381.2	49223.8	39776.4	52567.9	40613.3	61198.7	67123.4	49298.6	45225.1	46882.8	C00350	HMDB0008827	53479551	-	-	-	-	ko00563,ko00564,ko01100,ko04136,ko04140,ko04723,ko05130,ko05167	-	ko00563,ko00564,ko01100,ko04136,ko04140,ko04723,ko05130,ko05167
LIPID-N-0334	PE(16:0_18:1)	GP	PE	716.523	717.531	[M-H]-	C39H76NO8P	4.67676e+07	4.50032e+07	5.59419e+07	4.29107e+07	4.07171e+07	3.48964e+07	2.59458e+07	3.31097e+07	4.3922e+07	4.51621e+07	4.3584e+07	4.54817e+07	C00350	HMDB0005320	5283496	-	-	73007	-	ko00563,ko00564,ko01100,ko04136,ko04140,ko04723,ko05130,ko05167	-	ko00563,ko00564,ko01100,ko04136,ko04140,ko04723,ko05130,ko05167
LIPID-N-0335	PE(16:1_18:0)	GP	PE	716.523	717.531	[M-H]-	C39H76NO8P	539265	716518	634122	638435	442628	428193	166349	264577	330343	509886	464803	489854	C00350	HMDB0008958	52924227	-	-	-	-	ko00563,ko00564,ko01100,ko04136,ko04140,ko04723,ko05130,ko05167	-	ko00563,ko00564,ko01100,ko04136,ko04140,ko04723,ko05130,ko05167
LIPID-N-0336	PE(17:0_18:1)	GP	PE	730.54	731.547	[M-H]-	C40H78NO8P	454122	476031	497935	195502	252390	218127	260983	280193	307535	334672	349006	348103	C00350	-	52924910	-	-	-	-	ko00563,ko00564,ko01100,ko04136,ko04140,ko04723,ko05130,ko05167	-	ko00563,ko00564,ko01100,ko04136,ko04140,ko04723,ko05130,ko05167
LIPID-N-0338	PE(18:1_18:0)	GP	PE	744.554	745.562	[M-H]-	C41H80NO8P	8.26709e+07	1.07264e+08	9.78694e+07	8.12485e+07	9.32405e+07	9.85707e+07	6.36411e+07	7.17923e+07	9.50937e+07	9.63313e+07	9.3567e+07	9.4669e+07	C00350	HMDB0009057	9546755	-	-	84234	-	ko00563,ko00564,ko01100,ko04136,ko04140,ko04723,ko05130,ko05167	-	ko00563,ko00564,ko01100,ko04136,ko04140,ko04723,ko05130,ko05167
LIPID-N-0340	PE(20:0_18:1)	GP	PE	772.586	773.593	[M-H]-	C43H84NO8P	304276	491884	473743	368137	531375	527136	236031	369685	544322	462511	467173	468222	C00350	HMDB0009224	9546835	-	-	-	-	ko00563,ko00564,ko01100,ko04136,ko04140,ko04723,ko05130,ko05167	-	ko00563,ko00564,ko01100,ko04136,ko04140,ko04723,ko05130,ko05167
LIPID-N-0343	PE(22:0_18:1)	GP	PE	800.617	801.625	[M-H]-	C45H88NO8P	6710.18	13408	11387.4	7479.22	11823.5	9695.86	6148.8	14370	13133.5	12760.6	12464.7	12125.8	C00350	HMDB0009487	9546853	-	-	-	-	ko00563,ko00564,ko01100,ko04136,ko04140,ko04723,ko05130,ko05167	-	ko00563,ko00564,ko01100,ko04136,ko04140,ko04723,ko05130,ko05167
LIPID-N-0344	PE(22:1_18:0)	GP	PE	800.617	801.625	[M-H]-	C45H88NO8P	8803.3	7164.86	10140.3	6841.15	11565.9	9314.06	4840.56	7007.5	8838.19	8282.96	8412.71	8975.31	C00350	HMDB0009519	53479857	-	-	-	-	ko00563,ko00564,ko01100,ko04136,ko04140,ko04723,ko05130,ko05167	-	ko00563,ko00564,ko01100,ko04136,ko04140,ko04723,ko05130,ko05167
LIPID-N-0345	PE(24:0_18:1)	GP	PE	828.648	829.656	[M-H]-	C47H92NO8P	6972.14	8542.37	9462.56	15336	17707.7	9637.69	8736.47	21819.6	23299.2	13543.9	13444.1	13938.4	C00350	HMDB0009719	9546993	-	-	-	-	ko00563,ko00564,ko01100,ko04136,ko04140,ko04723,ko05130,ko05167	-	ko00563,ko00564,ko01100,ko04136,ko04140,ko04723,ko05130,ko05167
LIPID-N-0346	PE(18:2_14:0)	GP	PE	686.476	687.484	[M-H]-	C37H70NO8P	81742.2	45999.6	49510	70086	44697.7	45600.2	11109.8	44096.8	43264.8	53250.3	57933.5	56341.1	C00350	HMDB0008829	52924943	-	-	-	-	ko00563,ko00564,ko01100,ko04136,ko04140,ko04723,ko05130,ko05167	-	ko00563,ko00564,ko01100,ko04136,ko04140,ko04723,ko05130,ko05167
LIPID-N-0347	PE(16:1_16:1)	GP	PE	686.476	687.484	[M-H]-	C37H70NO8P	75751.1	37758.8	65517.2	83924.1	22952	47774.5	26540.7	31034.8	49193	29317.2	42966.4	59246.9	C00350	HMDB0005342	9546809	-	-	-	-	ko00563,ko00564,ko01100,ko04136,ko04140,ko04723,ko05130,ko05167	-	ko00563,ko00564,ko01100,ko04136,ko04140,ko04723,ko05130,ko05167
LIPID-N-0349	PE(18:1_16:1)	GP	PE	714.507	715.515	[M-H]-	C39H74NO8P	1.45776e+06	1.22647e+06	1.87953e+06	1.83e+06	1.27139e+06	1.64924e+06	498980	1.23788e+06	1.3417e+06	1.59645e+06	1.44497e+06	1.49934e+06	C00350	HMDB0009023	53479622	-	-	-	-	ko00563,ko00564,ko01100,ko04136,ko04140,ko04723,ko05130,ko05167	-	ko00563,ko00564,ko01100,ko04136,ko04140,ko04723,ko05130,ko05167
LIPID-N-0350	PE(18:2_16:0)	GP	PE	714.507	715.515	[M-H]-	C39H74NO8P	1.42678e+07	1.21455e+07	1.4351e+07	1.09595e+07	9.33202e+06	9.79108e+06	3.99608e+06	8.02424e+06	9.17798e+06	1.14869e+07	1.13692e+07	1.1866e+07	C00350	HMDB0009088	52924895	-	-	-	-	ko00563,ko00564,ko01100,ko04136,ko04140,ko04723,ko05130,ko05167	-	ko00563,ko00564,ko01100,ko04136,ko04140,ko04723,ko05130,ko05167
LIPID-N-0351	PE(17:1_18:1)	GP	PE	728.521	729.531	[M-H]-	C40H76NO8P	60380.7	78272.9	63214.1	78792	44424.5	43952.9	29522.9	55019.8	48643.4	55511.6	52220.6	49202.2	C00350	-	52924273	-	-	-	-	ko00563,ko00564,ko01100,ko04136,ko04140,ko04723,ko05130,ko05167	-	ko00563,ko00564,ko01100,ko04136,ko04140,ko04723,ko05130,ko05167
LIPID-N-0352	PE(18:1_18:1)	GP	PE	742.539	743.547	[M-H]-	C41H78NO8P	5.62929e+07	5.41168e+07	8.02516e+07	5.93295e+07	6.50916e+07	9.04697e+07	3.74747e+07	7.56936e+07	8.01772e+07	6.81038e+07	6.62616e+07	7.40977e+07	C00350	HMDB0009025	53479624	-	-	-	-	ko00563,ko00564,ko01100,ko04136,ko04140,ko04723,ko05130,ko05167	-	ko00563,ko00564,ko01100,ko04136,ko04140,ko04723,ko05130,ko05167
LIPID-N-0353	PE(18:0_18:2)	GP	PE	742.539	743.547	[M-H]-	C41H78NO8P	7.27447e+07	7.02163e+07	7.19767e+07	6.12206e+07	6.73517e+07	7.08316e+07	1.73275e+07	4.37248e+07	4.82222e+07	6.15915e+07	6.061e+07	6.05725e+07	C00350	HMDB0008994	9546749	-	-	-	-	ko00563,ko00564,ko01100,ko04136,ko04140,ko04723,ko05130,ko05167	-	ko00563,ko00564,ko01100,ko04136,ko04140,ko04723,ko05130,ko05167
LIPID-N-0354	PE(20:2_16:0)	GP	PE	742.539	743.547	[M-H]-	C41H78NO8P	312220	332469	481350	198269	199356	151821	110981	143988	211017	247258	267437	268870	C00350	HMDB0009286	52924578	-	-	-	-	ko00563,ko00564,ko01100,ko04136,ko04140,ko04723,ko05130,ko05167	-	ko00563,ko00564,ko01100,ko04136,ko04140,ko04723,ko05130,ko05167
LIPID-N-0355	PE(19:0_18:2)	GP	PE	756.554	757.562	[M-H]-	C42H80NO8P	85812.7	63371.6	92306.8	49512.2	52482.6	47119.9	15881.5	47598.5	41689.7	55463.4	56010.3	51720	C00350	-	52924477	-	-	-	-	ko00563,ko00564,ko01100,ko04136,ko04140,ko04723,ko05130,ko05167	-	ko00563,ko00564,ko01100,ko04136,ko04140,ko04723,ko05130,ko05167
LIPID-N-0357	PE(20:0_18:2)	GP	PE	770.57	771.578	[M-H]-	C43H82NO8P	181513	218672	216578	188916	245308	234423	47683	142349	170892	195023	204060	196862	C00350	HMDB0009225	9546825	-	-	-	-	ko00563,ko00564,ko01100,ko04136,ko04140,ko04723,ko05130,ko05167	-	ko00563,ko00564,ko01100,ko04136,ko04140,ko04723,ko05130,ko05167
LIPID-N-0358	PE(20:1_18:1)	GP	PE	770.57	771.578	[M-H]-	C43H82NO8P	668176	597719	932043	713788	845601	1.2405e+06	351838	849016	986029	858752	837605	850602	C00350	HMDB0009256	53479718	-	-	-	-	ko00563,ko00564,ko01100,ko04136,ko04140,ko04723,ko05130,ko05167	-	ko00563,ko00564,ko01100,ko04136,ko04140,ko04723,ko05130,ko05167
LIPID-N-0361	PE(20:1_20:1)	GP	PE	798.601	799.609	[M-H]-	C45H86NO8P	67853.6	112214	126850	46344.6	51559.1	46713.1	57400.4	64050.3	101032	84993.2	61242	80768.5	C00350	HMDB0009263	52924876	-	-	-	-	ko00563,ko00564,ko01100,ko04136,ko04140,ko04723,ko05130,ko05167	-	ko00563,ko00564,ko01100,ko04136,ko04140,ko04723,ko05130,ko05167
LIPID-N-0363	PE(18:1_24:1)	GP	PE	826.633	827.64	[M-H]-	C47H90NO8P	22017.2	32861.6	37533.1	31225.9	34306.1	24661.9	23301.2	48147.1	44415.1	29557.3	37196.6	36787.8	C00350	HMDB0009527	53479865	-	-	-	-	ko00563,ko00564,ko01100,ko04136,ko04140,ko04723,ko05130,ko05167	-	ko00563,ko00564,ko01100,ko04136,ko04140,ko04723,ko05130,ko05167
LIPID-N-0365	PE(18:3_16:0)	GP	PE	712.492	713.5	[M-H]-	C39H72NO8P	507278	594115	722093	339480	347234	247544	195368	337194	407679	473797	463319	445882	C00350	HMDB0009154	9546752	-	-	-	-	ko00563,ko00564,ko01100,ko04136,ko04140,ko04723,ko05130,ko05167	-	ko00563,ko00564,ko01100,ko04136,ko04140,ko04723,ko05130,ko05167
LIPID-N-0366	PE(16:1_18:2)	GP	PE	712.492	713.5	[M-H]-	C39H72NO8P	477912	409922	663768	496667	311711	408777	79566.4	281774	264446	454033	414213	413025	C00350	HMDB0008961	52924917	-	-	-	-	ko00563,ko00564,ko01100,ko04136,ko04140,ko04723,ko05130,ko05167	-	ko00563,ko00564,ko01100,ko04136,ko04140,ko04723,ko05130,ko05167
LIPID-N-0368	PE(18:1_18:2)	GP	PE	740.523	741.531	[M-H]-	C41H76NO8P	1.60166e+07	1.37747e+07	2.05456e+07	1.13978e+07	1.60355e+07	21612915	3.8385e+06	1.54388e+07	1.31275e+07	1.54109e+07	1.53693e+07	1.54134e+07	C00350	HMDB0009060	9546753	-	-	74977	-	ko00563,ko00564,ko01100,ko04136,ko04140,ko04723,ko05130,ko05167	-	ko00563,ko00564,ko01100,ko04136,ko04140,ko04723,ko05130,ko05167
LIPID-N-0369	PE(16:0_20:3)	GP	PE	740.523	741.531	[M-H]-	C41H76NO8P	1.28761e+06	1.87132e+06	1.94937e+06	1.28959e+06	1.27391e+06	1.20403e+06	501430	1.3707e+06	1.15145e+06	1.51273e+06	1.46028e+06	1.38859e+06	C00350	HMDB0008935	53479587	-	-	-	-	ko00563,ko00564,ko01100,ko04136,ko04140,ko04723,ko05130,ko05167	-	ko00563,ko00564,ko01100,ko04136,ko04140,ko04723,ko05130,ko05167
LIPID-N-0370	PE(18:2_19:1)	GP	PE	754.541	755.547	[M-H]-	C42H78NO8P	44089.9	49479.1	52856.1	28797.7	28171.1	30932.8	1893.44	22979.4	19473.7	33128.3	26469.2	32420.1	C00350	-	52924369	-	-	-	-	ko00563,ko00564,ko01100,ko04136,ko04140,ko04723,ko05130,ko05167	-	ko00563,ko00564,ko01100,ko04136,ko04140,ko04723,ko05130,ko05167
LIPID-N-0372	PE(20:3_18:0)	GP	PE	768.554	769.562	[M-H]-	C43H80NO8P	3.66012e+06	4.72062e+06	4.56095e+06	3.33324e+06	3.34635e+06	3.40562e+06	732919	2.07062e+06	2.71125e+06	3.18422e+06	3.36556e+06	3.44195e+06	C00350	HMDB0009354	52924614	-	-	-	-	ko00563,ko00564,ko01100,ko04136,ko04140,ko04723,ko05130,ko05167	-	ko00563,ko00564,ko01100,ko04136,ko04140,ko04723,ko05130,ko05167
LIPID-N-0373	PE(20:1_18:2)	GP	PE	768.554	769.562	[M-H]-	C43H80NO8P	513394	365663	512128	348056	413633	633400	91595.9	385211	310333	430564	420314	425947	C00350	HMDB0009258	52924555	-	-	-	-	ko00563,ko00564,ko01100,ko04136,ko04140,ko04723,ko05130,ko05167	-	ko00563,ko00564,ko01100,ko04136,ko04140,ko04723,ko05130,ko05167
LIPID-N-0377	PE(18:1_22:2)	GP	PE	796.586	797.593	[M-H]-	C45H84NO8P	27954.9	29958.1	45430.7	28562.7	34932	43038.6	13881.9	57353.3	52530.5	38543.2	40493.3	43355.6	C00350	HMDB0009074	52924352	-	-	-	-	ko00563,ko00564,ko01100,ko04136,ko04140,ko04723,ko05130,ko05167	-	ko00563,ko00564,ko01100,ko04136,ko04140,ko04723,ko05130,ko05167
LIPID-N-0380	PE(20:4_14:0)	GP	PE	710.476	711.484	[M-H]-	C39H70NO8P	163170	208800	222864	140225	182126	134922	101054	170417	355758	223969	197581	223953	C00350	HMDB0009382	52924636	-	-	-	-	ko00563,ko00564,ko01100,ko04136,ko04140,ko04723,ko05130,ko05167	-	ko00563,ko00564,ko01100,ko04136,ko04140,ko04723,ko05130,ko05167
LIPID-N-0382	PE(18:2_18:2)	GP	PE	738.507	739.515	[M-H]-	C41H74NO8P	1.02717e+06	1.00878e+06	1.07396e+06	611955	866558	1.02478e+06	92641.3	618560	484990	767796	830444	824506	C00350	HMDB0005350	9546812	-	20707-71-5	84846	-	ko00563,ko00564,ko01100,ko04136,ko04140,ko04723,ko05130,ko05167	-	ko00563,ko00564,ko01100,ko04136,ko04140,ko04723,ko05130,ko05167
LIPID-N-0383	PE(16:0_20:4)	GP	PE	738.507	739.515	[M-H]-	C41H74NO8P	2.44381e+07	2.42101e+07	2.93046e+07	2.12999e+07	2.4397e+07	2.2001e+07	1.52986e+07	1.85659e+07	2.54102e+07	2.29457e+07	2.32553e+07	2.57035e+07	C00350	HMDB0008937	9546800	-	-	73009	-	ko00563,ko00564,ko01100,ko04136,ko04140,ko04723,ko05130,ko05167	-	ko00563,ko00564,ko01100,ko04136,ko04140,ko04723,ko05130,ko05167
LIPID-N-0384	PE(18:3_18:1)	GP	PE	738.507	739.515	[M-H]-	C41H74NO8P	331528	346088	519287	267398	260570	380698	126025	384261	339465	362408	375120	362966	C00350	HMDB0009124	53479673	-	-	-	-	ko00563,ko00564,ko01100,ko04136,ko04140,ko04723,ko05130,ko05167	-	ko00563,ko00564,ko01100,ko04136,ko04140,ko04723,ko05130,ko05167
LIPID-N-0386	PE(17:0_20:4)	GP	PE	752.524	753.531	[M-H]-	C42H76NO8P	576513	446527	567638	192425	284544	281579	258520	169761	315535	335439	326822	362073	C00350	-	5283493	-	-	-	-	ko00563,ko00564,ko01100,ko04136,ko04140,ko04723,ko05130,ko05167	-	ko00563,ko00564,ko01100,ko04136,ko04140,ko04723,ko05130,ko05167
LIPID-N-0387	PE(20:4_18:0)	GP	PE	766.539	767.547	[M-H]-	C43H78NO8P	7.10076e+07	8.02888e+07	7.75894e+07	5.35858e+07	7.00076e+07	6.64238e+07	5.61411e+07	5.14732e+07	7.50961e+07	7.17706e+07	7.11087e+07	7.11197e+07	C00350	HMDB0009387	52924644	-	-	-	-	ko00563,ko00564,ko01100,ko04136,ko04140,ko04723,ko05130,ko05167	-	ko00563,ko00564,ko01100,ko04136,ko04140,ko04723,ko05130,ko05167
LIPID-N-0388	PE(18:1_20:3)	GP	PE	766.539	767.547	[M-H]-	C43H78NO8P	1.71602e+06	1.81096e+06	2.86737e+06	1.23323e+06	1.55927e+06	1.70402e+06	140292	940929	1.04185e+06	1.56179e+06	1.48789e+06	1.66089e+06	C00350	HMDB0009034	53479633	-	-	-	-	ko00563,ko00564,ko01100,ko04136,ko04140,ko04723,ko05130,ko05167	-	ko00563,ko00564,ko01100,ko04136,ko04140,ko04723,ko05130,ko05167
LIPID-N-0389	PE(16:0_22:4)	GP	PE	766.539	767.547	[M-H]-	C43H78NO8P	4.25447e+06	4.72716e+06	4.48125e+06	2.39231e+06	2.49696e+06	1.5945e+06	2.48694e+06	1.43891e+06	3.40582e+06	3.63212e+06	3.24151e+06	3.41309e+06	C00350	HMDB0008943	9546817	-	-	84549	-	ko00563,ko00564,ko01100,ko04136,ko04140,ko04723,ko05130,ko05167	-	ko00563,ko00564,ko01100,ko04136,ko04140,ko04723,ko05130,ko05167
LIPID-N-0390	PE(18:3_20:1)	GP	PE	766.539	767.547	[M-H]-	C43H78NO8P	21439.8	24513.8	20648.2	8726.36	9150.32	22098.8	2986.73	16301.4	15914.9	18964.6	19382.7	18370	C00350	HMDB0009131	52924400	-	-	-	-	ko00563,ko00564,ko01100,ko04136,ko04140,ko04723,ko05130,ko05167	-	ko00563,ko00564,ko01100,ko04136,ko04140,ko04723,ko05130,ko05167
LIPID-N-0391	PE(19:0_20:4)	GP	PE	780.56	781.562	[M-H]-	C44H80NO8P	394503	325700	317201	194400	250919	239560	219491	223538	295460	316558	287029	302745	C00350	-	52924486	-	-	-	-	ko00563,ko00564,ko01100,ko04136,ko04140,ko04723,ko05130,ko05167	-	ko00563,ko00564,ko01100,ko04136,ko04140,ko04723,ko05130,ko05167
LIPID-N-0392	PE(18:0_22:4)	GP	PE	794.57	795.578	[M-H]-	C45H82NO8P	2.38431e+06	3.51653e+06	2.67793e+06	1.45625e+06	1.80735e+06	1.22917e+06	972702	845945	1.53153e+06	1.94789e+06	1.88335e+06	1.89312e+06	C00350	HMDB0009009	52924901	-	-	74484	-	ko00563,ko00564,ko01100,ko04136,ko04140,ko04723,ko05130,ko05167	-	ko00563,ko00564,ko01100,ko04136,ko04140,ko04723,ko05130,ko05167
LIPID-N-0393	PE(20:4_20:0)	GP	PE	794.57	795.578	[M-H]-	C45H82NO8P	441517	576838	533959	365686	532722	493630	297120	399985	596646	503024	516407	497624	C00350	HMDB0009394	52924652	-	-	-	-	ko00563,ko00564,ko01100,ko04136,ko04140,ko04723,ko05130,ko05167	-	ko00563,ko00564,ko01100,ko04136,ko04140,ko04723,ko05130,ko05167
LIPID-N-0396	PE(16:1_20:4)	GP	PE	736.492	737.5	[M-H]-	C41H72NO8P	1.06498e+06	1.09551e+06	1.62721e+06	824593	785967	813835	380895	813966	1.22368e+06	1.01377e+06	1.07412e+06	1.09648e+06	C00350	HMDB0008970	52924915	-	-	-	-	ko00563,ko00564,ko01100,ko04136,ko04140,ko04723,ko05130,ko05167	-	ko00563,ko00564,ko01100,ko04136,ko04140,ko04723,ko05130,ko05167
LIPID-N-0397	PE(16:0_20:5)	GP	PE	736.492	737.5	[M-H]-	C41H72NO8P	292515	406534	412940	406724	276002	269693	146178	302469	375186	318545	381646	365502	C00350	HMDB0008939	52924919	-	-	-	-	ko00563,ko00564,ko01100,ko04136,ko04140,ko04723,ko05130,ko05167	-	ko00563,ko00564,ko01100,ko04136,ko04140,ko04723,ko05130,ko05167
LIPID-N-0399	PE(18:1_20:4)	GP	PE	764.523	765.531	[M-H]-	C43H76NO8P	1.56497e+06	1.55325e+06	2.02918e+06	948092	1.28993e+06	1.67002e+06	781169	1.46108e+06	1.7114e+06	1.58624e+06	1.51499e+06	1.49973e+06	C00350	HMDB0009036	53479635	-	-	-	-	ko00563,ko00564,ko01100,ko04136,ko04140,ko04723,ko05130,ko05167	-	ko00563,ko00564,ko01100,ko04136,ko04140,ko04723,ko05130,ko05167
LIPID-N-0400	PE(18:0_20:5)	GP	PE	764.523	765.531	[M-H]-	C43H76NO8P	1.60893e+06	2.3046e+06	2.00735e+06	2.11003e+06	2.2622e+06	2.1425e+06	1.31017e+06	2.23484e+06	2.80054e+06	2.04665e+06	2.11574e+06	2.04345e+06	C00350	HMDB0009453	52924674	-	-	-	-	ko00563,ko00564,ko01100,ko04136,ko04140,ko04723,ko05130,ko05167	-	ko00563,ko00564,ko01100,ko04136,ko04140,ko04723,ko05130,ko05167
LIPID-N-0401	PE(16:0_22:5)	GP	PE	764.523	765.531	[M-H]-	C43H76NO8P	5.27385e+06	5.74817e+06	5.65471e+06	1.74474e+06	3.41587e+06	3.04796e+06	2.74315e+06	1.99988e+06	5.0533e+06	4.13647e+06	4.68753e+06	4.71692e+06	C00350	HMDB0009005	52924902	-	-	-	-	ko00563,ko00564,ko01100,ko04136,ko04140,ko04723,ko05130,ko05167	-	ko00563,ko00564,ko01100,ko04136,ko04140,ko04723,ko05130,ko05167
LIPID-N-0403	PE(18:0_22:5)	GP	PE	792.554	793.562	[M-H]-	C45H80NO8P	628975	835366	811397	689038	619955	622542	497019	387547	886891	704274	681245	730886	C00350	HMDB0009586	53479897	-	-	-	-	ko00563,ko00564,ko01100,ko04136,ko04140,ko04723,ko05130,ko05167	-	ko00563,ko00564,ko01100,ko04136,ko04140,ko04723,ko05130,ko05167
LIPID-N-0407	PE(14:0_22:6)	GP	PE	734.476	735.484	[M-H]-	C41H70NO8P	13562.6	12475.3	15197	4767.36	8944.61	4822.62	4285.87	11052.8	15929.6	10518.2	10298.5	8866.36	C00350	HMDB0008847	52924936	-	-	-	-	ko00563,ko00564,ko01100,ko04136,ko04140,ko04723,ko05130,ko05167	-	ko00563,ko00564,ko01100,ko04136,ko04140,ko04723,ko05130,ko05167
LIPID-N-0409	PE(20:5_16:1)	GP	PE	734.476	735.484	[M-H]-	C41H70NO8P	12531.1	10889.5	19501.9	18870.3	13333.9	10195.1	4977.39	9655.92	15662.6	10150.1	15749	14326	C00350	HMDB0009452	52924670	-	-	-	-	ko00563,ko00564,ko01100,ko04136,ko04140,ko04723,ko05130,ko05167	-	ko00563,ko00564,ko01100,ko04136,ko04140,ko04723,ko05130,ko05167
LIPID-N-0412	PE(20:5_18:1)	GP	PE	762.507	763.515	[M-H]-	C43H74NO8P	219370	384061	437916	266031	345126	465721	103893	429749	421875	341811	383246	303150	C00350	HMDB0009454	53479832	-	-	-	-	ko00563,ko00564,ko01100,ko04136,ko04140,ko04723,ko05130,ko05167	-	ko00563,ko00564,ko01100,ko04136,ko04140,ko04723,ko05130,ko05167
LIPID-N-0413	PE(22:6_16:0)	GP	PE	762.507	763.515	[M-H]-	C43H74NO8P	2.7948e+06	2.90421e+06	3.67961e+06	1.25257e+06	1.7181e+06	1.96493e+06	1.04825e+06	1.17459e+06	2.75437e+06	2.1157e+06	2.27671e+06	2.13404e+06	C00350	HMDB0009682	52924862	-	-	-	-	ko00563,ko00564,ko01100,ko04136,ko04140,ko04723,ko05130,ko05167	-	ko00563,ko00564,ko01100,ko04136,ko04140,ko04723,ko05130,ko05167
LIPID-N-0415	PE(22:6_18:0)	GP	PE	790.539	791.547	[M-H]-	C45H78NO8P	8.22607e+06	1.08287e+07	1.05961e+07	3.80301e+06	5.26664e+06	6.19197e+06	2.15376e+06	2.33337e+06	5.13666e+06	6.43347e+06	6.44845e+06	6.72573e+06	C00350	HMDB0009012	9546798	-	-	78266	-	ko00563,ko00564,ko01100,ko04136,ko04140,ko04723,ko05130,ko05167	-	ko00563,ko00564,ko01100,ko04136,ko04140,ko04723,ko05130,ko05167
LIPID-N-0416	PE(18:1_22:5)	GP	PE	790.539	791.547	[M-H]-	C45H78NO8P	547548	479432	710452	125917	337186	354182	146478	253439	394457	389151	410038	353822	C00350	-	-	-	-	-	-	ko00563,ko00564,ko01100,ko04136,ko04140,ko04723,ko05130,ko05167	-	ko00563,ko00564,ko01100,ko04136,ko04140,ko04723,ko05130,ko05167
LIPID-N-0421	PE(20:4_22:2)	GP	PE	818.57	819.578	[M-H]-	C47H82NO8P	1.52764e+06	1.89828e+06	1.63567e+06	659880	1.07478e+06	1.06543e+06	952337	1.04442e+06	1.42578e+06	1.31908e+06	1.24856e+06	1.36384e+06	C00350	HMDB0009404	52924660	-	-	-	-	ko00563,ko00564,ko01100,ko04136,ko04140,ko04723,ko05130,ko05167	-	ko00563,ko00564,ko01100,ko04136,ko04140,ko04723,ko05130,ko05167
LIPID-N-0422	PE(16:1_22:6)	GP	PE	760.492	761.5	[M-H]-	C43H72NO8P	55479.1	16011	76000.7	21026.4	21091.3	29469.6	11871.6	17858.3	33057.9	32258.3	37231.6	31931.4	C00350	HMDB0008979	52924914	-	-	-	-	ko00563,ko00564,ko01100,ko04136,ko04140,ko04723,ko05130,ko05167	-	ko00563,ko00564,ko01100,ko04136,ko04140,ko04723,ko05130,ko05167
LIPID-N-0426	PE(22:6_18:1)	GP	PE	788.523	789.531	[M-H]-	C45H76NO8P	393203	320892	575547	118750	265473	476180	94872.4	219902	324494	295875	320731	294433	C00350	HMDB0009685	53479975	-	-	-	-	ko00563,ko00564,ko01100,ko04136,ko04140,ko04723,ko05130,ko05167	-	ko00563,ko00564,ko01100,ko04136,ko04140,ko04723,ko05130,ko05167
LIPID-N-0428	PE(22:6_20:1)	GP	PE	816.554	817.562	[M-H]-	C47H80NO8P	26324.7	12590.7	31347.2	3538.67	7769.37	18269.8	4624.66	6424.46	18893.7	19192.5	12458.3	17951	C00350	HMDB0009692	52924852	-	-	-	-	ko00563,ko00564,ko01100,ko04136,ko04140,ko04723,ko05130,ko05167	-	ko00563,ko00564,ko01100,ko04136,ko04140,ko04723,ko05130,ko05167
LIPID-N-0430	PE(22:6_18:2)	GP	PE	786.507	787.515	[M-H]-	C45H74NO8P	53914.6	60602.1	74536.9	10558.7	29206.7	35262.3	7811.19	22827	28864.1	37197.1	45327.2	25232.1	C00350	HMDB0009687	52924845	-	-	-	-	ko00563,ko00564,ko01100,ko04136,ko04140,ko04723,ko05130,ko05167	-	ko00563,ko00564,ko01100,ko04136,ko04140,ko04723,ko05130,ko05167
LIPID-N-0432	PG(16:0_16:0)	GP	PG	721.51	722.51	[M-H]-	C38H75O10P	82324.8	95299.7	105726	98611.2	75855.1	76481.6	72631.2	49015.4	59576.8	65460	66923.9	67276.7	-	HMDB0010570	446440	-	-	73205	-	-	-	-
LIPID-N-0433	PG(18:0_16:0)	GP	PG	749.541	750.541	[M-H]-	C40H79O10P	149592	217054	190579	138841	210790	170326	122252	109142	250851	207356	201311	180040	-	HMDB0010600	52927153	-	-	73207	-	-	-	-
LIPID-N-0435	PG(18:0_18:0)	GP	PG	777.577	778.572	[M-H]-	C42H83O10P	101546	140481	109893	73311.9	70864	112780	57051.2	78156.9	95559.2	99945.7	103858	95917.7	-	HMDB0010602	24779552	-	-	-	-	-	-	-
LIPID-N-0438	PG(16:0_18:1)	GP	PG	747.525	748.525	[M-H]-	C40H77O10P	1.25025e+06	1.19114e+06	1.75455e+06	1.16255e+06	922579	1.71945e+06	831277	762883	1.30308e+06	1.27456e+06	1.32532e+06	1.42301e+06	-	-	5283509	-	-	-	-	-	-	-
LIPID-N-0440	PG(18:0_18:1)	GP	PG	775.557	776.557	[M-H]-	C42H81O10P	1.93058e+06	3.02914e+06	2.23905e+06	1.6125e+06	1.61117e+06	2.33633e+06	1.34161e+06	1.48841e+06	2.13607e+06	2.14525e+06	2.06776e+06	2.11053e+06	-	HMDB0010604	24779551	-	-	73242	-	-	-	-
LIPID-N-0441	PG(16:1_16:1)	GP	PG	717.478	718.478	[M-H]-	C38H71O10P	107745	101204	124221	143396	78955.3	74068.3	29851.9	73347.5	77686.8	112377	126615	102309	-	HMDB0010586	52927230	-	-	-	-	-	-	-
LIPID-N-0442	PG(18:1_16:1)	GP	PG	745.51	746.51	[M-H]-	C40H75O10P	64639.3	41091.6	73682.7	45788.8	40360.8	65957.7	28918.3	43145.4	47533.6	57160.9	67976.1	59397.2	-	HMDB0010631	52927146	-	-	89398	-	-	-	-
LIPID-N-0444	PG(18:2_16:0)	GP	PG	745.51	746.51	[M-H]-	C40H75O10P	477894	554994	794469	162213	556126	637055	175991	355615	449457	547337	507608	606598	-	HMDB0010645	52927142	-	-	89351	-	-	-	-
LIPID-N-0446	PG(18:1_18:1)	GP	PG	773.541	774.541	[M-H]-	C42H79O10P	228703	249401	224716	160512	174065	633048	135190	370990	159180	235710	230602	231765	-	-	-	-	-	-	-	-	-	-
LIPID-N-0447	PG(18:0_18:2)	GP	PG	773.541	774.541	[M-H]-	C42H79O10P	633899	944333	919157	470838	605922	653091	412728	646748	766010	732915	724582	744259	-	HMDB0010605	52927245	-	-	89266	-	-	-	-
LIPID-N-0449	PG(20:1_18:1)	GP	PG	801.572	802.572	[M-H]-	C44H83O10P	1.22391e+06	1.09212e+06	1.26637e+06	1.40944e+06	1.35989e+06	1.01544e+06	898917	1.24777e+06	1.51524e+06	1.21574e+06	1.25291e+06	1.27594e+06	-	-	52926805	-	-	-	-	-	-	-
LIPID-N-0450	PG(18:2_16:1)	GP	PG	743.494	744.494	[M-H]-	C40H73O10P	10862.9	14364.2	14737.8	14905.6	16041.9	21803.6	11086.6	8369.98	11404.6	14826.4	17457.6	15371.5	-	HMDB0010646	52926611	-	-	-	-	-	-	-
LIPID-N-0451	PG(18:2_18:1)	GP	PG	771.525	772.525	[M-H]-	C42H77O10P	1.52553e+06	1.21897e+06	1.37426e+06	365875	871466	526302	395237	412123	595456	863770	846873	863991	-	HMDB0010649	52926615	-	-	89348	-	-	-	-
LIPID-N-0453	PG(18:2_18:2)	GP	PG	769.51	770.51	[M-H]-	C42H75O10P	165347	266704	207788	209371	209142	550372	175171	142666	166148	266447	241964	260887	-	HMDB0010650	52927219	-	-	89361	-	-	-	-
LIPID-N-0454	PG(16:0_20:4)	GP	PG	769.51	770.51	[M-H]-	C42H75O10P	20377.8	21936.1	14799.4	8654.33	18051.2	39586.1	19673.3	14310.9	33583.1	21832.7	30820.8	28656	-	HMDB0010580	24779550	-	-	84526	-	-	-	-
LIPID-N-0455	PG(18:0_20:4)	GP	PG	797.541	798.541	[M-H]-	C44H79O10P	33124.1	56570.1	52690.2	21538.9	30370	35099.5	48339.6	29611.6	29513.9	43676.7	41039.5	33942.2	-	HMDB0010610	24779553	-	-	75646	-	-	-	-
LIPID-N-0459	PG(18:1_20:4)	GP	PG	795.525	796.525	[M-H]-	C44H77O10P	22820	20516.2	26417	5505.65	25859.9	13817.2	18945.6	14480.9	22111	24441.6	19108.4	18089.7	-	HMDB0010640	52927144	-	-	89357	-	-	-	-
LIPID-N-0469	PI(16:0_18:0)	GP	PI	837.557	838.557	[M-H]-	C43H83O13P	193969	125196	149983	165701	198410	87194.6	108184	94598.5	211841	190364	127225	188034	-	HMDB0009781	52928331	-	-	-	-	-	-	-
LIPID-N-0471	PI(18:0_18:0)	GP	PI	865.588	866.588	[M-H]-	C45H87O13P	407893	480453	539943	834384	1.32448e+06	998854	763259	1.17912e+06	1.59969e+06	1.04197e+06	1.05346e+06	1.00507e+06	-	HMDB0009808	42607490	-	-	88556	-	-	-	-
LIPID-N-0475	PI(16:0_16:1)	GP	PI	807.51	808.51	[M-H]-	C41H77O13P	147487	140835	163214	160409	152635	77042.1	73522.3	58616.4	127357	139784	132992	153736	-	HMDB0009779	52928334	-	-	88396	-	-	-	-
LIPID-N-0478	PI(16:0_18:1)	GP	PI	835.541	836.541	[M-H]-	C43H81O13P	1.9616e+06	1.40419e+06	2.10611e+06	1.94992e+06	2.38647e+06	1.12688e+06	1.06936e+06	1.50257e+06	2.18852e+06	2.06659e+06	1.95743e+06	1.96695e+06	-	HMDB0009782	53480051	-	-	88392	-	-	-	-
LIPID-N-0479	PI(18:0_17:1)	GP	PI	849.549	850.557	[M-H]-	C44H83O13P	23902.9	29998.2	31868	19567.2	31854.9	31395.5	19449.8	13815.9	25559.6	31279.5	29813.1	18759.4	-	-	52927734	-	-	-	-	-	-	-
LIPID-N-0480	PI(17:0_18:1)	GP	PI	849.549	850.557	[M-H]-	C44H83O13P	103353	96237	147763	57681.6	106003	109857	57650.2	149316	129402	121471	125378	132290	-	-	52927748	-	-	-	-	-	-	-
LIPID-N-0482	PI(18:0_18:1)	GP	PI	863.573	864.573	[M-H]-	C45H85O13P	4.94154e+06	6.28623e+06	5.71561e+06	9.6343e+06	1.3563e+07	1.10679e+07	8.78381e+06	1.25672e+07	1.79501e+07	1.11456e+07	1.11494e+07	1.08271e+07	-	-	52928410	-	-	-	-	-	-	-
LIPID-N-0487	PI(18:0_20:1)	GP	PI	891.604	892.604	[M-H]-	C47H89O13P	24033.1	28223.2	22853.1	65668.3	81829.1	77012.9	13284.9	52948.1	48804.1	55861	50551.7	55965.1	-	-	52928388	-	-	-	-	-	-	-
LIPID-N-0490	PI(18:2_16:0)	GP	PI	833.526	834.526	[M-H]-	C43H79O13P	322149	288738	298502	282177	231509	110841	122022	139449	216634	253805	246403	249145	-	HMDB0009846	52928300	-	-	88640	-	-	-	-
LIPID-N-0491	PI(16:1_18:1)	GP	PI	833.526	834.526	[M-H]-	C43H79O13P	80575.5	62736.2	107014	105017	91542.8	47760.4	47241	57965.1	65161.9	82571.8	74923.4	74504.2	-	HMDB0009801	52928326	-	-	88562	-	-	-	-
LIPID-N-0493	PI(17:1_18:1)	GP	PI	847.534	848.541	[M-H]-	C44H81O13P	19561.4	25365.9	16610.2	39325.3	15918.8	30017.7	31355.8	32454.4	24205	21702.9	15334.4	30469.1	-	-	52927680	-	-	-	-	-	-	-
LIPID-N-0495	PI(18:0_18:2)	GP	PI	861.557	862.557	[M-H]-	C45H83O13P	1.22157e+06	1.34927e+06	1.29972e+06	1.09394e+06	1.35948e+06	924247	596475	954565	1.28512e+06	1.35674e+06	1.31707e+06	1.25663e+06	-	HMDB0009809	52928409	-	-	-	-	-	-	-
LIPID-N-0496	PI(18:1_18:1)	GP	PI	861.557	862.557	[M-H]-	C45H83O13P	1.82056e+06	1.88899e+06	2.47489e+06	2.00767e+06	2.72287e+06	1.79901e+06	903416	1.76227e+06	2.01904e+06	2.36811e+06	2.21792e+06	2.39704e+06	-	-	-	-	-	-	-	-	-	-
LIPID-N-0502	PI(18:0_20:2)	GP	PI	889.588	890.588	[M-H]-	C47H87O13P	262452	429511	374293	237282	234027	196703	203089	270369	168285	336693	277718	282185	-	HMDB0009876	52927990	-	-	89148	-	-	-	-
LIPID-N-0503	PI(18:1_20:1)	GP	PI	889.588	890.588	[M-H]-	C47H87O13P	75416.3	74516.8	72600.8	90054.5	103522	82229.2	32356.7	63385.8	58450.4	81566.6	89559.6	92211.8	-	HMDB0009871	52927961	-	-	89145	-	-	-	-
LIPID-N-0504	PI(18:0_22:2)	GP	PI	917.605	918.62	[M-H]-	C49H91O13P	15633.2	30544.2	18466.6	10424.5	14665.8	7752.57	8872.13	10079.2	10291.5	15370.7	18211.9	15583.3	-	-	52927742	-	-	-	-	-	-	-
LIPID-N-0508	PI(18:1_18:2)	GP	PI	859.541	860.541	[M-H]-	C45H81O13P	135258	100007	108285	52878.1	76450.5	65841.6	42386.3	67420.7	72726.5	111434	99011.2	93700.1	-	HMDB0009838	52928384	-	-	88611	-	-	-	-
LIPID-N-0509	PI(16:0_20:3)	GP	PI	859.541	860.541	[M-H]-	C45H81O13P	257535	331355	289176	168512	130122	65828.2	74566.1	109673	111649	212070	162219	162690	-	HMDB0009788	52928328	-	-	88389	-	-	-	-
LIPID-N-0514	PI(20:3_18:0)	GP	PI	887.573	888.573	[M-H]-	C47H85O13P	2.31618e+06	3.66713e+06	3.27117e+06	2.71558e+06	2.67896e+06	2.00279e+06	1.02521e+06	2.11521e+06	2.50553e+06	2.91709e+06	2.77954e+06	2.95649e+06	-	HMDB0009880	53480094	-	-	89133	-	-	-	-
LIPID-N-0519	PI(18:0_22:3)	GP	PI	915.604	916.604	[M-H]-	C49H89O13P	48008.5	77446.9	42796.5	47410.3	36851.8	16780	29725.1	29581.3	41367.4	48618.2	47080.3	49347.7	-	-	-	-	-	-	-	-	-	-
LIPID-N-0522	PI(16:0_20:4)	GP	PI	857.526	858.526	[M-H]-	C45H79O13P	1.199e+06	898724	1.00087e+06	580918	811230	332089	465455	434086	676023	762200	812573	845657	-	HMDB0009789	52928411	-	-	-	-	-	-	-
LIPID-N-0524	PI(18:0_20:4)	GP	PI	885.557	886.557	[M-H]-	C47H83O13P	7.06292e+06	8.00915e+06	8.30534e+06	5.24243e+06	6.35713e+06	4.47867e+06	5.08239e+06	4.67358e+06	6.37108e+06	7.3822e+06	7.31176e+06	7.28495e+06	-	HMDB0009815	42607491	-	-	-	-	-	-	-
LIPID-N-0529	PI(18:0_22:4)	GP	PI	913.588	914.588	[M-H]-	C49H87O13P	394312	527618	355872	357881	305082	238823	205357	230959	297812	346146	352649	348680	-	HMDB0009817	53480065	-	-	88573	-	-	-	-
LIPID-N-0533	PI(20:4_16:1)	GP	PI	855.51	856.51	[M-H]-	C45H77O13P	12599.5	10784	19961	6223.31	9541.09	16470.4	8751.04	10534.1	9682.68	15113	8776.6	13867	-	-	52928047	-	-	-	-	-	-	-
LIPID-N-0538	PI(20:4_18:1)	GP	PI	883.541	884.541	[M-H]-	C47H81O13P	473469	410004	473670	330111	422836	276150	216614	276101	304593	363384	386755	376132	-	HMDB0009895	53480102	-	-	89128	-	-	-	-
LIPID-N-0539	PI(18:0_20:5)	GP	PI	883.541	884.541	[M-H]-	C47H81O13P	28959	43241.5	33490.9	45736.5	38623.3	14593	20223.4	33507.8	28420.5	39184.1	51284.6	38044.1	-	-	52928081	-	-	-	-	-	-	-
LIPID-N-0549	PI(18:1_20:5)	GP	PI	881.526	882.526	[M-H]-	C47H79O13P	31851.6	34246.4	26788	40196.6	21728.7	14441.5	16875.1	18617.1	30904.2	33989.6	33899.3	15308.8	-	-	52928279	-	-	-	-	-	-	-
LIPID-N-0561	PS(18:0_16:0)	GP	PS	762.529	763.536	[M-H]-	C40H78NO10P	63913.2	44603	70190.6	15456.7	26932.5	12314.6	12672.3	14379.2	12786.6	19485.6	18763.8	16884.1	C02737	HMDB0012376	52925997	-	-	90035	-	ko00260,ko00564,ko01100,ko05140,ko05146,ko05322	-	ko00260,ko00564,ko01100,ko05140,ko05146,ko05322
LIPID-N-0563	PS(18:0_18:0)	GP	PS	790.56	791.568	[M-H]-	C42H82NO10P	8.1435e+06	1.04562e+07	1.02756e+07	3.58321e+06	5.09223e+06	6.04236e+06	2.28466e+06	2.38682e+06	5.3799e+06	6.40001e+06	6.3347e+06	6.52502e+06	C02737	HMDB0012378	9547096	-	-	84519	-	ko00260,ko00564,ko01100,ko05140,ko05146,ko05322	-	ko00260,ko00564,ko01100,ko05140,ko05146,ko05322
LIPID-N-0565	PS(16:0_16:1)	GP	PS	732.482	733.489	[M-H]-	C38H72NO10P	16804.4	14358.5	11303.3	19355	9191.15	3819.15	5857.62	6163.04	7571.91	12939.5	8957.46	9579.03	C02737	HMDB0012355	52926017	-	-	89824	-	ko00260,ko00564,ko01100,ko05140,ko05146,ko05322	-	ko00260,ko00564,ko01100,ko05140,ko05146,ko05322
LIPID-N-0567	PS(16:0_18:1)	GP	PS	760.513	761.521	[M-H]-	C40H76NO10P	448950	543092	609418	535007	505902	199602	351810	592752	752517	569611	598484	500355	C02737	HMDB0012357	5283499	-	-	34086	-	ko00260,ko00564,ko01100,ko05140,ko05146,ko05322	-	ko00260,ko00564,ko01100,ko05140,ko05146,ko05322
LIPID-N-0568	PS(18:0_16:1)	GP	PS	760.513	761.521	[M-H]-	C40H76NO10P	27027.2	50135.5	63301.1	54890.3	32626.1	17986.1	11202	17004	14790.8	30894.1	20039	23112.5	C02737	HMDB0012377	52925996	-	-	90036	-	ko00260,ko00564,ko01100,ko05140,ko05146,ko05322	-	ko00260,ko00564,ko01100,ko05140,ko05146,ko05322
LIPID-N-0569	PS(18:0_17:1)	GP	PS	774.529	775.536	[M-H]-	C41H78NO10P	89267.4	101842	88763.7	57802.8	74717.4	76988	52087.8	81988.4	102400	95736.1	90362.3	74441.7	C02737	-	52925423	-	-	-	-	ko00260,ko00564,ko01100,ko05140,ko05146,ko05322	-	ko00260,ko00564,ko01100,ko05140,ko05146,ko05322
LIPID-N-0570	PS(18:0_18:1)	GP	PS	788.544	789.552	[M-H]-	C42H80NO10P	1.72189e+06	2.17777e+06	2.21819e+06	1.29188e+06	1.80154e+06	717610	1.00417e+06	1.53361e+06	1.62864e+06	1.52748e+06	1.53845e+06	1.4061e+06	C02737	HMDB0010163	59720717	-	-	79096	-	ko00260,ko00564,ko01100,ko05140,ko05146,ko05322	-	ko00260,ko00564,ko01100,ko05140,ko05146,ko05322
LIPID-N-0572	PS(18:1_20:0)	GP	PS	816.575	817.583	[M-H]-	C44H84NO10P	273241	304309	345005	122992	174379	162803	123098	151577	193842	226534	221670	227714	C02737	HMDB0112350	131819724	-	-	-	-	ko00260,ko00564,ko01100,ko05140,ko05146,ko05322	-	ko00260,ko00564,ko01100,ko05140,ko05146,ko05322
LIPID-N-0574	PS(18:2_16:0)	GP	PS	758.497	759.505	[M-H]-	C40H74NO10P	97663.2	67310.7	85621.1	93235.9	89493.3	34440.9	19277.8	65561.8	56394.7	48670.7	76209.7	49921.3	C02737	HMDB0012398	52925986	-	-	90026	-	ko00260,ko00564,ko01100,ko05140,ko05146,ko05322	-	ko00260,ko00564,ko01100,ko05140,ko05146,ko05322
LIPID-N-0577	PS(18:0_18:2)	GP	PS	786.529	787.536	[M-H]-	C42H78NO10P	3.59425e+06	4.69738e+06	5.02711e+06	3.3621e+06	3.2884e+06	1.57347e+06	805066	1.99051e+06	2.04201e+06	2.94274e+06	2.84791e+06	2.46798e+06	C02737	HMDB0012380	9547091	-	-	84513	-	ko00260,ko00564,ko01100,ko05140,ko05146,ko05322	-	ko00260,ko00564,ko01100,ko05140,ko05146,ko05322
LIPID-N-0578	PS(18:1_19:1)	GP	PS	800.544	801.552	[M-H]-	C43H80NO10P	181970	170739	186406	204123	199352	224074	154513	223068	221836	204971	212781	225594	C02737	-	52925443	-	-	-	-	ko00260,ko00564,ko01100,ko05140,ko05146,ko05322	-	ko00260,ko00564,ko01100,ko05140,ko05146,ko05322
LIPID-N-0580	PS(18:1_22:1)	GP	PS	842.607	843.615	[M-H]-	C46H86NO10P	94607.4	111139	99470.6	77401.8	92333.4	99331.8	57872.7	62321	93578.1	95442.4	87175.4	86614.6	C02737	HMDB0112417	52926062	-	-	-	-	ko00260,ko00564,ko01100,ko05140,ko05146,ko05322	-	ko00260,ko00564,ko01100,ko05140,ko05146,ko05322
LIPID-N-0582	PS(18:0_18:3)	GP	PS	784.513	785.521	[M-H]-	C42H76NO10P	112304	142270	228545	123249	115011	57061.7	47044.3	109769	83186.3	129964	97039.7	112045	C02737	-	52925425	-	-	-	-	ko00260,ko00564,ko01100,ko05140,ko05146,ko05322	-	ko00260,ko00564,ko01100,ko05140,ko05146,ko05322
LIPID-N-0584	PS(18:0_20:3)	GP	PS	812.544	813.552	[M-H]-	C44H80NO10P	1.9854e+06	3.51143e+06	3.95751e+06	2.2752e+06	2.30602e+06	1.20082e+06	828295	1.22516e+06	1.53635e+06	1.84378e+06	2.06009e+06	2.20496e+06	C02737	HMDB0012382	52925994	-	-	84512	-	ko00260,ko00564,ko01100,ko05140,ko05146,ko05322	-	ko00260,ko00564,ko01100,ko05140,ko05146,ko05322
LIPID-N-0586	PS(18:0_22:3)	GP	PS	840.575	841.583	[M-H]-	C46H84NO10P	69800.8	69966	52992.9	20438.3	33093.4	14090.7	28792.3	19092	22092.2	29744.1	28839.9	29749.2	C02737	-	-	-	-	-	-	ko00260,ko00564,ko01100,ko05140,ko05146,ko05322	-	ko00260,ko00564,ko01100,ko05140,ko05146,ko05322
LIPID-N-0587	PS(16:0_20:4)	GP	PS	782.497	783.505	[M-H]-	C42H74NO10P	129111	155101	153675	124987	172589	66392.5	92054.7	97238.3	119387	121623	93248.6	115692	C02737	HMDB0012361	24779544	-	-	90029	-	ko00260,ko00564,ko01100,ko05140,ko05146,ko05322	-	ko00260,ko00564,ko01100,ko05140,ko05146,ko05322
LIPID-N-0588	PS(17:0_20:4)	GP	PS	796.513	797.521	[M-H]-	C43H76NO10P	46735.7	27698.6	43119.5	29871.9	24121.8	24958.5	35730.1	26046.5	39229.6	37550.1	23756.2	18298.6	C02737	-	5283501	-	-	-	-	ko00260,ko00564,ko01100,ko05140,ko05146,ko05322	-	ko00260,ko00564,ko01100,ko05140,ko05146,ko05322
LIPID-N-0589	PS(18:0_20:4)	GP	PS	810.529	811.536	[M-H]-	C44H78NO10P	2.41394e+06	2.59887e+06	2.06227e+06	1.03067e+06	1.82061e+06	686748	1.03941e+06	700289	850866	1.42157e+06	1.43144e+06	1.52069e+06	C02737	HMDB0012383	24779545	-	-	79113	-	ko00260,ko00564,ko01100,ko05140,ko05146,ko05322	-	ko00260,ko00564,ko01100,ko05140,ko05146,ko05322
LIPID-N-0591	PS(22:4_18:0)	GP	PS	838.56	839.568	[M-H]-	C46H82NO10P	173009	189483	177906	96626.3	107478	34759.8	77806.6	39601.8	55608.7	89023.9	99935.2	90962.2	C02737	HMDB0112793	52925908	-	-	-	-	ko00260,ko00564,ko01100,ko05140,ko05146,ko05322	-	ko00260,ko00564,ko01100,ko05140,ko05146,ko05322
LIPID-N-0592	PS(16:0_20:5)	GP	PS	780.482	781.489	[M-H]-	C42H72NO10P	36526.2	31124.4	36126.6	47342.4	31574.4	18701.2	16005.5	18422.9	28805.2	30901	25298	25670.3	C02737	HMDB0112348	52926010	-	-	-	-	ko00260,ko00564,ko01100,ko05140,ko05146,ko05322	-	ko00260,ko00564,ko01100,ko05140,ko05146,ko05322
LIPID-N-0593	PS(18:0_20:5)	GP	PS	808.513	809.521	[M-H]-	C44H76NO10P	57953.1	104602	81802	43824.9	88711.1	51568.4	20435.6	49818.8	51948.3	59192.7	57884.5	57741.8	C02737	HMDB0112378	52925993	-	-	-	-	ko00260,ko00564,ko01100,ko05140,ko05146,ko05322	-	ko00260,ko00564,ko01100,ko05140,ko05146,ko05322
LIPID-N-0595	PS(18:0_22:5)	GP	PS	836.544	837.552	[M-H]-	C46H80NO10P	2.68394e+06	3.78585e+06	3.71479e+06	775296	1.49687e+06	687197	1.13519e+06	449832	962625	1.76024e+06	1.9251e+06	1.90751e+06	C02737	HMDB0010166	53480355	-	-	90040	-	ko00260,ko00564,ko01100,ko05140,ko05146,ko05322	-	ko00260,ko00564,ko01100,ko05140,ko05146,ko05322
LIPID-N-0596	PS(16:0_22:6)	GP	PS	806.497	807.505	[M-H]-	C44H74NO10P	395049	352209	548565	228481	341923	131756	107251	114299	239160	266446	280874	271507	C02737	HMDB0012362	46891805	-	-	79103	-	ko00260,ko00564,ko01100,ko05140,ko05146,ko05322	-	ko00260,ko00564,ko01100,ko05140,ko05146,ko05322
LIPID-N-0598	PS(18:0_22:6)	GP	PS	834.529	835.536	[M-H]-	C46H78NO10P	1.76852e+06	1.75824e+06	2.36505e+06	366476	604154	409668	254770	173269	243278	943450	804792	805354	C02737	HMDB0010167	24779546	-	-	79098	-	ko00260,ko00564,ko01100,ko05140,ko05146,ko05322	-	ko00260,ko00564,ko01100,ko05140,ko05146,ko05322
LIPID-N-0599	PS(18:1_22:6)	GP	PS	832.513	833.521	[M-H]-	C46H76NO10P	39871.4	40677.8	30591.1	12743.6	31363.4	24764	18786.5	22979.1	24965.2	21706.3	25296.7	22751.3	C02737	HMDB0012395	52925155	-	-	90025	-	ko00260,ko00564,ko01100,ko05140,ko05146,ko05322	-	ko00260,ko00564,ko01100,ko05140,ko05146,ko05322
LIPID-N-0609	CerP(d18:1/18:1)	SP	CerP	642.486	643.494	[M-H]-	C36H70NO6P	89243.8	207218	119133	15488	20287.4	14849.9	11311.5	10514.8	13693.6	41694.7	50121.2	21442.9	-	-	-	-	-	-	-	-	-	-
LIPID-P-0102	Cer(d18:0/16:0)	SP	Cer-NDS	522.524	539.528	[M-H2O+H]+	C34H69NO3	56757.3	73646.6	81734.2	50783.5	82154.8	86633.3	56156.2	77500	122669	73093.4	73242.4	73249.9	-	HMDB0011760	5283572	-	-	67042	-	-	-	-
LIPID-P-0103	Cer(d18:0/18:0)	SP	Cer-NDS	550.556	567.559	[M-H2O+H]+	C36H73NO3	11621.6	15282.2	18633.3	13439.6	17685.8	17005.7	14403	12452.1	34831	15637.6	11630.7	16625.9	-	HMDB0011761	5283573	-	-	67033	-	-	-	-
LIPID-P-0104	Cer(d18:0/20:0)	SP	Cer-NDS	578.587	595.59	[M-H2O+H]+	C38H77NO3	8072.7	13755.6	7502.37	9079.49	16774.8	12652.6	21757.9	21991.8	27248.6	16238.2	13628.3	11946.5	-	HMDB0011764	5283574	-	-	67027	-	-	-	ko00561,ko00564,ko01100,ko04072,ko04080,ko04540,ko04810,ko04975,ko04977,ko05130,ko05200
LIPID-P-0105	Cer(d18:0/22:0)	SP	Cer-NDS	606.618	623.622	[M-H2O+H]+	C40H81NO3	50723	85490.6	106707	101133	150710	134399	98254.7	101952	207727	90623.9	71271.3	85086.7	-	HMDB0011765	5283575	-	-	67021	-	-	-	ko00561,ko00564,ko01100,ko04072,ko04080,ko04540,ko04810,ko04975,ko04977,ko05130,ko05200
LIPID-P-0106	Cer(d18:0/24:0)	SP	Cer-NDS	634.65	651.653	[M-H2O+H]+	C42H85NO3	125699	44070	156162	135337	256403	124036	128120	216533	570738	87963.9	97093.3	87499.6	-	HMDB0011768	5283577	-	-	52961	-	-	-	ko00561,ko00564,ko01100,ko04072,ko04080,ko04540,ko04810,ko04975,ko04977,ko05130,ko05200
LIPID-P-0107	Cer(d18:0/24:1)	SP	Cer-NDS	632.634	649.637	[M-H2O+H]+	C42H83NO3	68995.1	45354.1	110471	42699.8	75328.3	84721.7	72301	128528	179992	67614.9	75340.2	79067	-	HMDB0011769	5283576	-	-	74130	-	-	-	ko00561,ko00564,ko01100,ko04072,ko04080,ko04540,ko04810,ko04975,ko04977,ko05130,ko05200
LIPID-P-0109	Cer(d18:1/16:0)	SP	Cer-NS	520.509	537.512	[M-H2O+H]+	C34H67NO3	1.48819e+06	2.12488e+06	1.96058e+06	1.03989e+06	952684	923016	692561	1.20456e+06	1.33935e+06	1.16398e+06	1.39432e+06	1.39714e+06	-	HMDB0004949	5283564	-	-	72959	7202	-	-	ko00561,ko00564,ko01100,ko04024,ko04070,ko04072,ko04666,ko04912,ko04975,ko05200,ko05212,ko05231
LIPID-N-0615	LPA(0:0/16:0)	GP	LPA	409.236	410.243	[M-H]-	C19H39O7P	498833	467536	446710	211950	373744	266178	128018	137456	215430	322856	320834	320366	C00681	HMDB0007849	56960317	-	-	-	-	ko00561,ko00564,ko01100,ko04072,ko04080,ko04540,ko04810,ko04975,ko04977,ko05130,ko05200	-	ko00561,ko00564,ko01100,ko04024,ko04070,ko04072,ko04666,ko04912,ko04975,ko05200,ko05212,ko05231
LIPID-N-0616	LPA(0:0/18:0)	GP	LPA	437.267	438.275	[M-H]-	C21H43O7P	19498.4	21453.7	14561.9	17913.7	22999.7	19272.6	13152.4	6569.37	8760.54	13956.2	12169.1	13454.6	C00681	HMDB0007850	76041074	-	-	-	-	ko00561,ko00564,ko01100,ko04072,ko04080,ko04540,ko04810,ko04975,ko04977,ko05130,ko05200	-	ko00561,ko00564,ko01100,ko04024,ko04070,ko04072,ko04666,ko04912,ko04975,ko05200,ko05212,ko05231
LIPID-N-0618	LPA(0:0/18:2)	GP	LPA	433.236	434.243	[M-H]-	C21H39O7P	55402.3	26514.7	38791.6	12779.1	22755.3	20015.4	17009.9	16365	17768.5	25497.7	23653.4	22527.1	C00681	HMDB0007856	20835023	-	-	-	-	ko00561,ko00564,ko01100,ko04072,ko04080,ko04540,ko04810,ko04975,ko04977,ko05130,ko05200	-	ko00561,ko00564,ko01100,ko04024,ko04070,ko04072,ko04666,ko04912,ko04975,ko05200,ko05212,ko05231
LIPID-N-0619	LPA(0:0/20:4)	GP	LPA	457.236	458.243	[M-H]-	C23H39O7P	12489.2	19426.4	18712	8041.59	14336	15416	9597.07	7071.42	10666.1	16180.2	14167.4	13294.7	C00681	-	53478599	-	-	-	-	ko00561,ko00564,ko01100,ko04072,ko04080,ko04540,ko04810,ko04975,ko04977,ko05130,ko05200	-	ko00561,ko00564,ko01100,ko04024,ko04070,ko04072,ko04666,ko04912,ko04975,ko05200,ko05212,ko05231
LIPID-N-0623	PA(16:0_16:0)	GP	PA	647.465	648.473	[M-H]-	C35H69O8P	296843	604343	231060	242076	292114	173900	117447	92537.3	124394	239733	238457	262077	C00416	-	446066	-	-	-	-	ko00561,ko00564,ko01100,ko04024,ko04070,ko04072,ko04666,ko04912,ko04975,ko05200,ko05212,ko05231	-	ko00561,ko00564,ko01100,ko04024,ko04070,ko04072,ko04666,ko04912,ko04975,ko05200,ko05212,ko05231
LIPID-N-0624	PA(16:0_18:0)	GP	PA	675.496	676.504	[M-H]-	C37H73O8P	57614.9	50713.4	65944.6	34973.1	50580.2	27873.7	8071.12	23366.9	50565.3	42264.4	46703.2	45440.2	C00416	-	-	-	-	-	-	ko00561,ko00564,ko01100,ko04024,ko04070,ko04072,ko04666,ko04912,ko04975,ko05200,ko05212,ko05231	-	ko00561,ko00564,ko01100,ko04024,ko04070,ko04072,ko04666,ko04912,ko04975,ko05200,ko05212,ko05231
LIPID-N-0630	PA(16:0_18:1)	GP	PA	673.481	674.489	[M-H]-	C37H71O8P	264547	356847	251825	204366	269663	167458	142678	156162	213182	232429	234324	221575	C00416	HMDB0007858	9547158	-	-	89530	-	ko00561,ko00564,ko01100,ko04024,ko04070,ko04072,ko04666,ko04912,ko04975,ko05200,ko05212,ko05231	-	ko00561,ko00564,ko01100,ko04072,ko04080,ko04540,ko04810,ko04975,ko04977,ko05130,ko05200
LIPID-N-0635	PA(18:1_18:1)	GP	PA	699.496	700.504	[M-H]-	C39H73O8P	419968	429372	385904	386462	469117	404231	325624	532010	498596	528423	461689	419493	C00416	HMDB0007865	14057128	-	14268-17-8	83775	-	ko00561,ko00564,ko01100,ko04024,ko04070,ko04072,ko04666,ko04912,ko04975,ko05200,ko05212,ko05231	-	-
LIPID-N-0639	PA(18:2_18:2)	GP	PA	695.465	696.473	[M-H]-	C39H69O8P	75243.4	68477.9	70747.8	51111	40358.9	77453.4	31501.3	21426.3	27566.9	66265.2	57370.3	55811.6	C00416	-	-	-	-	-	-	ko00561,ko00564,ko01100,ko04024,ko04070,ko04072,ko04666,ko04912,ko04975,ko05200,ko05212,ko05231	-	ko00561,ko00564,ko01100,ko04024,ko04070,ko04072,ko04666,ko04912,ko04975,ko05200,ko05212,ko05231
LIPID-N-0640	PA(18:0_20:4)	GP	PA	723.496	724.504	[M-H]-	C41H73O8P	88170.4	99871	96369	41412.1	66662.7	25990.6	47437.9	24843.5	50241.2	65310	62716.9	47520.2	C00416	-	-	-	-	-	-	ko00561,ko00564,ko01100,ko04024,ko04070,ko04072,ko04666,ko04912,ko04975,ko05200,ko05212,ko05231	-	ko00561,ko00564,ko01100,ko04024,ko04070,ko04072,ko04666,ko04912,ko04975,ko05200,ko05212,ko05231
LIPID-N-0650	PA(18:1_22:6)	GP	PA	745.481	746.489	[M-H]-	C43H71O8P	43363.1	56158.7	62911	46966.4	34054.2	61234.9	26222.1	47228.8	67375.2	43661	48110	48933.2	C00416	-	-	-	-	-	-	ko00561,ko00564,ko01100,ko04024,ko04070,ko04072,ko04666,ko04912,ko04975,ko05200,ko05212,ko05231	5738	-
LIPID-N-0659	LPA(22:5)	GP	LPA	483.236	482.243	[M-H]-	C25H39O7P	6903.03	9201.91	7286.74	5721.99	7670.2	16911.4	8169.66	5836.01	10255	9096.88	9216.72	8528.77	C00681	-	-	-	-	-	-	ko00561,ko00564,ko01100,ko04072,ko04080,ko04540,ko04810,ko04975,ko04977,ko05130,ko05200	-	-
LIPID-N-0683	LPI(19:0)	GP	LPI	613.335	614.343	[M-H]-	C28H55O12P	1952.84	2408.51	2175.27	1715.02	2001.16	2294.54	2318.22	2470.34	2207.57	1961.42	2291.93	2491.52	-	-	52928622	-	-	-	-	-	6638	-
LIPID-N-0690	PA(16:0_20:4)	GP	PA	695.465	696.473	[M-H]-	C39H69O8P	183209	220916	187636	123284	159424	208879	227292	103637	183409	200122	182118	167703	C00416	-	9547168	-	-	-	-	ko00561,ko00564,ko01100,ko04024,ko04070,ko04072,ko04666,ko04912,ko04975,ko05200,ko05212,ko05231	-	-
LIPID-N-0692	PA(18:1_18:2)	GP	PA	697.481	698.489	[M-H]-	C39H71O8P	119878	91210.1	118958	80847.9	76806.2	126466	60854.9	75922.9	85560.1	104927	88118.3	121120	C00416	-	52929548	-	-	-	-	ko00561,ko00564,ko01100,ko04024,ko04070,ko04072,ko04666,ko04912,ko04975,ko05200,ko05212,ko05231	-	-
LIPID-N-0695	FFA(19:0)	FA	FFA	297.279	298.287	[M-H]-	C19H38O2	2.02783e+06	1.91873e+06	3.63566e+06	2.12136e+06	1.96637e+06	2.23489e+06	2.10791e+06	2.14911e+06	525550	2.59719e+06	2.80186e+06	2.72911e+06	-	HMDB0000772	12591	-	-	39246	5738	-	-	-
LIPID-N-0696	FFA(23:0)	FA	FFA	353.342	354.35	[M-H]-	C23H46O2	24198.8	36167.7	28618.3	34775.8	25232.6	59611.1	33288.6	60741.7	48951.7	45916.5	38584.7	37967.4	-	-	17085	-	-	-	-	-	-	-
LIPID-N-0700	FFA(28:0)	FA	FFA	423.42	424.428	[M-H]-	C28H56O2	961613	990426	921724	1.05551e+06	887654	906773	1.12927e+06	1.52887e+06	1.40126e+06	1.11184e+06	1.07757e+06	1.09586e+06	-	HMDB0002348	10470	-	-	31001	6638	-	-	-
LIPID-N-0707	FFA(35:0)	FA	FFA	521.53	522.538	[M-H]-	C35H70O2	1.89515e+06	9	1.77787e+06	3.16866e+06	2.1668e+06	2.38562e+06	3.16455e+06	3.18315e+06	3.57413e+06	2.52889e+06	2.43611e+06	2.44911e+06	-	-	5282595	-	-	-	-	-	-	-
LIPID-N-0729	PE(O-16:0_16:0)	GP	PE-O	676.528	677.536	[M-H]-	C37H76NO7P	94051	151239	130567	79199	117703	55229.8	42692.5	45077.2	62064.7	88576	87626.8	90164.1	-	-	52925038	-	-	-	-	-	-	-
LIPID-N-0730	PE(O-18:0_16:0)	GP	PE-O	704.559	705.567	[M-H]-	C39H80NO7P	122043	225247	170792	90576.8	157733	84438.2	63780.1	89791.5	169557	146829	150086	144545	-	-	52925029	-	-	-	-	-	-	-
LIPID-N-0731	PE(O-20:0_16:0)	GP	PE-O	732.591	733.599	[M-H]-	C41H84NO7P	16912.3	27699.3	32929.6	6615.68	18373.9	6262.74	10140.8	11444.5	18126.6	17010.4	17380.6	17748.1	-	-	52925026	-	-	-	-	-	-	-
LIPID-N-0734	PE(O-16:1_16:0)	GP	PE-O	674.512	675.52	[M-H]-	C37H74NO7P	235416	313122	322477	156550	193596	114436	74190.7	130208	196281	201477	207635	195976	-	-	-	-	-	-	-	-	-	-
LIPID-N-0736	PE(O-16:0_18:1)	GP	PE-O	702.544	703.552	[M-H]-	C39H78NO7P	279612	315457	473301	316536	407115	220338	209082	442378	518177	399449	399357	414331	-	HMDB0011157	42607455	-	-	-	-	-	-	-
LIPID-N-0738	PE(O-18:0_18:1)	GP	PE-O	730.575	731.583	[M-H]-	C41H82NO7P	318897	514524	530580	235336	501403	273809	372119	516629	764161	475845	449086	474240	-	-	52924982	-	-	-	-	-	-	-
LIPID-N-0741	PE(O-20:0_18:1)	GP	PE-O	758.606	759.614	[M-H]-	C43H86NO7P	114449	255198	272141	69377.7	152631	51468.8	140336	142272	190314	155769	162661	161637	-	-	52925007	-	-	-	-	-	-	-
LIPID-N-0742	PE(O-18:0_20:1)	GP	PE-O	758.606	759.614	[M-H]-	C43H86NO7P	112023	281901	218528	78608.3	190524	131700	60033.5	134054	222843	180074	177885	170884	-	-	52924989	-	-	-	-	-	-	-
LIPID-N-0748	PE(O-16:1_16:1)	GP	PE-O	672.497	673.505	[M-H]-	C37H72NO7P	131136	175539	180793	87617.4	76565.8	46797.9	34347.6	61348.6	97582.7	108116	96855.7	110535	-	-	-	-	-	-	-	-	-	-
LIPID-N-0749	PE(O-16:0_18:2)	GP	PE-O	700.528	701.536	[M-H]-	C39H76NO7P	43465.2	62608.7	51791	26208.6	32369.9	23453.1	11604.2	31806.6	27285.9	27773.7	35372	38181.8	-	-	52925035	-	-	-	-	-	-	-
LIPID-N-0750	PE(O-16:1_18:1)	GP	PE-O	700.528	701.536	[M-H]-	C39H76NO7P	3.99003e+06	4.12512e+06	4.65438e+06	2.30217e+06	2.48367e+06	2.15193e+06	1.74066e+06	3.00622e+06	2.90366e+06	3.25405e+06	3.31206e+06	3.37942e+06	-	-	-	-	-	-	-	-	-	-
LIPID-N-0751	PE(O-17:1_18:1)	GP	PE-O	714.544	715.552	[M-H]-	C40H78NO7P	31973.5	35042.2	48387.7	21016.6	18782.1	19738.4	12570.3	24036.9	19887.5	24719.8	31118	29853.2	-	-	-	-	-	-	-	-	-	-
LIPID-N-0755	PE(O-16:1_20:1)	GP	PE-O	728.559	729.567	[M-H]-	C41H80NO7P	165971	307237	300525	151469	167711	160076	84103.8	149663	245552	200206	209869	206766	-	-	-	-	-	-	-	-	-	-
LIPID-N-0757	PE(O-20:0_18:2)	GP	PE-O	756.591	757.599	[M-H]-	C43H84NO7P	23749.4	53323.6	57207.9	5350.68	22513.6	6386.93	11998.5	21581.7	25864	28058.7	26048.4	28871	-	-	52925008	-	-	-	-	-	-	-
LIPID-N-0758	PE(O-18:1_20:1)	GP	PE-O	756.591	757.599	[M-H]-	C43H84NO7P	475741	952353	866125	386820	672196	725069	361679	639307	1.00674e+06	707497	741179	721138	-	-	-	-	-	-	-	-	-	-
LIPID-N-0759	PE(O-16:1_22:1)	GP	PE-O	756.591	757.599	[M-H]-	C43H84NO7P	9565.08	21455.4	25725.9	11908	14229	9492.04	5500.52	9570.64	16827.3	15035.7	14817.6	15792.1	-	-	-	-	-	-	-	-	-	-
LIPID-N-0760	PE(O-20:1_18:1)	GP	PE-O	756.591	757.599	[M-H]-	C43H84NO7P	158259	322669	364486	83333.6	134185	74076.3	104453	149441	176515	185002	195362	188964	-	-	-	-	-	-	-	-	-	-
LIPID-N-0762	PE(O-20:1_20:1)	GP	PE-O	784.622	785.63	[M-H]-	C45H88NO7P	8384.27	15329.5	19178.4	6056.78	13428	7031.84	5056.75	9989.63	11622.8	11846	10144.4	13721.4	-	-	-	-	-	-	-	-	-	-
LIPID-N-0763	PE(O-18:1_22:1)	GP	PE-O	784.622	785.63	[M-H]-	C45H88NO7P	43511.7	90027.8	99397.9	31183.2	68254.9	51464.3	30395.1	49352.8	84658.6	60343	60549.1	62270.8	-	-	-	-	-	-	-	-	-	-
LIPID-N-0773	PE(O-18:1_18:2)	GP	PE-O	726.544	727.552	[M-H]-	C41H78NO7P	964159	1.45615e+06	1.4397e+06	488860	756564	719753	348234	728852	783117	911751	917521	956598	-	-	-	-	-	-	-	-	-	-
LIPID-N-0774	PE(O-18:2_18:1)	GP	PE-O	726.544	727.552	[M-H]-	C41H78NO7P	1.68445e+06	1.99001e+06	2.20143e+06	927914	1.10346e+06	1.08392e+06	695220	1.0948e+06	1.25867e+06	1.44245e+06	1.43449e+06	1.4269e+06	-	-	-	-	-	-	-	-	-	-
LIPID-N-0776	PE(O-18:0_20:3)	GP	PE-O	754.575	755.583	[M-H]-	C43H82NO7P	21606.7	39271.7	25586.7	8925.63	22864.1	11783.4	14037.9	23150.1	22212.1	18187.9	23153.7	24829.6	-	-	52924991	-	-	-	-	-	-	-
LIPID-N-0779	PE(O-16:0_22:3)	GP	PE-O	754.575	755.583	[M-H]-	C43H82NO7P	15622.4	32865.2	32152.4	4756	16099.1	5580.75	7593.78	3818.45	13050.8	18423.7	17301.3	16711.5	-	-	-	-	-	-	-	-	-	-
LIPID-N-0781	PE(O-18:2_22:1)	GP	PE-O	782.606	783.614	[M-H]-	C45H86NO7P	8419.49	20653.9	20798	4840.53	10727.6	7867.72	3013.54	7536.17	9563.51	13125.4	12581	12191.7	-	-	-	-	-	-	-	-	-	-
LIPID-N-0783	PE(O-18:1_22:2)	GP	PE-O	782.606	783.614	[M-H]-	C45H86NO7P	64653.9	128145	111354	51991.4	83718.1	86880.7	51123.6	88818.5	132288	94463	101570	97060.4	-	-	-	-	-	-	-	-	-	-
LIPID-N-0784	PE(O-18:0_22:3)	GP	PE-O	782.606	783.614	[M-H]-	C45H86NO7P	32216.9	109739	56833.2	14302.9	44933.6	27912.8	20432.8	40792.1	66571.8	48727.9	51400.8	51616.2	-	-	-	-	-	-	-	-	-	-
LIPID-N-0788	PE(O-16:0_20:4)	GP	PE-O	724.528	725.536	[M-H]-	C41H76NO7P	333062	558825	525829	182692	309505	213803	185301	158944	214660	277312	293101	296210	-	-	42607456	-	-	-	-	-	-	-
LIPID-N-0789	PE(O-16:1_20:3)	GP	PE-O	724.528	725.536	[M-H]-	C41H76NO7P	128682	140613	184050	91850.3	80635.6	49975.8	26583.5	68491.1	67173.8	97865.2	92189.2	84286.7	-	-	-	-	-	-	-	-	-	-
LIPID-N-0790	PE(O-18:3_18:1)	GP	PE-O	724.528	725.536	[M-H]-	C41H76NO7P	105402	151562	164474	91334.4	89968.4	73785.5	42315.3	93911.1	105915	121135	120152	103084	-	-	-	-	-	-	-	-	-	-
LIPID-N-0791	PE(O-18:2_18:2)	GP	PE-O	724.528	725.536	[M-H]-	C41H76NO7P	746387	891459	910268	356933	414238	443507	223542	433608	481697	582471	604831	583167	-	-	-	-	-	-	-	-	-	-
LIPID-N-0792	PE(O-16:0_22:4)	GP	PE-O	752.559	753.567	[M-H]-	C43H80NO7P	255395	615043	567722	151434	435860	151182	118314	122410	186643	314060	319016	326573	-	-	52924972	-	-	-	-	-	-	-
LIPID-N-0793	PE(O-18:0_20:4)	GP	PE-O	752.559	753.567	[M-H]-	C43H80NO7P	631081	701928	624150	309256	431095	478181	412513	516360	717476	543775	580559	547783	-	-	52925027	-	-	-	-	-	-	-
LIPID-N-0794	PE(O-18:1_20:3)	GP	PE-O	752.559	753.567	[M-H]-	C43H80NO7P	423750	468500	430585	197814	312825	316154	278506	329253	448934	383510	372877	406961	-	-	-	-	-	-	-	-	-	-
LIPID-N-0795	PE(O-18:2_20:2)	GP	PE-O	752.559	753.567	[M-H]-	C43H80NO7P	30326.9	54266.3	58921.1	21119.1	24501.4	27600.6	11420.9	18449.7	27797.3	31636.5	29955.3	32267.9	-	-	-	-	-	-	-	-	-	-
LIPID-N-0796	PE(O-18:0_22:4)	GP	PE-O	780.591	781.599	[M-H]-	C45H84NO7P	376254	818538	661556	142976	458203	247996	200110	207094	396844	427582	413187	420778	-	-	52924995	-	-	-	-	-	-	-
LIPID-N-0797	PE(O-20:0_20:4)	GP	PE-O	780.591	781.599	[M-H]-	C45H84NO7P	21599.8	26730.6	27412.6	8541.33	12397.6	10558	13464.4	19603.7	20567.2	21016.1	19973.7	22911.1	-	-	52925018	-	-	-	-	-	-	-
LIPID-N-0801	PE(O-20:0_22:4)	GP	PE-O	808.622	809.63	[M-H]-	C47H88NO7P	13861.9	20475.5	26153	4270.27	11628.5	2880.64	9165.83	8111.59	11651.6	13468.6	14469.9	14538.5	-	-	52925023	-	-	-	-	-	-	-
LIPID-N-0809	PE(O-16:1_20:4)	GP	PE-O	722.512	723.52	[M-H]-	C41H74NO7P	3.732e+06	4.89303e+06	4.97747e+06	2.21175e+06	2.90245e+06	2.61663e+06	2.32087e+06	2.40405e+06	3.53578e+06	3.7127e+06	3.58867e+06	3.63257e+06	-	-	-	-	-	-	-	-	-	-
LIPID-N-0810	PE(O-20:5_16:0)	GP	PE-O	722.512	723.52	[M-H]-	C41H74NO7P	32829.2	49562.7	35281.2	48675.9	29543.2	21363.8	16739	19018.4	28948.7	38276	36814.4	42655	-	-	-	-	-	-	-	-	-	-
LIPID-N-0814	PE(O-18:1_20:4)	GP	PE-O	750.544	751.552	[M-H]-	C43H78NO7P	1.53891e+07	1.69059e+07	1.52692e+07	7.12406e+06	1.1062e+07	1.10587e+07	1.00452e+07	1.15983e+07	1.63826e+07	1.39215e+07	1.27994e+07	1.35592e+07	-	-	-	-	-	-	-	-	-	-
LIPID-N-0816	PE(O-17:1_22:4)	GP	PE-O	764.559	765.567	[M-H]-	C44H80NO7P	76560.6	73049.4	112035	22845.3	39966.9	25436.5	14973.1	22711.7	27005.8	43386.8	45994.7	41541.4	-	-	-	-	-	-	-	-	-	-
LIPID-N-0817	PE(O-18:0_22:5)	GP	PE-O	778.575	779.583	[M-H]-	C45H82NO7P	22790.2	56126.1	50793.5	21973.2	45761	24637.2	34194.1	38538.1	73754.6	47253	52969.3	48319.9	-	-	-	-	-	-	-	-	-	-
LIPID-N-0819	PE(O-18:2_22:3)	GP	PE-O	778.575	779.583	[M-H]-	C45H82NO7P	53170.1	87549	74640.2	15669.3	36426.5	32729.4	24983.8	25223.6	33235.8	41637.6	42064	43813.8	-	-	-	-	-	-	-	-	-	-
LIPID-N-0820	PE(O-18:1_22:4)	GP	PE-O	778.575	779.583	[M-H]-	C45H82NO7P	4.74489e+06	5.21269e+06	4.85875e+06	2.0261e+06	3.71739e+06	3.06448e+06	2.95085e+06	3.02905e+06	4.98301e+06	4.30192e+06	4.23154e+06	4.22285e+06	-	-	-	-	-	-	-	-	-	-
LIPID-N-0823	PE(O-16:1_24:4)	GP	PE-O	778.575	779.583	[M-H]-	C45H82NO7P	19113.8	33945.4	30048.8	8962.14	13371.2	9264.42	6926.67	7994.96	12443.3	16965.3	15981.8	17090	-	-	-	-	-	-	-	-	-	-
LIPID-N-0826	PE(O-20:1_22:4)	GP	PE-O	806.606	807.614	[M-H]-	C47H86NO7P	61681.4	78985.2	78596.6	22173.6	46363.4	22558.7	32043.4	43301.2	49976.9	55037	48108.5	55317.2	-	-	-	-	-	-	-	-	-	-
LIPID-N-0828	PE(O-18:1_24:4)	GP	PE-O	806.606	807.614	[M-H]-	C47H86NO7P	79501.6	92250.6	88896.2	24599.7	58755.6	49076.6	28889.1	40791.7	65548.5	62152.6	63792.3	65051.2	-	-	-	-	-	-	-	-	-	-
LIPID-N-0837	PE(O-18:2_20:4)	GP	PE-O	748.528	749.536	[M-H]-	C43H76NO7P	2.91694e+06	3.07497e+06	3.19432e+06	999425	1.6135e+06	1.63847e+06	1.04923e+06	1.15695e+06	1.66861e+06	1.93022e+06	1.95202e+06	2.06893e+06	-	-	-	-	-	-	-	-	-	-
LIPID-N-0840	PE(O-16:1_22:5)	GP	PE-O	748.528	749.536	[M-H]-	C43H76NO7P	258985	430483	467389	243206	238606	202658	157429	165043	295648	310705	298394	290317	-	-	-	-	-	-	-	-	-	-
LIPID-N-0842	PE(O-18:1_22:5)	GP	PE-O	776.559	777.567	[M-H]-	C45H80NO7P	270388	317066	316072	250684	307225	288605	262201	304060	518941	348366	329233	340583	-	-	-	-	-	-	-	-	-	-
LIPID-N-0843	PE(O-18:0_22:6)	GP	PE-O	776.559	777.567	[M-H]-	C45H80NO7P	13025.2	19664.5	18157.5	7412.13	13524	12059.8	10611.3	14175.1	20164	13131	20125.6	18653.4	-	-	52923729	-	-	-	-	-	-	-
LIPID-N-0847	PE(O-18:1_24:5)	GP	PE-O	804.591	805.599	[M-H]-	C47H84NO7P	6870.52	14089.6	9474.4	1236.13	8215.88	9005.85	2742.43	3558.38	9107.97	9620.53	10169.4	10037.3	-	-	-	-	-	-	-	-	-	-
LIPID-N-0855	PE(O-18:3_20:4)	GP	PE-O	746.512	747.52	[M-H]-	C43H74NO7P	34832.7	45331.1	55516	10568.1	23163.3	36307.3	37977.2	36974.6	49754.3	41342.6	43103.4	28208.4	-	-	-	-	-	-	-	-	-	-
LIPID-N-0857	PE(O-16:1_22:6)	GP	PE-O	746.512	747.52	[M-H]-	C43H74NO7P	182655	230115	300846	115500	113686	110821	62693.3	87785.6	191325	193624	165931	193344	-	-	-	-	-	-	-	-	-	-
LIPID-N-0859	PE(O-18:1_22:6)	GP	PE-O	774.544	775.552	[M-H]-	C45H78NO7P	205359	238235	257013	98773.7	130552	150144	75947.2	110208	153974	172541	173731	165239	-	-	-	-	-	-	-	-	-	-
LIPID-N-0860	PE(O-20:3_20:4)	GP	PE-O	774.544	775.552	[M-H]-	C45H78NO7P	73526.9	62086.8	79791.5	25858.1	40869.5	31990	17014.7	32693.5	48357.3	46746.4	41283.5	55071.2	-	-	-	-	-	-	-	-	-	-
LIPID-N-0861	PE(O-18:2_22:5)	GP	PE-O	774.544	775.552	[M-H]-	C45H78NO7P	83888.7	94331.1	122111	58641.4	84679.6	61609.8	25754.8	36151.3	51469.8	67963.8	62387.1	62500.8	-	-	-	-	-	-	-	-	-	ko00564,ko00590,ko00591,ko00592,ko01100,ko04723,ko05231
LIPID-N-0865	PE(O-20:1_22:6)	GP	PE-O	802.575	803.583	[M-H]-	C47H82NO7P	7383.58	9420.3	12460.9	4095.8	4152.44	2024.99	3265.15	3755.73	3914.17	5277.71	6381.25	6898.39	-	-	-	-	-	-	-	-	-	ko00564,ko00590,ko00591,ko00592,ko01100,ko04723,ko05231
LIPID-N-0871	PE(O-18:2_22:6)	GP	PE-O	772.528	773.536	[M-H]-	C45H76NO7P	115335	117013	163345	43721.3	95909	69491.9	38504.4	45781.4	66530	103409	115060	86621.6	-	-	-	-	-	-	-	-	-	ko00564,ko00590,ko00591,ko00592,ko01100,ko04723,ko05231
LIPID-N-0884	PMeOH(18:0_20:2)	GP	PMeOH	741.543	742.551	[M-H]-	C42H79O8P	31910.3	32534.2	42465.5	21613.4	33167.3	26057.7	6891.48	20379.9	13590.5	25813.6	31451.4	23183.7	-	-	-	-	-	-	-	-	-	-
LIPID-N-0892	PMeOH(18:0_22:4)	GP	PMeOH	765.543	766.551	[M-H]-	C44H79O8P	390333	504300	375795	413832	420319	571299	309867	479236	584757	503617	491509	497581	-	-	-	-	-	-	-	-	-	-
LIPID-N-0905	PC(18:1_20:5)	GP	PC	850.56	805.562	[M+COOH]-	C46H80NO8P	87348.2	99707.4	109789	58146.9	76551.2	71850.7	41414.9	97724	91113.1	67031.4	87467.1	90764.3	C00157	HMDB0008083	24778898	-	-	86186	-	ko00564,ko00590,ko00591,ko00592,ko01100,ko04723,ko05231	-	-
LIPID-N-0908	PC(16:0_20:2)	GP	PC	830.591	785.593	[M+COOH]-	C44H84NO8P	349481	279887	341350	299552	294588	374048	59242.3	134747	157628	273725	271954	279779	C00157	HMDB0007979	52922420	-	-	84574	-	ko00564,ko00590,ko00591,ko00592,ko01100,ko04723,ko05231	-	-
LIPID-N-0913	PC(20:4_22:5)	GP	PC	900.575	855.578	[M+COOH]-	C50H82NO8P	104216	127645	147754	76416.8	168739	133741	87928.9	151659	164186	150070	137660	123414	C00157	HMDB0008450	53479041	-	-	-	-	ko00564,ko00590,ko00591,ko00592,ko01100,ko04723,ko05231	-	-
LIPID-N-0957	LNAPE(16:0/N-16:0)	GP	LNAPE	690.507	691.515	[M-H]-	C37H74NO8P	47741.8	58849.1	38839.6	33952	37419.8	43408.4	28715.5	20793.7	53893.6	59934.3	30085.1	49950.5	-	-	-	-	-	-	-	-	-	-
LIPID-N-0958	LNAPE(16:1/N-16:0)	GP	LNAPE	688.492	689.5	[M-H]-	C37H72NO8P	1.2516e+06	1.09304e+06	1.38326e+06	1.52851e+06	834313	866797	405655	663717	732785	1.05128e+06	1.10751e+06	1.03067e+06	-	-	-	-	-	-	-	-	-	-
LIPID-N-0959	LNAPE(16:0/N-18:1)	GP	LNAPE	716.523	717.531	[M-H]-	C39H76NO8P	2.77481e+07	2.69945e+07	3.33782e+07	2.62844e+07	2.45806e+07	2.06486e+07	1.58839e+07	2.01242e+07	2.52526e+07	2.62005e+07	2.58987e+07	2.58658e+07	-	-	-	-	-	-	-	-	-	-
LIPID-N-0960	LNAPE(18:1/N-17:0)	GP	LNAPE	730.539	731.547	[M-H]-	C40H78NO8P	349443	371906	420037	146389	208499	182793	210131	185935	244312	280402	263783	282760	-	-	-	-	-	-	-	-	-	-
LIPID-N-0963	LNAPE(22:1/N-18:1)	GP	LNAPE	798.601	799.609	[M-H]-	C45H86NO8P	91207.6	112007	104360	59638.8	58732.9	66379	56452.3	71825.5	131790	87901.5	93108.9	91062.5	-	-	-	-	-	-	-	-	-	-
LIPID-N-0964	LNAPE(18:1/N-18:2)	GP	LNAPE	740.523	741.531	[M-H]-	C41H76NO8P	6.0568e+06	5.50366e+06	7.77649e+06	4.28122e+06	6.19919e+06	8.11813e+06	794929	5.62332e+06	5.9407e+06	6.56855e+06	6.89251e+06	6.57016e+06	-	-	-	-	-	-	-	-	-	-
LIPID-N-0965	LNAPE(18:2/N-18:2)	GP	LNAPE	738.507	739.515	[M-H]-	C41H74NO8P	926557	755333	1.09767e+06	455964	682635	734300	80012	539097	372764	657009	742351	662534	-	-	-	-	-	-	-	-	-	ko00564,ko00590,ko00591,ko00592,ko01100,ko04723,ko05231
LIPID-N-0968	LNAPE(20:4/N-18:2)	GP	LNAPE	762.507	763.515	[M-H]-	C43H74NO8P	701071	813793	1.19782e+06	409300	641202	719515	150849	577299	664848	724223	669837	685238	-	-	-	-	-	-	-	-	-	ko00564,ko00590,ko00591,ko00592,ko01100,ko04723,ko05231
LIPID-N-0969	LNAPE(20:5/N-18:1)	GP	LNAPE	762.507	763.515	[M-H]-	C43H74NO8P	63386.2	82251.3	161546	95029.9	77792	128302	44413.7	123555	105408	100356	98926.4	92008	-	-	-	-	-	-	-	-	-	ko00564,ko00590,ko00591,ko00592,ko01100,ko04723,ko05231
LIPID-N-0972	LNAPE(22:5/N-20:2)	GP	LNAPE	816.554	817.562	[M-H]-	C47H80NO8P	38977	38185.6	65270.6	27818.8	47786.3	24056.4	28341.9	25741.1	33517.3	36164.8	37256.5	31644.8	-	-	-	-	-	-	-	-	-	ko00564,ko00590,ko00591,ko00592,ko01100,ko04723,ko05231
LIPID-N-0976	LNAPE(20:4/N-22:4)	GP	LNAPE	814.539	815.547	[M-H]-	C47H78NO8P	47715.5	38845.7	56460.5	17595.9	36879.8	31177.2	32405.4	65490.9	73636.6	48761.6	39234.1	60277.9	-	-	-	-	-	-	-	-	-	ko00564,ko00590,ko00591,ko00592,ko01100,ko04723,ko05231
LIPID-N-0978	PC(12:0_14:1)	GP	PC	692.45	647.453	[M+COOH]-	C34H66NO8P	5066.65	6942.97	6623.63	5584.9	6207.95	7764.85	6515.5	8069.36	9494.84	8622.37	8139.9	6959.15	C00157	-	52922114	-	-	-	-	ko00564,ko00590,ko00591,ko00592,ko01100,ko04723,ko05231	-	ko00564,ko00590,ko00591,ko00592,ko01100,ko04723,ko05231
LIPID-N-0979	PC(13:0_14:0)	GP	PC	708.482	663.484	[M+COOH]-	C35H70NO8P	114680	135139	142827	118287	119184	135246	132200	129582	145278	145349	152137	152204	C00157	-	52922160	-	-	-	-	ko00564,ko00590,ko00591,ko00592,ko01100,ko04723,ko05231	-	ko00564,ko00590,ko00591,ko00592,ko01100,ko04723,ko05231
LIPID-N-0980	PC(10:0_18:0)	GP	PC	722.497	677.5	[M+COOH]-	C36H72NO8P	81377.4	84091.2	84779.1	63756.2	76187.2	78576.2	93215.9	91860.5	92541.2	99424.2	111707	112674	C00157	-	24778529	-	-	-	-	ko00564,ko00590,ko00591,ko00592,ko01100,ko04723,ko05231	-	ko00564,ko00590,ko00591,ko00592,ko01100,ko04723,ko05231
LIPID-N-0981	PC(12:0_16:0)	GP	PC	722.497	677.5	[M+COOH]-	C36H72NO8P	24382.5	30179.6	36637.9	35685.2	25620.1	37053.3	19818.9	15662.1	39463	41332.6	27511.1	30486.6	C00157	-	24778570	-	-	-	-	ko00564,ko00590,ko00591,ko00592,ko01100,ko04723,ko05231	-	ko00564,ko00590,ko00591,ko00592,ko01100,ko04723,ko05231
LIPID-N-0982	PC(12:0_16:1)	GP	PC	720.482	675.484	[M+COOH]-	C36H70NO8P	10624.3	13396.9	17528.9	8589.47	10358.2	5940.61	3596.31	2828.09	6393.03	11507.6	15043.1	4924.7	C00157	-	52922120	-	-	-	-	ko00564,ko00590,ko00591,ko00592,ko01100,ko04723,ko05231	-	ko00564,ko00590,ko00591,ko00592,ko01100,ko04723,ko05231
LIPID-N-0983	PC(12:0_16:3)	GP	PC	716.45	671.453	[M+COOH]-	C36H66NO8P	1873.08	2619.32	1733.97	2285.47	2038.6	2367.84	2886.98	2131.4	2015.64	3271.36	2811.4	1654.16	C00157	-	-	-	-	-	-	ko00564,ko00590,ko00591,ko00592,ko01100,ko04723,ko05231	-	ko00564,ko00590,ko00591,ko00592,ko01100,ko04723,ko05231
LIPID-N-0984	PC(13:0_16:0)	GP	PC	736.513	691.515	[M+COOH]-	C37H74NO8P	209884	269604	258635	264443	185509	197108	98011.5	219147	239879	241135	201612	236084	C00157	-	52922166	-	-	-	-	ko00564,ko00590,ko00591,ko00592,ko01100,ko04723,ko05231	-	ko00564,ko00590,ko00591,ko00592,ko01100,ko04723,ko05231
LIPID-N-0986	PC(13:0_16:1)	GP	PC	734.497	689.5	[M+COOH]-	C37H72NO8P	8888.9	7045.42	18206.3	8932.87	9169.98	7314.6	3605.39	7918.07	12132.9	11547.6	11190	10039.9	C00157	-	52922430	-	-	-	-	ko00564,ko00590,ko00591,ko00592,ko01100,ko04723,ko05231	-	ko00564,ko00590,ko00591,ko00592,ko01100,ko04723,ko05231
LIPID-N-0987	PC(14:0_15:1)	GP	PC	734.497	689.5	[M+COOH]-	C37H72NO8P	13745.8	12597.3	12879.6	3707.15	6031.13	9764.68	5343.27	6158.63	10081.3	10395.3	9796.31	7433.18	C00157	-	52922348	-	-	-	-	ko00564,ko00590,ko00591,ko00592,ko01100,ko04723,ko05231	-	ko00564,ko00590,ko00591,ko00592,ko01100,ko04723,ko05231
LIPID-N-0993	PC(14:1_16:1)	GP	PC	746.497	701.5	[M+COOH]-	C38H72NO8P	94344.4	72965.5	60034.9	19086.5	32498.9	23456.2	25547.1	18471.1	28546.3	40695	50902.3	44145.5	C00157	-	52922252	-	-	-	-	ko00564,ko00590,ko00591,ko00592,ko01100,ko04723,ko05231	-	ko00564,ko00590,ko00591,ko00592,ko01100,ko04723,ko05231
LIPID-N-0994	PC(13:0_18:0)	GP	PC	764.544	719.547	[M+COOH]-	C39H78NO8P	956312	1.3314e+06	1.15023e+06	1.23298e+06	1.29809e+06	1.36383e+06	791910	1.29252e+06	1.54081e+06	1.32973e+06	1.22938e+06	1.26454e+06	C00157	-	52922174	-	-	-	-	ko00564,ko00590,ko00591,ko00592,ko01100,ko04723,ko05231	-	ko00564,ko00590,ko00591,ko00592,ko01100,ko04723,ko05231
LIPID-N-0996	PC(13:0_18:1)	GP	PC	762.529	717.531	[M+COOH]-	C39H76NO8P	177625	219853	258579	216471	235991	300212	87208.7	292643	256738	212694	241544	200673	C00157	-	52922176	-	-	-	-	ko00564,ko00590,ko00591,ko00592,ko01100,ko04723,ko05231	-	ko00564,ko00590,ko00591,ko00592,ko01100,ko04723,ko05231
LIPID-N-1000	PC(15:1_16:1)	GP	PC	760.513	715.515	[M+COOH]-	C39H74NO8P	51715.2	18641.4	76516.2	18985.2	14221.1	34807.8	6426.95	19568.4	32097.1	30377.3	41972.3	30559.2	C00157	-	52922358	-	-	-	-	ko00564,ko00590,ko00591,ko00592,ko01100,ko04723,ko05231	-	ko00564,ko00590,ko00591,ko00592,ko01100,ko04723,ko05231
LIPID-N-1001	PC(13:1_18:2)	GP	PC	758.497	713.5	[M+COOH]-	C39H72NO8P	159216	140378	183966	151721	128342	63685.4	32222.4	93829.6	91693.2	137769	99170.6	124972	C00157	-	-	-	-	-	-	ko00564,ko00590,ko00591,ko00592,ko01100,ko04723,ko05231	-	ko00564,ko00590,ko00591,ko00592,ko01100,ko04723,ko05231
LIPID-N-1005	PC(12:0_20:1)	GP	PC	776.544	731.547	[M+COOH]-	C40H78NO8P	86016	123355	90429.4	74883.8	82072.2	132214	55972.4	73940.5	123618	99265.3	105758	105517	C00157	-	52922140	-	-	-	-	ko00564,ko00590,ko00591,ko00592,ko01100,ko04723,ko05231	-	ko00564,ko00590,ko00591,ko00592,ko01100,ko04723,ko05231
LIPID-N-1008	PC(18:0_14:1)	GP	PC	776.544	731.547	[M+COOH]-	C40H78NO8P	288293	247836	244200	89405.4	209010	130824	92151	128968	109214	173847	187165	166644	C00157	HMDB0008032	52922643	-	-	89667	-	ko00564,ko00590,ko00591,ko00592,ko01100,ko04723,ko05231	-	ko00564,ko00590,ko00591,ko00592,ko01100,ko04723,ko05231
LIPID-N-1010	PC(14:1_18:1)	GP	PC	774.529	729.531	[M+COOH]-	C40H76NO8P	1.35076e+07	1.09328e+07	1.05607e+07	3.64597e+06	7.92605e+06	6.80967e+06	4.31897e+06	5.01304e+06	5.62655e+06	8.678e+06	8.66719e+06	8.07928e+06	C00157	HMDB0007906	52922262	-	-	-	-	ko00564,ko00590,ko00591,ko00592,ko01100,ko04723,ko05231	-	ko00564,ko00590,ko00591,ko00592,ko01100,ko04723,ko05231
LIPID-N-1012	PC(15:0_18:0)	GP	PC	792.575	747.578	[M+COOH]-	C41H82NO8P	3.30249e+06	5.53799e+06	4.08358e+06	1.25936e+06	2.40099e+06	1.97786e+06	1.18172e+06	909388	2.37525e+06	2.74577e+06	2.76905e+06	2.70437e+06	C00157	HMDB0007937	11787533	-	-	-	-	ko00564,ko00590,ko00591,ko00592,ko01100,ko04723,ko05231	-	ko00564,ko00590,ko00591,ko00592,ko01100,ko04723,ko05231
LIPID-N-1014	PC(16:0_17:1)	GP	PC	790.56	745.562	[M+COOH]-	C41H80NO8P	115342	144045	167592	50864.6	64181.6	154107	51724.6	101229	170351	98747.9	91785.2	119929	C00157	-	52922533	-	-	-	-	ko00564,ko00590,ko00591,ko00592,ko01100,ko04723,ko05231	-	ko00564,ko00590,ko00591,ko00592,ko01100,ko04723,ko05231
LIPID-N-1015	PC(17:0_16:1)	GP	PC	790.56	745.562	[M+COOH]-	C41H80NO8P	112884	96795.4	108198	103145	72118.5	75225.9	27837.6	74146.8	60516.9	79964.2	77650.2	83173.2	C00157	-	52922485	-	-	-	-	ko00564,ko00590,ko00591,ko00592,ko01100,ko04723,ko05231	-	ko00564,ko00590,ko00591,ko00592,ko01100,ko04723,ko05231
LIPID-N-1016	PC(18:0_15:1)	GP	PC	790.56	745.562	[M+COOH]-	C41H80NO8P	7.21689e+06	8.75732e+06	9.08959e+06	3.26183e+06	4.3712e+06	5.33612e+06	1.92056e+06	2.1534e+06	4.72333e+06	5.62329e+06	5.72639e+06	5.36016e+06	C00157	-	52922366	-	-	-	-	ko00564,ko00590,ko00591,ko00592,ko01100,ko04723,ko05231	-	ko00564,ko00590,ko00591,ko00592,ko01100,ko04723,ko05231
LIPID-N-1017	PC(14:0_19:2)	GP	PC	788.544	743.547	[M+COOH]-	C41H78NO8P	13158.5	12866.5	14734	16779.7	11697.7	15875.1	6908.7	7946.65	15400.1	18165.9	14837.9	7941.5	C00157	-	-	-	-	-	-	ko00564,ko00590,ko00591,ko00592,ko01100,ko04723,ko05231	-	ko00564,ko00590,ko00591,ko00592,ko01100,ko04723,ko05231
LIPID-N-1019	PC(15:1_18:1)	GP	PC	788.544	743.547	[M+COOH]-	C41H78NO8P	1.44856e+06	1.73296e+06	1.88085e+06	1.08561e+06	1.5297e+06	599312	842067	1.25416e+06	1.48498e+06	1.21435e+06	1.18635e+06	1.22306e+06	C00157	-	52922368	-	-	-	-	ko00564,ko00590,ko00591,ko00592,ko01100,ko04723,ko05231	-	ko00564,ko00590,ko00591,ko00592,ko01100,ko04723,ko05231
LIPID-N-1020	PC(16:1_17:1)	GP	PC	788.544	743.547	[M+COOH]-	C41H78NO8P	27092.2	26972.4	28247.1	23892.3	8337.74	16773.9	9787.33	14021.4	14770.7	21506.9	19126.1	21947	C00157	-	52922444	-	-	-	-	ko00564,ko00590,ko00591,ko00592,ko01100,ko04723,ko05231	-	ko00564,ko00590,ko00591,ko00592,ko01100,ko04723,ko05231
LIPID-N-1021	PC(15:1_18:2)	GP	PC	786.529	741.531	[M+COOH]-	C41H76NO8P	43062.4	61334	81269.7	10200.9	33242.8	43571.4	3771.62	15982.6	34598.5	48062.9	33250.1	32229.6	C00157	-	52922370	-	-	-	-	ko00564,ko00590,ko00591,ko00592,ko01100,ko04723,ko05231	-	ko00564,ko00590,ko00591,ko00592,ko01100,ko04723,ko05231
LIPID-N-1022	PC(14:1_20:1)	GP	PC	802.56	757.562	[M+COOH]-	C42H80NO8P	562961	423045	405296	263847	380002	426911	87552.3	153496	331559	245580	245071	218383	C00157	HMDB0007912	52922278	-	-	88919	-	ko00564,ko00590,ko00591,ko00592,ko01100,ko04723,ko05231	-	ko00564,ko00590,ko00591,ko00592,ko01100,ko04723,ko05231
LIPID-N-1025	PC(18:1_16:2)	GP	PC	800.544	755.547	[M+COOH]-	C42H78NO8P	79128.1	74862.1	100063	10898.2	41844.4	23956.3	20514.6	65997.1	58031.5	41909.5	55923.7	61048.9	C00157	-	-	-	-	-	-	ko00564,ko00590,ko00591,ko00592,ko01100,ko04723,ko05231	-	ko00564,ko00590,ko00591,ko00592,ko01100,ko04723,ko05231
LIPID-N-1026	PC(12:0_22:4)	GP	PC	798.529	753.531	[M+COOH]-	C42H76NO8P	6301.48	6097.29	5861.37	5540.72	4227.12	6229.23	5686.26	5391.83	6782.83	6762.14	6278.93	4009.17	C00157	-	52922156	-	-	-	-	ko00564,ko00590,ko00591,ko00592,ko01100,ko04723,ko05231	-	ko00564,ko00590,ko00591,ko00592,ko01100,ko04723,ko05231
LIPID-N-1031	PC(15:1_20:1)	GP	PC	816.575	771.578	[M+COOH]-	C43H82NO8P	48002.7	23628.5	52991.6	7500.99	25577	39258.4	4170.21	11828.5	22107.1	31479.7	31152	36910.7	C00157	-	52922384	-	-	-	-	ko00564,ko00590,ko00591,ko00592,ko01100,ko04723,ko05231	-	ko00564,ko00590,ko00591,ko00592,ko01100,ko04723,ko05231
LIPID-N-1032	PC(16:1_19:2)	GP	PC	814.56	769.562	[M+COOH]-	C43H80NO8P	39388.6	33467.5	43382.9	32647.4	17119.7	27507.7	12377	25032.6	14837.9	19551.6	25032.1	24906.1	C00157	-	-	-	-	-	-	ko00564,ko00590,ko00591,ko00592,ko01100,ko04723,ko05231	-	ko00564,ko00590,ko00591,ko00592,ko01100,ko04723,ko05231
LIPID-N-1033	PC(18:1_17:2)	GP	PC	814.56	769.562	[M+COOH]-	C43H80NO8P	387073	410707	413804	348854	374438	387858	456510	418468	459857	413747	383491	364382	C00157	-	52922603	-	-	-	-	ko00564,ko00590,ko00591,ko00592,ko01100,ko04723,ko05231	-	ko00564,ko00590,ko00591,ko00592,ko01100,ko04723,ko05231
LIPID-N-1034	PC(15:1_20:4)	GP	PC	810.529	765.531	[M+COOH]-	C43H76NO8P	27794.1	32002.1	24193.7	11700.9	14071.4	18645.1	5045.62	15108.7	13027.9	19112.6	23179.5	23954.8	C00157	-	52922390	-	-	-	-	ko00564,ko00590,ko00591,ko00592,ko01100,ko04723,ko05231	-	ko00564,ko00590,ko00591,ko00592,ko01100,ko04723,ko05231
LIPID-N-1035	PC(16:1_20:3)	GP	PC	826.56	781.562	[M+COOH]-	C44H80NO8P	67291.4	133990	176146	109639	69150.9	86590.1	22652.5	45870.7	48864.1	99626	113320	82534.5	C00157	HMDB0008014	52922463	-	-	89740	-	ko00564,ko00590,ko00591,ko00592,ko01100,ko04723,ko05231	-	ko00563,ko00564,ko01100,ko04136,ko04140,ko04723,ko05130,ko05167
LIPID-N-1041	PC(18:2_19:2)	GP	PC	840.575	795.578	[M+COOH]-	C45H82NO8P	103781	107067	113746	48472.7	60527.3	86464.8	5029.14	28795.1	30797.6	72850	67905.8	85410.2	C00157	-	-	-	-	-	-	ko00564,ko00590,ko00591,ko00592,ko01100,ko04723,ko05231	-	ko00563,ko00564,ko01100,ko04136,ko04140,ko04723,ko05130,ko05167
LIPID-N-1042	PC(15:1_22:4)	GP	PC	838.56	793.562	[M+COOH]-	C45H80NO8P	453099	474355	425927	159845	232688	76828.7	143886	92869.4	112325	236489	232856	224298	C00157	-	52922402	-	-	-	-	ko00564,ko00590,ko00591,ko00592,ko01100,ko04723,ko05231	-	ko00563,ko00564,ko01100,ko04136,ko04140,ko04723,ko05130,ko05167
LIPID-N-1043	PC(17:0_20:5)	GP	PC	838.56	793.562	[M+COOH]-	C45H80NO8P	18042.1	29429.5	36770.7	18703.8	22967.5	30996.7	13475.5	21177	29100.9	31177.7	34450.5	28528.9	C00157	-	52922509	-	-	-	-	ko00564,ko00590,ko00591,ko00592,ko01100,ko04723,ko05231	-	ko00563,ko00564,ko01100,ko04136,ko04140,ko04723,ko05130,ko05167
LIPID-N-1044	PC(15:0_22:6)	GP	PC	836.544	791.547	[M+COOH]-	C45H78NO8P	391052	377123	443586	573252	523258	255320	238592	297798	496317	427313	459631	447571	C00157	HMDB0007958	52922342	-	-	-	-	ko00564,ko00590,ko00591,ko00592,ko01100,ko04723,ko05231	-	ko00563,ko00564,ko01100,ko04136,ko04140,ko04723,ko05130,ko05167
LIPID-N-1050	PE(13:0_15:0)	GP	PE	634.445	635.453	[M-H]-	C33H66NO8P	818482	947400	1.04035e+06	802769	857823	1.00024e+06	986612	1.05313e+06	979461	1.13709e+06	1.09722e+06	1.13873e+06	C00350	-	52924934	-	-	-	-	ko00563,ko00564,ko01100,ko04136,ko04140,ko04723,ko05130,ko05167	-	ko00563,ko00564,ko01100,ko04136,ko04140,ko04723,ko05130,ko05167
LIPID-N-1051	PE(12:0_17:0)	GP	PE	648.46	649.468	[M-H]-	C34H68NO8P	9211.79	11949.6	9118.25	10120.9	9982	11363.1	10610.9	12308.7	12569.3	9346.53	12327.4	13601.9	C00350	-	52924070	-	-	-	-	ko00563,ko00564,ko01100,ko04136,ko04140,ko04723,ko05130,ko05167	-	ko00563,ko00564,ko01100,ko04136,ko04140,ko04723,ko05130,ko05167
LIPID-N-1053	PE(12:0_17:1)	GP	PE	646.445	647.453	[M-H]-	C34H66NO8P	263359	317496	315019	256707	276813	297620	365950	335974	336230	326920	340257	335523	C00350	-	52924071	-	-	-	-	ko00563,ko00564,ko01100,ko04136,ko04140,ko04723,ko05130,ko05167	-	ko00563,ko00564,ko01100,ko04136,ko04140,ko04723,ko05130,ko05167
LIPID-N-1054	PE(12:0_18:1)	GP	PE	660.46	661.468	[M-H]-	C35H68NO8P	15902.9	15498.2	15869.1	12809.7	14438.3	17585.8	18417.9	18035.4	18143.5	17698.6	19208.5	17339.1	C00350	-	9547934	-	-	-	-	ko00563,ko00564,ko01100,ko04136,ko04140,ko04723,ko05130,ko05167	-	ko00563,ko00564,ko01100,ko04136,ko04140,ko04723,ko05130,ko05167
LIPID-N-1056	PE(16:0_19:1)	GP	PE	730.539	731.547	[M-H]-	C40H78NO8P	23333.9	29389.2	34082.5	25006.1	35505.6	21066.9	16361.5	21011.6	37849.8	28220.7	38423.7	24488.3	C00350	-	52924212	-	-	-	-	ko00563,ko00564,ko01100,ko04136,ko04140,ko04723,ko05130,ko05167	-	ko00563,ko00564,ko01100,ko04136,ko04140,ko04723,ko05130,ko05167
LIPID-N-1057	PE(18:0_22:1)	GP	PE	800.617	801.625	[M-H]-	C45H88NO8P	21686	19092.3	26875.2	19796.6	26175.8	14994.2	11435.9	20320	23172.8	19159	23003.5	19587.8	C00350	-	52924334	-	-	-	-	ko00563,ko00564,ko01100,ko04136,ko04140,ko04723,ko05130,ko05167	-	ko00563,ko00564,ko01100,ko04136,ko04140,ko04723,ko05130,ko05167
LIPID-N-1058	PE(13:0_19:2)	GP	PE	686.476	687.484	[M-H]-	C37H70NO8P	6749.88	7476.16	8041.33	6711.04	6746.9	8513.86	7258.35	9347.22	8527.99	6987.11	7412.73	8414.17	C00350	-	-	-	-	-	-	ko00563,ko00564,ko01100,ko04136,ko04140,ko04723,ko05130,ko05167	-	ko00563,ko00564,ko01100,ko04136,ko04140,ko04723,ko05130,ko05167
LIPID-N-1059	PE(15:0_18:2)	GP	PE	700.492	701.5	[M-H]-	C38H72NO8P	89758.7	99444.1	121466	51039	73897.6	58525.2	34926.4	98331.8	92844.7	73946.4	69211.7	82619.7	C00350	HMDB0009087	52924358	-	-	-	-	ko00563,ko00564,ko01100,ko04136,ko04140,ko04723,ko05130,ko05167	-	ko00563,ko00564,ko01100,ko04136,ko04140,ko04723,ko05130,ko05167
LIPID-N-1060	PE(14:0_20:2)	GP	PE	714.507	715.515	[M-H]-	C39H74NO8P	103676	96231.7	65659.2	102548	66775.5	108336	27535.3	48996.1	53520.4	89509.1	99206.5	86575.5	C00350	HMDB0008835	52924121	-	-	-	-	ko00563,ko00564,ko01100,ko04136,ko04140,ko04723,ko05130,ko05167	-	ko00563,ko00564,ko01100,ko04136,ko04140,ko04723,ko05130,ko05167
LIPID-N-1063	PE(17:0_18:2)	GP	PE	728.523	729.531	[M-H]-	C40H76NO8P	46143.3	44260.5	62085.3	15657.9	20862.4	32257.4	14718.6	22188.7	18004.5	30688.1	26189.5	29172.6	C00350	-	42627790	-	-	-	-	ko00563,ko00564,ko01100,ko04136,ko04140,ko04723,ko05130,ko05167	-	ko00563,ko00564,ko01100,ko04136,ko04140,ko04723,ko05130,ko05167
LIPID-N-1064	PE(22:0_18:2)	GP	PE	798.601	799.609	[M-H]-	C45H86NO8P	6304.63	9545.84	10530.1	8614.12	10418	6186.76	3381.13	9432.81	9425.2	7896.12	9196.87	10579.6	C00350	HMDB0009105	52924376	-	-	-	-	ko00563,ko00564,ko01100,ko04136,ko04140,ko04723,ko05130,ko05167	-	ko00563,ko00564,ko01100,ko04136,ko04140,ko04723,ko05130,ko05167
LIPID-N-1066	PE(16:0_18:3)	GP	PE	712.492	713.5	[M-H]-	C39H72NO8P	205028	211901	272898	156243	113370	112220	74641.4	143370	171600	189114	159731	160488	C00350	HMDB0009121	52924386	-	-	-	-	ko00563,ko00564,ko01100,ko04136,ko04140,ko04723,ko05130,ko05167	-	ko00563,ko00564,ko01100,ko04136,ko04140,ko04723,ko05130,ko05167
LIPID-N-1068	PE(18:1_17:2)	GP	PE	726.507	727.515	[M-H]-	C40H74NO8P	50171.4	20539.4	68951.5	45208.3	51822.4	43707.1	36337.8	59650.4	79320.6	67065.4	50377.8	49070.5	C00350	-	52924303	-	-	-	-	ko00563,ko00564,ko01100,ko04136,ko04140,ko04723,ko05130,ko05167	-	ko00563,ko00564,ko01100,ko04136,ko04140,ko04723,ko05130,ko05167
LIPID-N-1070	PE(18:0_18:3)	GP	PE	740.523	741.531	[M-H]-	C41H76NO8P	1.91275e+06	2.27503e+06	2.63076e+06	1.91125e+06	1.58483e+06	1.91368e+06	684478	1.66976e+06	1.97409e+06	2.14716e+06	1.91852e+06	2.11845e+06	C00350	HMDB0008995	52924329	-	-	-	-	ko00563,ko00564,ko01100,ko04136,ko04140,ko04723,ko05130,ko05167	-	ko00563,ko00564,ko01100,ko04136,ko04140,ko04723,ko05130,ko05167
LIPID-N-1072	PE(18:1_20:2)	GP	PE	768.554	769.562	[M-H]-	C43H80NO8P	522182	539572	885709	386632	433784	658815	153909	524071	641272	539249	556370	534443	C00350	HMDB0009066	52924348	-	-	-	-	ko00563,ko00564,ko01100,ko04136,ko04140,ko04723,ko05130,ko05167	-	ko00563,ko00564,ko01100,ko04136,ko04140,ko04723,ko05130,ko05167
LIPID-N-1073	PE(13:0_20:4)	GP	PE	696.46	697.468	[M-H]-	C38H68NO8P	133823	167997	183161	141488	144033	181726	155755	183968	186106	177167	171816	190173	C00350	-	52924105	-	-	-	-	ko00563,ko00564,ko01100,ko04136,ko04140,ko04723,ko05130,ko05167	-	ko00563,ko00564,ko01100,ko04136,ko04140,ko04723,ko05130,ko05167
LIPID-N-1077	PE(14:0_22:4)	GP	PE	738.507	739.515	[M-H]-	C41H74NO8P	83252.8	84273.5	78880.2	56515.8	58611.4	107506	100585	93095.8	105411	101280	108596	96916.7	C00350	HMDB0008844	52924126	-	-	-	-	ko00563,ko00564,ko01100,ko04136,ko04140,ko04723,ko05130,ko05167	-	ko00563,ko00564,ko01100,ko04136,ko04140,ko04723,ko05130,ko05167
LIPID-N-1078	PE(18:1_18:3)	GP	PE	738.507	739.515	[M-H]-	C41H74NO8P	23530.2	22653.1	31439.8	17718.4	12430.8	18030.9	7940.74	19395.4	13159.7	20483.8	22462	17229.4	C00350	HMDB0009061	52924344	-	-	-	-	ko00563,ko00564,ko01100,ko04136,ko04140,ko04723,ko05130,ko05167	-	ko00563,ko00564,ko01100,ko04136,ko04140,ko04723,ko05130,ko05167
LIPID-N-1080	PE(15:1_22:3)	GP	PE	752.523	753.531	[M-H]-	C42H76NO8P	78708.1	109096	125748	49440.1	75804.6	47508.8	41255.5	44484.1	70881.4	75387.6	71234.9	70360.5	C00350	-	-	-	-	-	-	ko00563,ko00564,ko01100,ko04136,ko04140,ko04723,ko05130,ko05167	-	ko00563,ko00564,ko01100,ko04136,ko04140,ko04723,ko05130,ko05167
LIPID-N-1081	PE(18:2_20:2)	GP	PE	766.539	767.547	[M-H]-	C43H78NO8P	226142	170068	312019	196079	237668	376946	31465.4	246783	284339	264063	246731	277554	C00350	HMDB0009099	52924372	-	-	-	-	ko00563,ko00564,ko01100,ko04136,ko04140,ko04723,ko05130,ko05167	-	ko00563,ko00564,ko01100,ko04136,ko04140,ko04723,ko05130,ko05167
LIPID-N-1083	PE(24:0_20:4)	GP	PE	850.633	851.64	[M-H]-	C49H90NO8P	4070.02	4319.43	3761.86	4750.91	7939.8	4942	5917.52	9265.51	10680.8	8123.12	7120.8	7313.75	C00350	-	-	-	-	-	-	ko00563,ko00564,ko01100,ko04136,ko04140,ko04723,ko05130,ko05167	-	ko00563,ko00564,ko01100,ko04136,ko04140,ko04723,ko05130,ko05167
LIPID-N-1084	PE(13:0_20:5)	GP	PE	694.445	695.453	[M-H]-	C38H66NO8P	3.14382e+06	3.61568e+06	3.87807e+06	3.20301e+06	3.24943e+06	3.47414e+06	3.49859e+06	3.9531e+06	4.09581e+06	3.9625e+06	3.98733e+06	3.84296e+06	C00350	-	52924106	-	-	-	-	ko00563,ko00564,ko01100,ko04136,ko04140,ko04723,ko05130,ko05167	-	ko00563,ko00564,ko01100,ko04136,ko04140,ko04723,ko05130,ko05167
LIPID-N-1085	PE(18:2_18:3)	GP	PE	736.492	737.5	[M-H]-	C41H72NO8P	33123	34122.4	43482.4	17863	25276.7	37006.4	3936.97	31728.3	18554.2	29561.4	29011.8	21138.7	C00350	HMDB0009094	52924365	-	-	-	-	ko00563,ko00564,ko01100,ko04136,ko04140,ko04723,ko05130,ko05167	-	ko00563,ko00564,ko01100,ko04136,ko04140,ko04723,ko05130,ko05167
LIPID-N-1086	PE(15:1_22:4)	GP	PE	750.507	751.515	[M-H]-	C42H74NO8P	2.64573e+06	3.2362e+06	3.37871e+06	1.48282e+06	2.19529e+06	1.24126e+06	1.28039e+06	1.27905e+06	2.02004e+06	2.23689e+06	2.15952e+06	2.24352e+06	C00350	-	52924206	-	-	-	-	ko00563,ko00564,ko01100,ko04136,ko04140,ko04723,ko05130,ko05167	-	ko00563,ko00564,ko01100,ko04136,ko04140,ko04723,ko05130,ko05167
LIPID-N-1088	PE(16:1_22:4)	GP	PE	764.523	765.531	[M-H]-	C43H76NO8P	114220	181393	177532	99175.9	93057.6	108475	115800	99067.6	136380	140536	160744	149978	C00350	HMDB0008976	52924241	-	-	-	-	ko00563,ko00564,ko01100,ko04136,ko04140,ko04723,ko05130,ko05167	-	ko00563,ko00564,ko01100,ko04136,ko04140,ko04723,ko05130,ko05167
LIPID-N-1090	PE(20:2_18:3)	GP	PE	764.523	765.531	[M-H]-	C43H76NO8P	11199.9	17061.4	23307.8	10158.4	10261.7	9464.25	1233.95	5243.44	4277.79	10507	13117.1	13297.6	C00350	HMDB0009132	52924401	-	-	-	-	ko00563,ko00564,ko01100,ko04136,ko04140,ko04723,ko05130,ko05167	-	ko00563,ko00564,ko01100,ko04136,ko04140,ko04723,ko05130,ko05167
LIPID-N-1092	PE(20:1_20:4)	GP	PE	792.554	793.562	[M-H]-	C45H80NO8P	420048	381045	475605	246225	356794	494931	161003	373804	439813	384725	440893	407793	C00350	HMDB0009267	52924564	-	-	-	-	ko00563,ko00564,ko01100,ko04136,ko04140,ko04723,ko05130,ko05167	-	ko00563,ko00564,ko01100,ko04136,ko04140,ko04723,ko05130,ko05167
LIPID-N-1095	PE(20:1_20:5)	GP	PE	790.539	791.547	[M-H]-	C45H78NO8P	19565.1	49480.1	45034.5	31809.8	21110.6	28543	26274.2	35863.4	31771.8	34427	22632.1	33769.7	C00350	HMDB0009269	52924565	-	-	-	-	ko00563,ko00564,ko01100,ko04136,ko04140,ko04723,ko05130,ko05167	-	ko00563,ko00564,ko01100,ko04136,ko04140,ko04723,ko05130,ko05167
LIPID-N-1096	PE(20:2_20:4)	GP	PE	790.539	791.547	[M-H]-	C45H78NO8P	448942	666550	1.20422e+06	329884	638112	435187	254324	808279	834912	752117	769866	777656	C00350	HMDB0009300	52924595	-	-	-	-	ko00563,ko00564,ko01100,ko04136,ko04140,ko04723,ko05130,ko05167	-	ko00563,ko00564,ko01100,ko04136,ko04140,ko04723,ko05130,ko05167
LIPID-N-1100	PE(20:3_20:4)	GP	PE	788.523	789.531	[M-H]-	C45H76NO8P	86076.5	51398.1	114197	16456.2	53292.1	84473.3	24071.2	95114.9	64902	76683.1	78105.8	72587	C00350	HMDB0009366	52924626	-	-	-	-	ko00563,ko00564,ko01100,ko04136,ko04140,ko04723,ko05130,ko05167	-	ko00563,ko00564,ko01100,ko04136,ko04140,ko04723,ko05130,ko05167
LIPID-N-1102	PE(22:3_20:4)	GP	PE	816.554	817.562	[M-H]-	C47H80NO8P	437377	494336	523401	161794	252696	276668	144192	210161	247558	309199	280707	312409	C00350	-	-	-	-	-	-	ko00563,ko00564,ko01100,ko04136,ko04140,ko04723,ko05130,ko05167	-	ko00563,ko00564,ko01100,ko04136,ko04140,ko04723,ko05130,ko05167
LIPID-N-1103	PE(22:2_22:5)	GP	PE	844.586	845.593	[M-H]-	C49H84NO8P	40691	56343.2	38124.2	12750.4	26360.1	29751.6	20060.1	21296.9	30577.3	30962.1	33612.5	32485.4	C00350	-	-	-	-	-	-	ko00563,ko00564,ko01100,ko04136,ko04140,ko04723,ko05130,ko05167	-	-
LIPID-N-1104	PE(20:4_20:4)	GP	PE	786.507	787.515	[M-H]-	C45H74NO8P	1.32703e+06	1.23848e+06	1.614e+06	380799	785175	1.12143e+06	595367	954224	962288	1.2123e+06	1.11936e+06	1.12328e+06	C00350	HMDB0009399	52924874	-	-	-	-	ko00563,ko00564,ko01100,ko04136,ko04140,ko04723,ko05130,ko05167	-	-
LIPID-N-1106	PE(20:3_22:6)	GP	PE	812.523	813.531	[M-H]-	C47H76NO8P	322905	529269	608992	317598	369020	153153	115775	213506	246583	343104	317291	320414	C00350	HMDB0009375	52924633	-	-	-	-	ko00563,ko00564,ko01100,ko04136,ko04140,ko04723,ko05130,ko05167	-	-
LIPID-N-1107	PE(20:4_22:6)	GP	PE	810.507	811.515	[M-H]-	C47H74NO8P	1.70676e+06	1.56471e+06	1.46922e+06	614057	1.03145e+06	512617	661637	484443	668513	920037	983682	891993	C00350	HMDB0009408	52924662	-	-	-	-	ko00563,ko00564,ko01100,ko04136,ko04140,ko04723,ko05130,ko05167	-	-
LIPID-N-1108	PE(22:5_22:6)	GP	PE	836.523	837.531	[M-H]-	C49H76NO8P	282608	340680	366851	89630.6	128880	72129.1	83277.8	45195	67505.4	183355	158131	159701	C00350	-	-	-	-	-	-	ko00563,ko00564,ko01100,ko04136,ko04140,ko04723,ko05130,ko05167	-	-
LIPID-N-1109	PG(10:0_14:0)	GP	PG	609.377	610.385	[M-H]-	C30H59O10P	145261	169974	168506	151924	138948	169621	179102	178952	201641	186353	183959	193775	-	-	-	-	-	-	-	-	-	-
LIPID-N-1110	PG(12:0_15:0)	GP	PG	651.424	652.432	[M-H]-	C33H65O10P	6176.16	7137.94	8997.58	7717.42	7869.63	9909.97	9825.79	9580.17	13465.3	9227.09	10575.9	10396.9	-	-	52926312	-	-	-	-	-	-	-
LIPID-N-1114	PG(17:0_18:0)	GP	PG	763.549	764.557	[M-H]-	C41H81O10P	530531	518579	580038	204982	365773	400724	185774	224017	452784	417303	420997	463874	-	-	52926577	-	-	-	-	-	-	-
LIPID-N-1115	PG(16:0_20:0)	GP	PG	777.565	778.572	[M-H]-	C42H83O10P	284004	308772	270538	350731	196237	232740	109942	183099	246857	273781	298225	300768	-	-	52927129	-	-	-	-	-	-	-
LIPID-N-1118	PG(16:0_21:0)	GP	PG	791.58	792.588	[M-H]-	C43H85O10P	138583	141227	150352	62460.5	102409	70517.8	41288.9	57181.5	100605	100225	105471	107441	-	-	52926463	-	-	-	-	-	-	-
LIPID-N-1119	PG(18:0_19:0)	GP	PG	791.58	792.588	[M-H]-	C43H85O10P	2.92516e+06	3.54309e+06	3.76154e+06	1.23027e+06	1.78023e+06	2.16548e+06	762498	781771	1.78099e+06	2.19653e+06	2.19007e+06	2.25812e+06	-	-	52926582	-	-	-	-	-	-	-
LIPID-N-1120	PG(16:0_22:0)	GP	PG	805.596	806.604	[M-H]-	C44H87O10P	9.32007e+06	1.0221e+07	1.04218e+07	9.18456e+06	9.92694e+06	1.07738e+07	6.88672e+06	9.3237e+06	1.12811e+07	1.04074e+07	1.04425e+07	1.0434e+07	-	-	52926970	-	-	-	-	-	-	-
LIPID-N-1121	PG(16:0_24:0)	GP	PG	833.627	834.635	[M-H]-	C46H91O10P	64961	63082.5	62478.3	57578.3	74316.1	76847.1	29309.4	58924.3	61377.8	62481.1	68898.2	66611.4	-	-	-	-	-	-	-	-	-	-
LIPID-N-1122	PG(18:0_22:0)	GP	PG	833.627	834.635	[M-H]-	C46H91O10P	3.1636e+06	4.05883e+06	3.85365e+06	2.55138e+06	3.01146e+06	3.47455e+06	1.96635e+06	2.50952e+06	2.67225e+06	3.18094e+06	3.15236e+06	3.17294e+06	-	-	52927112	-	-	-	-	-	-	-
LIPID-N-1126	PG(13:0_13:1)	GP	PG	635.392	636.4	[M-H]-	C32H61O10P	165683	203404	200286	173755	174502	178276	212320	177052	216412	201606	213323	195641	-	-	-	-	-	-	-	-	-	-
LIPID-N-1127	PG(12:0_16:1)	GP	PG	663.424	664.432	[M-H]-	C34H65O10P	21126.3	27837.1	24591.5	18785.8	17843.2	22386.8	26989.5	26560.2	25905	24684.7	27201	28211.1	-	-	52926314	-	-	-	-	-	-	-
LIPID-N-1128	PG(12:0_17:1)	GP	PG	677.439	678.447	[M-H]-	C35H67O10P	337353	436145	418790	358777	366308	492386	457004	482038	596957	504810	481826	505782	-	-	52926316	-	-	-	-	-	-	-
LIPID-N-1129	PG(12:0_18:1)	GP	PG	691.455	692.463	[M-H]-	C36H69O10P	20248.2	24765.6	24691.3	20577.4	24819.4	28604.2	27900.3	30621.4	39137.5	28276.5	28770.4	27119.6	-	-	10794767	-	-	-	-	-	-	-
LIPID-N-1140	PG(16:0_22:1)	GP	PG	803.58	804.588	[M-H]-	C44H85O10P	2.29843e+06	2.09672e+06	2.64503e+06	2.11426e+06	2.22359e+06	2.63995e+06	711408	1.48695e+06	1.41547e+06	2.16582e+06	2.04518e+06	2.12259e+06	-	-	52926464	-	-	-	-	-	-	-
LIPID-N-1141	PG(22:0_16:1)	GP	PG	803.58	804.588	[M-H]-	C44H85O10P	239104	200209	268101	279937	188775	225008	135767	254229	263329	223876	236963	280398	-	-	52926487	-	-	-	-	-	-	-
LIPID-N-1142	PG(18:0_20:1)	GP	PG	803.58	804.588	[M-H]-	C44H85O10P	59374.6	43240	35615.2	23261.4	35053.8	37858.1	17133.4	23019.9	23447.9	38936.4	41067	31213.8	-	-	52926804	-	-	-	-	-	-	-
LIPID-N-1145	PG(19:0_20:1)	GP	PG	817.596	818.604	[M-H]-	C45H87O10P	11123.9	8277.62	8991.99	4588.12	10247.6	7891.46	1212.3	6112.26	14792.9	8212.93	7325.83	5322.1	-	-	52926734	-	-	-	-	-	-	-
LIPID-N-1146	PG(16:0_24:1)	GP	PG	831.612	832.619	[M-H]-	C46H89O10P	89211.4	77507.1	110648	90440	78146.1	91530.8	23419.5	51951.4	55304.4	77697.1	78124.2	81083.7	-	-	-	-	-	-	-	-	-	-
LIPID-N-1147	PG(18:0_22:1)	GP	PG	831.612	832.619	[M-H]-	C46H89O10P	2.64912e+06	2.90208e+06	3.00615e+06	2.03451e+06	2.05596e+06	2.65247e+06	698389	1.32735e+06	1.29099e+06	2.26497e+06	2.22565e+06	2.1694e+06	-	-	52926585	-	-	-	-	-	-	-
LIPID-N-1148	PG(22:0_18:1)	GP	PG	831.612	832.619	[M-H]-	C46H89O10P	3.3073e+06	4.0755e+06	4.53104e+06	3.49179e+06	3.79794e+06	5.62027e+06	2.52175e+06	5.05168e+06	4.87162e+06	4.21732e+06	4.18804e+06	4.33454e+06	-	-	52927209	-	-	-	-	-	-	-
LIPID-N-1149	PG(24:0_18:1)	GP	PG	859.643	860.651	[M-H]-	C48H93O10P	51810.7	55684.3	61247.5	48718.7	47668.7	79625.2	27441.2	50265.6	57966.9	58061.9	58965.6	55973.8	-	-	-	-	-	-	-	-	-	-
LIPID-N-1150	PG(22:0_20:1)	GP	PG	859.643	860.651	[M-H]-	C48H93O10P	26201.9	19800.6	33401.1	25613.6	24162.6	44751.4	5541.66	24949.6	32562	26696.9	27748.2	29622.5	-	-	52926818	-	-	-	-	-	-	-
LIPID-N-1151	PG(14:0_18:2)	GP	PG	717.471	718.478	[M-H]-	C38H71O10P	19787.4	26339.8	11905.2	19032.2	9902.58	27166.4	15029.5	22918.9	29032.4	24194.6	13427	26925.1	-	-	52926607	-	-	-	-	-	-	-
LIPID-N-1152	PG(16:0_16:2)	GP	PG	717.471	718.478	[M-H]-	C38H71O10P	72464.1	77745.3	74805.3	71227.4	63169.3	55970.8	33099.3	33590.9	69537.5	71071.6	45416.1	62287.7	-	-	-	-	-	-	-	-	-	-
LIPID-N-1158	PG(16:0_20:2)	GP	PG	773.533	774.541	[M-H]-	C42H79O10P	81744.4	120412	80679.3	76261.4	79989.7	106937	60522.8	56287.3	137715	102095	94526.8	113773	-	-	52926462	-	-	-	-	-	-	-
LIPID-N-1160	PG(18:1_19:1)	GP	PG	787.549	788.557	[M-H]-	C43H81O10P	90589.1	61702.2	54626	22515.3	29911.7	25130.6	22170.7	29109.3	26126.7	38123	37578.1	33927.1	-	-	52926757	-	-	-	-	-	-	-
LIPID-N-1161	PG(16:0_22:2)	GP	PG	801.565	802.572	[M-H]-	C44H83O10P	199216	168572	224403	224899	249419	153277	171445	198736	251672	195091	224821	214448	-	-	52926465	-	-	-	-	-	-	-
LIPID-N-1162	PG(18:0_20:2)	GP	PG	801.565	802.572	[M-H]-	C44H83O10P	20903.1	36469	22343.6	22293.7	19452.4	21126.2	11876	11498.2	27869	22393.8	28019.3	24238.5	-	-	52926834	-	-	-	-	-	-	-
LIPID-N-1164	PG(18:1_21:1)	GP	PG	815.58	816.588	[M-H]-	C45H85O10P	106754	123087	95822.4	122398	108472	128443	158370	148291	118177	138494	117858	129270	-	-	-	-	-	-	-	-	-	-
LIPID-N-1167	PG(18:0_24:2)	GP	PG	857.627	858.635	[M-H]-	C48H91O10P	707035	949740	1.08483e+06	532468	506492	631310	191217	333793	317127	638545	660885	647163	-	-	-	-	-	-	-	-	-	-
LIPID-N-1168	PG(24:0_18:2)	GP	PG	857.627	858.635	[M-H]-	C48H91O10P	30119.1	36179.2	37019	27509.3	26887.7	35921.6	5613.26	19586.8	17623.4	27826	27747.3	22432	-	-	-	-	-	-	-	-	-	-
LIPID-N-1170	PG(22:0_20:2)	GP	PG	857.627	858.635	[M-H]-	C48H91O10P	35954.5	43361.8	54740.9	39633.2	45327.5	54395.4	10589.3	33990.4	21500	34394.6	40310.3	41487.6	-	-	52926849	-	-	-	-	-	-	-
LIPID-N-1173	PG(16:0_18:3)	GP	PG	743.486	744.494	[M-H]-	C40H73O10P	640739	634099	834640	638189	650660	875528	207699	423670	597061	613720	733881	636387	-	HMDB0010660	52926637	-	-	-	-	-	-	-
LIPID-N-1174	PG(16:1_18:2)	GP	PG	743.486	744.494	[M-H]-	C40H73O10P	70498.4	62677	78260	65321.3	51790.6	53807	45851.1	81463.5	81042.3	61108.5	90203.4	67005.8	-	HMDB0010590	52927166	-	-	-	-	-	-	-
LIPID-N-1175	PG(18:0_16:3)	GP	PG	743.486	744.494	[M-H]-	C40H73O10P	56867.7	53385.8	62491.3	47207.6	54236.6	68204.3	16911.6	50947.3	54701.6	49631.5	46838.9	67154.4	-	-	-	-	-	-	-	-	-	-
LIPID-N-1177	PG(16:0_22:3)	GP	PG	799.549	800.557	[M-H]-	C44H81O10P	47144.7	41165.5	68674.2	40424.5	42781.1	38559.7	22025.6	30543.4	25374.8	32964.8	37422	41383.9	-	-	-	-	-	-	-	-	-	-
LIPID-N-1178	PG(20:1_18:2)	GP	PG	799.549	800.557	[M-H]-	C44H81O10P	164556	127080	181887	120663	142017	127681	33338.1	108184	128419	172451	150085	118726	-	HMDB0116576	52926806	-	-	-	-	-	-	-
LIPID-N-1179	PG(18:1_21:2)	GP	PG	813.565	814.572	[M-H]-	C45H83O10P	171148	161527	181267	181732	184701	180418	188934	220680	183204	185613	161628	184094	-	-	-	-	-	-	-	-	-	-
LIPID-N-1181	PG(19:0_20:3)	GP	PG	813.565	814.572	[M-H]-	C45H83O10P	91800.8	128125	172477	88883.8	83762.5	44745	27921	38863	43267.3	84762.3	91074.3	90249.8	-	-	52926736	-	-	-	-	-	-	-
LIPID-N-1183	PG(22:1_18:2)	GP	PG	827.58	828.588	[M-H]-	C46H85O10P	558645	476603	539842	451855	542317	547126	106010	332011	354669	476084	461472	464251	-	-	52926628	-	-	-	-	-	-	-
LIPID-N-1185	PG(22:0_20:3)	GP	PG	855.612	856.619	[M-H]-	C48H89O10P	243736	418318	370560	154787	253409	284667	90973.3	233789	147057	292449	300208	267686	-	-	52926880	-	-	-	-	-	-	-
LIPID-N-1186	PG(9:0_22:4)	GP	PG	699.424	700.432	[M-H]-	C37H65O10P	12749.8	14481.7	13541.2	8957.45	12359	17922.1	11561.6	8250.85	9390.78	13389.5	11042.7	11648.5	-	-	-	-	-	-	-	-	-	-
LIPID-N-1187	PG(16:1_18:3)	GP	PG	741.471	742.478	[M-H]-	C40H71O10P	125694	192588	168689	80742.1	81636.1	92783.4	39166.6	87794.2	129420	129996	93821.1	130665	-	HMDB0010591	52926477	-	-	-	-	-	-	-
LIPID-N-1188	PG(16:1_20:3)	GP	PG	769.502	770.51	[M-H]-	C42H75O10P	399676	611695	651476	315015	323875	434037	280901	395292	381126	441343	507103	504449	-	HMDB0010594	52926484	-	-	89073	-	-	-	-
LIPID-N-1189	PG(18:1_18:3)	GP	PG	769.502	770.51	[M-H]-	C42H75O10P	200770	240182	296772	118757	163591	239388	43546	150456	115432	234494	171165	172674	-	HMDB0010636	52926595	-	-	89401	-	-	-	-
LIPID-N-1192	PG(18:2_21:2)	GP	PG	811.549	812.557	[M-H]-	C45H81O10P	1.75674e+06	1.64264e+06	1.83978e+06	1.47081e+06	1.66148e+06	1.70496e+06	424046	1.07602e+06	1.18406e+06	1.54026e+06	1.56773e+06	1.46028e+06	-	-	-	-	-	-	-	-	-	-
LIPID-N-1194	PG(18:1_22:3)	GP	PG	825.565	826.572	[M-H]-	C46H83O10P	58708.8	36181.3	58844.4	53125.2	59442.4	69319.1	8884.95	65925.3	52978.1	56646.6	58791.7	63361.7	-	-	-	-	-	-	-	-	-	-
LIPID-N-1195	PG(18:2_22:2)	GP	PG	825.565	826.572	[M-H]-	C46H83O10P	160842	122455	180078	107533	196013	178382	25660.5	126860	134797	127319	105794	156610	-	-	52926629	-	-	-	-	-	-	-
LIPID-N-1196	PG(20:0_20:4)	GP	PG	825.565	826.572	[M-H]-	C46H83O10P	289318	326554	363425	183951	202081	254846	246873	206568	346701	265241	286932	264824	-	-	52926903	-	-	-	-	-	-	-
LIPID-N-1198	PG(21:0_20:4)	GP	PG	839.58	840.588	[M-H]-	C47H85O10P	260903	168676	203823	60542.3	102811	141372	97207.9	74442	144820	148710	141162	138398	-	-	52926908	-	-	-	-	-	-	-
LIPID-N-1199	PG(22:1_20:3)	GP	PG	853.596	854.604	[M-H]-	C48H87O10P	76994.3	102240	103379	60376.9	95141.5	87119.2	45134.8	66918	57514.7	70835.7	80110.9	72795.5	-	-	52926881	-	-	-	-	-	-	-
LIPID-N-1200	PG(22:0_20:4)	GP	PG	853.596	854.604	[M-H]-	C48H87O10P	792250	871326	1.01657e+06	416136	649616	871234	804550	763445	1.13094e+06	810758	990354	957115	-	-	52926909	-	-	-	-	-	-	-
LIPID-N-1201	PG(24:0_20:4)	GP	PG	881.627	882.635	[M-H]-	C50H91O10P	25949.4	35729.4	28352.3	16098.7	22942	36884.3	22044.2	25838.5	44182.1	33005.6	21939.9	23857	-	-	-	-	-	-	-	-	-	-
LIPID-N-1202	PG(22:0_22:4)	GP	PG	881.627	882.635	[M-H]-	C50H91O10P	47429.1	68582.6	68033.1	48910.4	43251.3	43976.8	22297.3	24051	35084.7	45087.6	39763.4	52956.2	-	-	52926989	-	-	-	-	-	-	-
LIPID-N-1203	PG(12:0_22:5)	GP	PG	739.455	740.463	[M-H]-	C40H69O10P	9850	10101.5	9490.71	9352.33	9902.08	11260.9	11513.6	11916.3	12587.1	12142.6	13725.9	14056	-	-	-	-	-	-	-	-	-	-
LIPID-N-1204	PG(14:0_20:5)	GP	PG	739.455	740.463	[M-H]-	C40H69O10P	21073.4	22996.5	17671.2	18786.6	16095.6	16534.1	33331.7	15121.9	29071.3	26262.4	14621.6	19256.6	-	-	52926915	-	-	-	-	-	-	-
LIPID-N-1205	PG(16:0_20:5)	GP	PG	767.486	768.494	[M-H]-	C42H73O10P	682172	659215	867115	474298	555504	704894	687161	635222	953665	810365	691700	590223	-	-	52926919	-	-	-	-	-	-	ko00260,ko00564,ko01100,ko05140,ko05146,ko05322
LIPID-N-1208	PG(22:0_20:5)	GP	PG	851.58	852.588	[M-H]-	C48H85O10P	23385.1	43708.8	31735.9	28699.8	17716.3	26256	13787.2	44269.9	42097.9	31382	29994.8	28323	-	-	52926938	-	-	-	-	-	-	ko00260,ko00564,ko01100,ko05140,ko05146,ko05322
LIPID-N-1210	PG(16:1_20:5)	GP	PG	765.471	766.478	[M-H]-	C42H71O10P	47349.7	33767.7	51408.8	28470.5	17967.9	27385.3	40964.4	19737.1	38026.8	37493.5	27309.5	34209.7	-	-	52926485	-	-	-	-	-	-	ko00260,ko00564,ko01100,ko05140,ko05146,ko05322
LIPID-N-1215	PG(22:1_20:5)	GP	PG	849.565	850.572	[M-H]-	C48H83O10P	16611.5	30437.4	18003.5	20412.8	42683.4	20290.2	16017.3	19487.8	43966.3	23657.1	26259.5	17432.4	-	-	52926939	-	-	-	-	-	-	ko00260,ko00564,ko01100,ko05140,ko05146,ko05322
LIPID-N-1220	PG(20:1_22:6)	GP	PG	847.549	848.557	[M-H]-	C48H81O10P	20441.1	19110.5	21987.2	17004.2	20605.5	28240.8	7042.33	20496.6	12024.7	11527.3	22564.5	18750.3	-	-	52926822	-	-	-	-	-	-	ko00260,ko00564,ko01100,ko05140,ko05146,ko05322
LIPID-N-1227	PS(12:0_15:0)	GP	PS	664.419	665.427	[M-H]-	C33H64NO10P	4211.36	4214.02	4309.54	3301.03	3771.63	4690.39	5157.21	4451.41	4777.71	4599.78	4205.71	4766.63	C02737	-	52925157	-	-	-	-	ko00260,ko00564,ko01100,ko05140,ko05146,ko05322	-	ko00260,ko00564,ko01100,ko05140,ko05146,ko05322
LIPID-N-1228	PS(12:0_16:0)	GP	PS	678.435	679.442	[M-H]-	C34H66NO10P	86735.8	100386	100502	90209.9	90522.9	116837	114877	117467	138558	115893	119219	111609	C02737	-	52926049	-	-	-	-	ko00260,ko00564,ko01100,ko05140,ko05146,ko05322	-	ko00260,ko00564,ko01100,ko05140,ko05146,ko05322
LIPID-N-1230	PS(14:0_18:0)	GP	PS	734.497	735.505	[M-H]-	C38H74NO10P	17303.3	6587.31	15865.3	2631.81	3227.71	6500.13	4267.95	6745.91	13448.1	8135.94	7440.33	6243.99	C02737	HMDB0012334	52926035	-	-	-	-	ko00260,ko00564,ko01100,ko05140,ko05146,ko05322	-	ko00260,ko00564,ko01100,ko05140,ko05146,ko05322
LIPID-N-1231	PS(14:0_19:0)	GP	PS	748.513	749.521	[M-H]-	C39H76NO10P	38879.9	33345.7	52106.2	51515.5	29371	24792.8	7213.64	17846.9	29297.5	28093	30218.6	22460.7	C02737	-	52925210	-	-	-	-	ko00260,ko00564,ko01100,ko05140,ko05146,ko05322	-	ko00260,ko00564,ko01100,ko05140,ko05146,ko05322
LIPID-N-1233	PS(16:0_17:0)	GP	PS	748.513	749.521	[M-H]-	C39H76NO10P	652994	735801	813217	579492	565488	847704	429922	412977	631779	725985	671399	721424	C02737	-	52925339	-	-	-	-	ko00260,ko00564,ko01100,ko05140,ko05146,ko05322	-	ko00260,ko00564,ko01100,ko05140,ko05146,ko05322
LIPID-N-1236	PS(14:0_21:0)	GP	PS	776.544	777.552	[M-H]-	C41H80NO10P	226839	237822	156783	221323	229626	236804	168081	259377	307534	205823	256721	207639	C02737	-	52925215	-	-	-	-	ko00260,ko00564,ko01100,ko05140,ko05146,ko05322	-	ko00260,ko00564,ko01100,ko05140,ko05146,ko05322
LIPID-N-1237	PS(16:0_19:0)	GP	PS	776.544	777.552	[M-H]-	C41H80NO10P	1.14104e+06	938420	1.22512e+06	1.1983e+06	761827	848392	429210	568452	733061	962756	923768	932108	C02737	-	52926060	-	-	-	-	ko00260,ko00564,ko01100,ko05140,ko05146,ko05322	-	ko00260,ko00564,ko01100,ko05140,ko05146,ko05322
LIPID-N-1242	PS(16:0_21:0)	GP	PS	804.575	785.521	[M-H]-	C42H76NO10P	4.7167e+07	5.13017e+07	5.16886e+07	4.71057e+07	5.02611e+07	5.34583e+07	3.46186e+07	47881205	5.45595e+07	5.17828e+07	5.21487e+07	5.09994e+07	C02737	-	52925308	-	-	-	-	ko00260,ko00564,ko01100,ko05140,ko05146,ko05322	-	ko00260,ko00564,ko01100,ko05140,ko05146,ko05322
LIPID-N-1244	PS(17:0_21:0)	GP	PS	818.591	791.474	[M-H]-	C43H70NO10P	79047.9	81929.8	73251.8	39013	51926	57371.9	50784.5	60859.2	53048.9	66292	62962.3	70042	C02737	-	52925353	-	-	-	-	ko00260,ko00564,ko01100,ko05140,ko05146,ko05322	-	ko00260,ko00564,ko01100,ko05140,ko05146,ko05322
LIPID-N-1262	PS(19:0_16:1)	GP	PS	774.529	777.552	[M-H]-	C41H80NO10P	205220	173839	235295	266175	127127	160916	72088.6	142874	172090	202917	166108	173703	C02737	-	52925324	-	-	-	-	ko00260,ko00564,ko01100,ko05140,ko05146,ko05322	-	ko00260,ko00564,ko01100,ko05140,ko05146,ko05322
LIPID-N-1267	PS(16:0_21:1)	GP	PS	802.56	803.568	[M-H]-	C43H82NO10P	8.83958e+06	8.82927e+06	9.55501e+06	8.29019e+06	7.88252e+06	1.16336e+07	3.04901e+06	5.77141e+06	5.94366e+06	8.76694e+06	7.90574e+06	8.13306e+06	C02737	-	-	-	-	-	-	ko00260,ko00564,ko01100,ko05140,ko05146,ko05322	-	ko00260,ko00564,ko01100,ko05140,ko05146,ko05322
LIPID-N-1269	PS(19:0_18:1)	GP	PS	802.56	803.568	[M-H]-	C43H82NO10P	1.95365e+06	1.9061e+06	2.34359e+06	2.16044e+06	1.90833e+06	2.19632e+06	1.57574e+06	2.50819e+06	2.67431e+06	2.33271e+06	2.28021e+06	2.30714e+06	C02737	-	52925442	-	-	-	-	ko00260,ko00564,ko01100,ko05140,ko05146,ko05322	-	ko00260,ko00564,ko01100,ko05140,ko05146,ko05322
LIPID-N-1270	PS(21:0_16:1)	GP	PS	802.56	803.568	[M-H]-	C43H82NO10P	909721	879876	1.07824e+06	891947	821155	987977	477611	978122	970631	921505	908574	926012	C02737	-	52925791	-	-	-	-	ko00260,ko00564,ko01100,ko05140,ko05146,ko05322	-	ko00260,ko00564,ko01100,ko05140,ko05146,ko05322
LIPID-N-1271	PS(17:0_21:1)	GP	PS	816.575	817.583	[M-H]-	C44H84NO10P	21909.6	41145	36246.5	22070	18152.4	29574.2	4554.78	21749.2	13211.8	19973.5	20327.4	27484.5	C02737	-	-	-	-	-	-	ko00260,ko00564,ko01100,ko05140,ko05146,ko05322	-	ko00260,ko00564,ko01100,ko05140,ko05146,ko05322
LIPID-N-1277	PS(21:0_18:1)	GP	PS	830.591	831.599	[M-H]-	C45H86NO10P	1.88294e+07	2.2789e+07	2.38359e+07	1.94503e+07	2.19772e+07	3.01729e+07	1.48578e+07	2.66083e+07	2.62696e+07	2.44395e+07	2.39255e+07	2.43068e+07	C02737	-	52925795	-	-	-	-	ko00260,ko00564,ko01100,ko05140,ko05146,ko05322	-	ko00260,ko00564,ko01100,ko05140,ko05146,ko05322
LIPID-N-1283	PS(21:0_24:1)	GP	PS	914.685	885.552	[M-H]-	C50H80NO10P	5618.2	6300.78	6647.89	12419.3	9268.96	9840.73	5816.82	12037.8	9704.58	7917.94	12827.4	11063.8	C02737	-	-	-	-	-	-	ko00260,ko00564,ko01100,ko05140,ko05146,ko05322	-	ko00260,ko00564,ko01100,ko05140,ko05146,ko05322
LIPID-N-1284	PS(13:0_17:2)	GP	PS	702.435	703.442	[M-H]-	C36H66NO10P	8330.74	8662.14	10836.6	6411.64	9118.77	10152.1	8377.72	8990.32	11195.1	11820.6	8101.58	9876.01	C02737	-	52925185	-	-	-	-	ko00260,ko00564,ko01100,ko05140,ko05146,ko05322	-	ko00260,ko00564,ko01100,ko05140,ko05146,ko05322
LIPID-N-1286	PS(15:0_18:2)	GP	PS	744.482	749.521	[M-H]-	C39H76NO10P	255136	238715	218552	209894	262125	337292	83560.2	159843	181866	214835	204772	247351	C02737	HMDB0112425	52925454	-	-	-	-	ko00260,ko00564,ko01100,ko05140,ko05146,ko05322	-	ko00260,ko00564,ko01100,ko05140,ko05146,ko05322
LIPID-N-1291	PS(17:1_18:1)	GP	PS	772.513	777.552	[M-H]-	C41H80NO10P	551073	388975	393998	96906.1	279182	153295	128221	154826	220039	296918	280939	288825	C02737	-	52925369	-	-	-	-	ko00260,ko00564,ko01100,ko05140,ko05146,ko05322	-	ko00260,ko00564,ko01100,ko05140,ko05146,ko05322
LIPID-N-1292	PS(18:1_18:1)	GP	PS	786.529	787.536	[M-H]-	C42H78NO10P	113376	173542	165535	61878.4	121204	55892.2	41664.5	95018.3	93128.9	106952	112347	110856	C02737	HMDB0012390	6438639	-	-	60568	-	ko00260,ko00564,ko01100,ko05140,ko05146,ko05322	-	ko00260,ko00564,ko01100,ko05140,ko05146,ko05322
LIPID-N-1295	PS(18:0_19:2)	GP	PS	800.544	801.552	[M-H]-	C43H80NO10P	79910.1	80304.9	83679.7	72917.8	74845.1	67538.3	25266.2	51385.3	54606.7	65095.1	69120.8	68509.7	C02737	-	-	-	-	-	-	ko00260,ko00564,ko01100,ko05140,ko05146,ko05322	-	ko00260,ko00564,ko01100,ko05140,ko05146,ko05322
LIPID-N-1296	PS(19:0_18:2)	GP	PS	800.544	801.552	[M-H]-	C43H80NO10P	66521.4	51373	89963	58359.7	71862.4	80494.2	23010.8	57974.8	74032.4	64268.7	67345.3	84743.6	C02737	-	52925464	-	-	-	-	ko00260,ko00564,ko01100,ko05140,ko05146,ko05322	-	ko00260,ko00564,ko01100,ko05140,ko05146,ko05322
LIPID-N-1297	PS(18:0_20:2)	GP	PS	814.56	817.583	[M-H]-	C44H84NO10P	127196	168363	216652	111650	102880	71042	51477.5	57364.9	70101.8	107048	99807.8	93988.9	C02737	HMDB0112572	52925679	-	-	-	-	ko00260,ko00564,ko01100,ko05140,ko05146,ko05322	-	ko00260,ko00564,ko01100,ko05140,ko05146,ko05322
LIPID-N-1301	PS(21:0_18:2)	GP	PS	828.575	829.583	[M-H]-	C45H84NO10P	425858	338982	398365	329315	390824	405998	76573.2	227311	263573	365395	342398	357973	C02737	-	52925796	-	-	-	-	ko00260,ko00564,ko01100,ko05140,ko05146,ko05322	-	ko00260,ko00564,ko01100,ko05140,ko05146,ko05322
LIPID-N-1305	PS(15:0_20:3)	GP	PS	770.497	777.552	[M-H]-	C41H80NO10P	105096	95727.3	108408	77801.8	83582.5	167659	24085.8	63736.8	59809.9	61582.7	81195.8	78092.7	C02737	HMDB0112330	52925263	-	-	-	-	ko00260,ko00564,ko01100,ko05140,ko05146,ko05322	-	ko00260,ko00564,ko01100,ko05140,ko05146,ko05322
LIPID-N-1309	PS(18:1_19:2)	GP	PS	798.529	799.536	[M-H]-	C43H78NO10P	63305.8	82782.8	89529	31568.4	83135.5	156814	53790.3	50012.8	93016.9	62044.9	60411.8	57720.1	C02737	-	-	-	-	-	-	ko00260,ko00564,ko01100,ko05140,ko05146,ko05322	-	ko00260,ko00564,ko01100,ko05140,ko05146,ko05322
LIPID-N-1310	PS(19:0_18:3)	GP	PS	798.529	799.536	[M-H]-	C43H78NO10P	71422.2	66372.3	111814	58444.8	31125	53191.1	24346.7	42170.5	45444.1	63844.6	57427.5	65594.4	C02737	-	52925493	-	-	-	-	ko00260,ko00564,ko01100,ko05140,ko05146,ko05322	-	ko00260,ko00564,ko01100,ko05140,ko05146,ko05322
LIPID-N-1311	PS(19:1_18:2)	GP	PS	798.529	799.536	[M-H]-	C43H78NO10P	39358.2	37574.2	59236.4	54511.5	43140.5	49464.5	17880.3	33870	28628.3	50538.3	48523.2	41750.1	C02737	-	52925603	-	-	-	-	ko00260,ko00564,ko01100,ko05140,ko05146,ko05322	-	ko00260,ko00564,ko01100,ko05140,ko05146,ko05322
LIPID-N-1312	PS(18:1_20:2)	GP	PS	812.544	817.583	[M-H]-	C44H84NO10P	354631	321121	395676	397640	374776	489833	284691	424240	444117	376284	367793	383954	C02737	HMDB0112413	52925444	-	-	-	-	ko00260,ko00564,ko01100,ko05140,ko05146,ko05322	-	ko00260,ko00564,ko01100,ko05140,ko05146,ko05322
LIPID-N-1315	PS(21:0_18:3)	GP	PS	826.56	827.568	[M-H]-	C45H82NO10P	153704	247420	280380	137984	152019	196797	74709.5	171603	129214	180592	158596	167759	C02737	-	52925501	-	-	-	-	ko00260,ko00564,ko01100,ko05140,ko05146,ko05322	-	ko00260,ko00564,ko01100,ko05140,ko05146,ko05322
LIPID-N-1317	PS(21:0_20:3)	GP	PS	854.591	855.599	[M-H]-	C47H86NO10P	1.23272e+06	2.11423e+06	1.96643e+06	805063	1.2987e+06	1.51191e+06	607698	1.36475e+06	860246	1.35423e+06	1.38171e+06	1.44699e+06	C02737	-	52925724	-	-	-	-	ko00260,ko00564,ko01100,ko05140,ko05146,ko05322	-	ko00260,ko00564,ko01100,ko05140,ko05146,ko05322
LIPID-N-1319	PS(15:0_20:4)	GP	PS	768.482	777.552	[M-H]-	C41H80NO10P	55167.8	120401	138807	64807.6	76549.2	92005.6	119024	88641.4	172030	99251.5	93745.2	99843	C02737	HMDB0112331	52925264	-	-	-	-	ko00260,ko00564,ko01100,ko05140,ko05146,ko05322	-	ko00260,ko00564,ko01100,ko05140,ko05146,ko05322
LIPID-N-1321	PS(18:2_18:2)	GP	PS	782.497	785.521	[M-H]-	C42H76NO10P	1.81745e+06	1.43729e+06	1.76714e+06	1.39251e+06	1.28657e+06	1.22685e+06	387519	891013	971025	1.40131e+06	1.46692e+06	1.34543e+06	C02737	HMDB0012402	9547086	-	-	88488	-	ko00260,ko00564,ko01100,ko05140,ko05146,ko05322	-	ko00260,ko00564,ko01100,ko05140,ko05146,ko05322
LIPID-N-1322	PS(18:1_20:3)	GP	PS	810.529	817.583	[M-H]-	C44H84NO10P	5.36846e+06	4.73795e+06	5.9396e+06	5.97604e+06	6.20567e+06	7.61276e+06	4.29946e+06	7.53759e+06	6.45846e+06	6.22199e+06	6.05997e+06	6.24996e+06	C02737	HMDB0012393	52925445	-	-	90024	-	ko00260,ko00564,ko01100,ko05140,ko05146,ko05322	-	ko00260,ko00564,ko01100,ko05140,ko05146,ko05322
LIPID-N-1323	PS(18:2_20:2)	GP	PS	810.529	817.583	[M-H]-	C44H84NO10P	110414	88176.8	124618	77874.6	110722	138669	20919.9	97040.4	78468.3	119619	105862	80825.2	C02737	HMDB0112431	52925468	-	-	-	-	ko00260,ko00564,ko01100,ko05140,ko05146,ko05322	-	ko00260,ko00564,ko01100,ko05140,ko05146,ko05322
LIPID-N-1324	PS(20:0_20:4)	GP	PS	838.56	839.568	[M-H]-	C46H82NO10P	1.03672e+06	776671	906138	268950	492656	520786	357677	300262	528540	618508	568276	578762	C02737	HMDB0112640	52925748	-	-	-	-	ko00260,ko00564,ko01100,ko05140,ko05146,ko05322	-	ko00260,ko00564,ko01100,ko05140,ko05146,ko05322
LIPID-N-1325	PS(21:0_20:4)	GP	PS	852.575	853.583	[M-H]-	C47H84NO10P	575376	519183	515962	613968	597863	556303	736384	632413	602014	541036	583709	537973	C02737	-	52925753	-	-	-	-	ko00260,ko00564,ko01100,ko05140,ko05146,ko05322	-	ko00260,ko00564,ko01100,ko05140,ko05146,ko05322
LIPID-N-1327	PS(23:0_20:4)	GP	PS	880.607	889.677	[M-H]-	C49H96NO10P	130522	132391	148266	90845.8	94117	165855	96731	108167	157342	117784	121046	128744	C02737	-	-	-	-	-	-	ko00260,ko00564,ko01100,ko05140,ko05146,ko05322	-	ko00260,ko00564,ko01100,ko05140,ko05146,ko05322
LIPID-N-1329	PS(18:2_18:3)	GP	PS	780.482	785.521	[M-H]-	C42H76NO10P	53627.1	68462.8	63884.9	41661.7	16176.8	13532.6	15744.9	22547.7	43565.1	43941	43180.6	49677.9	C02737	HMDB0112427	52925461	-	-	-	-	ko00260,ko00564,ko01100,ko05140,ko05146,ko05322	-	ko00260,ko00564,ko01100,ko05140,ko05146,ko05322
LIPID-N-1331	PS(18:1_20:4)	GP	PS	808.513	817.583	[M-H]-	C44H84NO10P	831676	770763	1.18984e+06	611240	858243	1.07526e+06	163344	781308	727502	919344	757291	753311	C02737	HMDB0012434	52925741	-	-	88537	-	ko00260,ko00564,ko01100,ko05140,ko05146,ko05322	-	ko00260,ko00564,ko01100,ko05140,ko05146,ko05322
LIPID-N-1332	PS(18:2_20:3)	GP	PS	808.513	817.583	[M-H]-	C44H84NO10P	1.83792e+06	1.57466e+06	2.13003e+06	1.44811e+06	1.8908e+06	2.26587e+06	325106	1.23091e+06	1.32315e+06	1.90283e+06	1.62875e+06	1.78108e+06	C02737	HMDB0012404	52925469	-	-	88491	-	ko00260,ko00564,ko01100,ko05140,ko05146,ko05322	-	ko00260,ko00564,ko01100,ko05140,ko05146,ko05322
LIPID-N-1333	PS(19:0_20:5)	GP	PS	822.529	823.536	[M-H]-	C45H78NO10P	9328.84	16873.1	23480.8	15632.9	12461.6	11445.5	11914.9	14897	17840.3	17178.1	15942	14921.3	C02737	-	52925583	-	-	-	-	ko00260,ko00564,ko01100,ko05140,ko05146,ko05322	-	ko00260,ko00564,ko01100,ko05140,ko05146,ko05322
LIPID-N-1334	PS(19:1_20:4)	GP	PS	822.529	823.536	[M-H]-	C45H78NO10P	62511.1	57576.8	57042.9	42866.4	48998.9	45167.2	35313.1	74026.7	68895.8	67796.5	48331.6	51622.1	C02737	-	52925613	-	-	-	-	ko00260,ko00564,ko01100,ko05140,ko05146,ko05322	-	ko00260,ko00564,ko01100,ko05140,ko05146,ko05322
LIPID-N-1335	PS(18:1_22:4)	GP	PS	836.544	825.458	[M-H]-	C46H68NO10P	570968	425601	609709	523188	679564	362838	339755	377230	634338	552119	506122	608378	C02737	HMDB0112420	52925449	-	-	-	-	ko00260,ko00564,ko01100,ko05140,ko05146,ko05322	-	ko00260,ko00564,ko01100,ko05140,ko05146,ko05322
LIPID-N-1337	PS(21:0_20:5)	GP	PS	850.56	851.568	[M-H]-	C47H82NO10P	55558.3	106129	76997.1	46965.5	37617.5	74079.1	37794.4	69572.4	101025	69913.4	63114.3	59609.5	C02737	-	52925782	-	-	-	-	ko00260,ko00564,ko01100,ko05140,ko05146,ko05322	-	ko00260,ko00564,ko01100,ko05140,ko05146,ko05322
LIPID-N-1338	PS(18:1_24:4)	GP	PS	864.575	865.583	[M-H]-	C48H84NO10P	698171	906805	837925	1.38227e+06	2.10868e+06	1.75676e+06	1.32736e+06	1.91314e+06	2.67494e+06	1.74213e+06	1.71039e+06	1.70711e+06	C02737	-	-	-	-	-	-	ko00260,ko00564,ko01100,ko05140,ko05146,ko05322	-	ko00260,ko00564,ko01100,ko05140,ko05146,ko05322
LIPID-N-1342	PS(18:2_20:4)	GP	PS	806.497	817.583	[M-H]-	C44H84NO10P	142120	148662	176577	71762.5	101697	142537	12338.1	64003.2	57934.9	144521	121892	92786.1	C02737	HMDB0012435	52925742	-	-	88533	-	ko00260,ko00564,ko01100,ko05140,ko05146,ko05322	-	ko00260,ko00564,ko01100,ko05140,ko05146,ko05322
LIPID-N-1343	PS(18:3_20:3)	GP	PS	806.497	817.583	[M-H]-	C44H84NO10P	33820.2	36080.5	53932.3	17052.8	28056.6	49612.2	10067	31688.7	33720.1	28243.9	34980.1	38119.9	C02737	HMDB0112457	52925498	-	-	-	-	ko00260,ko00564,ko01100,ko05140,ko05146,ko05322	-	ko00260,ko00564,ko01100,ko05140,ko05146,ko05322
LIPID-N-1344	PS(17:2_22:4)	GP	PS	820.513	829.583	[M-H]-	C45H84NO10P	64598.9	71091.5	80558.3	41973	56196.8	38567	30553.2	38726.1	41611.8	53405.6	44111.4	54187.7	C02737	-	52925416	-	-	-	-	ko00260,ko00564,ko01100,ko05140,ko05146,ko05322	-	ko00260,ko00564,ko01100,ko05140,ko05146,ko05322
LIPID-N-1345	PS(19:2_20:4)	GP	PS	820.513	829.583	[M-H]-	C45H84NO10P	109919	105464	119214	108563	119103	128456	82444.5	89164.6	136241	111973	101003	106820	C02737	-	-	-	-	-	-	ko00260,ko00564,ko01100,ko05140,ko05146,ko05322	-	ko00260,ko00564,ko01100,ko05140,ko05146,ko05322
LIPID-N-1346	PS(18:1_22:5)	GP	PS	834.529	825.458	[M-H]-	C46H68NO10P	266122	216439	281365	184305	271196	305999	122624	422686	232797	271446	241928	241486	C02737	-	-	-	-	-	-	ko00260,ko00564,ko01100,ko05140,ko05146,ko05322	-	ko00260,ko00564,ko01100,ko05140,ko05146,ko05322
LIPID-N-1347	PS(20:3_20:3)	GP	PS	834.529	825.458	[M-H]-	C46H68NO10P	304879	287584	494250	177168	279664	280330	36354.9	182405	163235	285957	282548	268668	C02737	-	52925721	-	-	-	-	ko00260,ko00564,ko01100,ko05140,ko05146,ko05322	-	ko00260,ko00564,ko01100,ko05140,ko05146,ko05322
LIPID-N-1348	PS(21:2_20:4)	GP	PS	848.544	849.552	[M-H]-	C47H80NO10P	632980	711701	668810	588696	607380	571891	674574	549280	677197	632376	650182	615659	C02737	-	-	-	-	-	-	ko00260,ko00564,ko01100,ko05140,ko05146,ko05322	-	ko00260,ko00564,ko01100,ko05140,ko05146,ko05322
LIPID-N-1351	PS(20:1_22:5)	GP	PS	862.56	863.568	[M-H]-	C48H82NO10P	36346.2	54593.3	40411.2	12635.1	25162.3	24335.8	10509.6	10796.4	24331.9	27502.3	27712.3	28358.1	C02737	-	-	-	-	-	-	ko00260,ko00564,ko01100,ko05140,ko05146,ko05322	-	ko00260,ko00564,ko01100,ko05140,ko05146,ko05322
LIPID-N-1352	PS(20:2_22:4)	GP	PS	862.56	863.568	[M-H]-	C48H82NO10P	938128	1.26222e+06	997655	580527	740047	501280	373553	315056	565296	738239	763704	698421	C02737	HMDB0112588	52925697	-	-	-	-	ko00260,ko00564,ko01100,ko05140,ko05146,ko05322	-	ko00260,ko00564,ko01100,ko05140,ko05146,ko05322
LIPID-N-1353	PS(22:2_20:4)	GP	PS	862.56	863.568	[M-H]-	C48H82NO10P	126945	134475	144094	85708	97016.9	109359	135405	97432	123829	107529	110186	108533	C02737	HMDB0112648	52925756	-	-	-	-	ko00260,ko00564,ko01100,ko05140,ko05146,ko05322	-	ko00260,ko00564,ko01100,ko05140,ko05146,ko05322
LIPID-N-1354	PS(21:0_22:6)	GP	PS	876.575	889.677	[M-H]-	C49H96NO10P	24722.5	46889	42399.2	17275	20708.1	35758.3	14081.4	23274.6	18832.4	29497.1	42656.5	41794.1	C02737	-	5283503	-	-	-	-	ko00260,ko00564,ko01100,ko05140,ko05146,ko05322	-	ko00260,ko00564,ko01100,ko05140,ko05146,ko05322
LIPID-N-1355	PS(16:1_22:6)	GP	PS	804.482	817.583	[M-H]-	C44H84NO10P	65981.6	67427.9	94475.4	37678.7	54115.6	36893.4	19926.9	33753.5	65493.8	50644.5	61233.4	59902.2	C02737	HMDB0012373	52925154	-	-	-	-	ko00260,ko00564,ko01100,ko05140,ko05146,ko05322	-	ko00260,ko00564,ko01100,ko05140,ko05146,ko05322
LIPID-N-1356	PS(18:2_20:5)	GP	PS	804.482	817.583	[M-H]-	C44H84NO10P	30653.4	22503	31504.9	20227.2	19839.7	34639.6	15780.9	21120.2	35747.9	25511.3	17358.7	13053.6	C02737	HMDB0112434	52925470	-	-	-	-	ko00260,ko00564,ko01100,ko05140,ko05146,ko05322	-	ko00260,ko00564,ko01100,ko05140,ko05146,ko05322
LIPID-N-1357	PS(18:3_20:4)	GP	PS	804.482	817.583	[M-H]-	C44H84NO10P	137367	112320	146148	96569.1	95476.6	76522.9	36275.4	54329.1	123913	109152	110887	102685	C02737	HMDB0112458	52925499	-	-	-	-	ko00260,ko00564,ko01100,ko05140,ko05146,ko05322	-	ko00260,ko00564,ko01100,ko05140,ko05146,ko05322
LIPID-N-1360	PS(18:2_22:5)	GP	PS	832.513	825.458	[M-H]-	C46H68NO10P	261650	351082	461187	114461	194692	169250	114879	106241	213365	253130	264380	239767	C02737	-	-	-	-	-	-	ko00260,ko00564,ko01100,ko05140,ko05146,ko05322	-	ko00260,ko00564,ko01100,ko05140,ko05146,ko05322
LIPID-N-1361	PS(20:3_20:4)	GP	PS	832.513	825.458	[M-H]-	C46H68NO10P	1.25166e+06	1.41311e+06	1.46337e+06	1.13188e+06	1.58143e+06	1.78455e+06	983249	1.87288e+06	1.84002e+06	1.69968e+06	1.52338e+06	1.58789e+06	C02737	HMDB0012427	52925722	-	-	88513	-	ko00260,ko00564,ko01100,ko05140,ko05146,ko05322	-	-
LIPID-N-1363	PS(20:3_22:4)	GP	PS	860.544	863.568	[M-H]-	C48H82NO10P	120321	112922	121207	72329.5	91979.6	86259.6	61633.8	72144.9	87154.1	91695.4	92209.3	94148.5	C02737	HMDB0112632	52925728	-	-	-	-	ko00260,ko00564,ko01100,ko05140,ko05146,ko05322	-	-
LIPID-N-1365	PS(18:2_22:6)	GP	PS	830.497	825.458	[M-H]-	C46H68NO10P	178830	195414	223190	105009	131214	154394	64858.9	81217.8	112578	149094	117742	201707	C02737	HMDB0012446	52925939	-	-	-	-	ko00260,ko00564,ko01100,ko05140,ko05146,ko05322	-	-
LIPID-N-1366	PS(20:3_20:5)	GP	PS	830.497	825.458	[M-H]-	C46H68NO10P	16570.7	36727.5	35166.9	28694.4	22155.9	39968.1	5822.86	36105.4	27269.1	26877.5	31705.5	23276.1	C02737	HMDB0116767	52925723	-	-	-	-	ko00260,ko00564,ko01100,ko05140,ko05146,ko05322	-	-
LIPID-N-1367	PS(20:4_20:4)	GP	PS	830.497	825.458	[M-H]-	C46H68NO10P	187654	179412	245581	75699.6	151155	137352	39784.8	87846.5	132968	112027	144304	143114	C02737	HMDB0012438	46891810	-	-	-	-	ko00260,ko00564,ko01100,ko05140,ko05146,ko05322	-	-
LIPID-N-1371	PI(10:0_12:0)	GP	PI	669.362	670.369	[M-H]-	C31H59O13P	1592.9	2311.17	2233.68	1785.91	2023.61	2431.98	2179.11	2050.55	3127.51	2776.37	2725.88	2328.46	-	-	-	-	-	-	-	-	-	-
LIPID-N-1373	PI(10:0_16:0)	GP	PI	725.424	726.432	[M-H]-	C35H67O13P	1865.57	2999.71	2335.68	1940.71	2222.12	1436.98	2225.43	2721.66	2030.78	2685.38	3067.35	2865.69	-	-	70698913	-	-	-	-	-	-	-
LIPID-N-1374	PI(12:0_18:0)	GP	PI	781.487	782.495	[M-H]-	C39H75O13P	3317.33	6911.46	4186.17	2165.51	4545.97	4051.85	4173.43	5053.29	3950.53	4260.25	6750.06	5715.9	-	-	52928313	-	-	-	-	-	-	-
LIPID-N-1378	PI(16:0_17:0)	GP	PI	823.534	824.541	[M-H]-	C42H81O13P	67069.1	79066.9	68983.9	65112.3	81373.1	61141.5	69357.9	71552.5	91071	92812.7	85535.1	73968	-	-	52927650	-	-	-	-	-	-	-
LIPID-N-1379	PI(15:0_19:0)	GP	PI	837.549	838.557	[M-H]-	C43H83O13P	59459.4	55885.5	71421.2	71928.9	103071	49344.9	47060.2	43486.2	68317.8	81784.4	60905.1	68693.1	-	-	52928292	-	-	-	-	-	-	-
LIPID-N-1380	PI(16:0_19:0)	GP	PI	851.565	852.573	[M-H]-	C44H85O13P	74386.2	89642.3	109099	25528.7	48048.1	62675.5	31949.8	37060.7	58513.5	64206.6	58936.8	47720.4	-	-	52928378	-	-	-	-	-	-	-
LIPID-N-1382	PI(15:0_21:0)	GP	PI	865.581	866.588	[M-H]-	C45H87O13P	187253	235891	218748	344066	537553	440357	326603	497169	592804	473234	401252	458996	-	-	52928100	-	-	-	-	-	-	-
LIPID-N-1383	PI(18:0_19:0)	GP	PI	879.596	880.604	[M-H]-	C46H89O13P	115785	202153	146598	87273	83343.1	122833	62363.5	65121.1	71975.4	117061	107288	125125	-	-	52927738	-	-	-	-	-	-	-
LIPID-N-1386	PI(12:0_18:1)	GP	PI	779.471	780.479	[M-H]-	C39H73O13P	230329	322441	354862	271585	293315	434580	337487	320345	445703	402564	387640	346625	-	-	52927743	-	-	-	-	-	-	-
LIPID-N-1387	PI(13:0_18:1)	GP	PI	793.487	794.495	[M-H]-	C40H75O13P	34125.1	41627.3	66104.3	27916.8	35083.8	60352.5	32124.7	46195.5	71185.2	84235.2	66021.3	63479.3	-	-	52927498	-	-	-	-	-	-	-
LIPID-N-1389	PI(15:0_17:1)	GP	PI	807.502	808.51	[M-H]-	C41H77O13P	37286.7	21182.1	36903.3	41832.3	42258.6	10513.9	14209	18583.3	28697.8	34258.7	22985.3	34688.5	-	-	52927564	-	-	-	-	-	-	-
LIPID-N-1390	PI(18:0_14:1)	GP	PI	807.502	808.51	[M-H]-	C41H77O13P	8105.3	7056.58	6559.72	4973.54	5496.17	6438.59	6565.28	6783.02	7802.7	7532.47	10820.9	9431.58	-	-	52927540	-	-	-	-	-	-	-
LIPID-N-1392	PI(15:0_19:1)	GP	PI	835.534	836.541	[M-H]-	C43H81O13P	576717	545519	830867	816115	855554	460891	392510	572104	806227	836556	861793	783980	-	-	52927570	-	-	-	-	-	-	-
LIPID-N-1393	PI(19:0_15:1)	GP	PI	835.534	836.541	[M-H]-	C43H81O13P	144239	109727	189585	220373	203400	95847.8	87609.6	104459	215838	172454	177311	150736	-	-	52927599	-	-	-	-	-	-	-
LIPID-N-1395	PI(16:0_19:1)	GP	PI	849.549	850.557	[M-H]-	C44H83O13P	33253.4	53440.5	49905.4	6723.57	10793.3	19822.6	14845.7	4655.95	20280.1	33572.2	27032.3	21133.3	-	-	52927617	-	-	-	-	-	-	-
LIPID-N-1397	PI(15:0_21:1)	GP	PI	863.565	864.573	[M-H]-	C45H85O13P	1.78692e+06	2.20709e+06	1.99743e+06	3.40847e+06	4.86803e+06	3.99135e+06	2.93454e+06	4.60853e+06	5.84813e+06	4.23035e+06	3.85739e+06	3.79806e+06	-	-	-	-	-	-	-	-	-	-
LIPID-N-1398	PI(19:0_17:1)	GP	PI	863.565	864.573	[M-H]-	C45H85O13P	293219	381268	309936	560646	787464	723895	554233	737057	1.07018e+06	741750	665825	750449	-	-	52927685	-	-	-	-	-	-	-
LIPID-N-1402	PI(13:1_18:1)	GP	PI	791.471	792.479	[M-H]-	C40H73O13P	101411	121246	116137	99497.6	98518.3	76437.8	106157	102682	108065	116999	121407	99767.1	-	-	-	-	-	-	-	-	-	-
LIPID-N-1404	PI(14:1_18:1)	GP	PI	805.487	806.495	[M-H]-	C41H75O13P	86227.5	91593.9	85998.5	68879.1	99990	103188	42688.9	66179.1	63456.2	92103.6	84316.6	77565.4	-	-	52927541	-	-	-	-	-	-	-
LIPID-N-1407	PI(15:0_19:2)	GP	PI	833.518	834.526	[M-H]-	C43H79O13P	155244	119960	145610	135342	123453	51463.7	60019.6	91138.6	115878	141676	130382	130533	-	-	-	-	-	-	-	-	-	-
LIPID-N-1411	PI(19:0_17:2)	GP	PI	861.549	862.557	[M-H]-	C45H83O13P	63726.9	131955	152525	137926	61265.6	95515.4	83557.6	88718.7	125699	156113	154736	148902	-	-	52927715	-	-	-	-	-	-	-
LIPID-N-1415	PI(18:0_21:2)	GP	PI	903.596	904.604	[M-H]-	C48H89O13P	154906	154021	157598	148969	158889	146875	168030	149843	174186	147618	162758	138401	-	-	-	-	-	-	-	-	-	-
LIPID-N-1416	PI(16:0_18:3)	GP	PI	831.502	832.51	[M-H]-	C43H77O13P	59931.1	68490.1	67067.9	17917.5	47595.9	54793.8	24764.2	30436.3	44970.5	45955.4	64790.3	57793.4	-	-	52927793	-	-	-	-	-	-	-
LIPID-N-1418	PI(18:1_17:2)	GP	PI	845.518	846.526	[M-H]-	C44H79O13P	43382.1	33912.3	34236.2	59055.7	49468.1	54562.7	57226.6	70920.2	64736.3	60847.2	42214.5	49955.7	-	-	-	-	-	-	-	-	-	-
LIPID-N-1419	PI(18:0_18:3)	GP	PI	859.534	860.541	[M-H]-	C45H81O13P	32098.6	68916	64183.4	67856.5	50476.5	35193.6	38749.2	65154.3	55756	64758.1	59209.2	52524.9	-	HMDB0009810	52927736	-	-	88577	-	-	-	-
LIPID-N-1422	PI(14:1_24:2)	GP	PI	887.565	888.573	[M-H]-	C47H85O13P	33761.2	23073.7	24365.4	18289.3	22402.1	7274.81	28461	12097.5	28738.2	23800.6	29871	30183.4	-	-	-	-	-	-	-	-	-	-
LIPID-N-1423	PI(18:0_20:3)	GP	PI	887.565	888.573	[M-H]-	C47H85O13P	1.10523e+06	1.23679e+06	1.38505e+06	910772	1.07388e+06	732653	973599	897811	1.11192e+06	1.13375e+06	1.09918e+06	1.15038e+06	-	HMDB0009887	52928021	-	-	89138	-	-	-	-
LIPID-N-1428	PI(12:0_22:4)	GP	PI	829.487	830.495	[M-H]-	C43H75O13P	13565.6	16040.1	17305	12939.1	14330.3	13137.7	16131.3	15203.7	15623.4	19792.4	16005.8	13191.5	-	-	52927488	-	-	-	-	-	-	-
LIPID-N-1433	PI(16:0_22:4)	GP	PI	885.549	886.557	[M-H]-	C47H83O13P	79903.7	73493.1	72143.5	48626	56754.6	14841.1	27188.1	27822.5	30276	50854.7	47181.3	44477.3	-	HMDB0009914	52928215	-	-	89303	-	-	-	-
LIPID-N-1434	PI(16:1_22:3)	GP	PI	885.549	886.557	[M-H]-	C47H83O13P	15824.2	11733.2	19957.6	6374.98	16396.8	5656.95	12004.5	13267.3	12575.6	14540.1	11290.4	8803.56	-	-	-	-	-	-	-	-	-	ko00561,ko00564,ko01100,ko04024,ko04070,ko04072,ko04666,ko04912,ko04975,ko05200,ko05212,ko05231
LIPID-N-1435	PI(17:2_21:2)	GP	PI	885.549	886.557	[M-H]-	C47H83O13P	12352.2	18253.4	11792.3	12866.4	16007.9	7000.51	8470.26	7707.17	15303	14138.1	5892.41	9239.54	-	-	-	-	-	-	-	-	-	ko00561,ko00564,ko01100,ko04024,ko04070,ko04072,ko04666,ko04912,ko04975,ko05200,ko05212,ko05231
LIPID-N-1436	PI(18:1_20:3)	GP	PI	885.549	886.557	[M-H]-	C47H83O13P	101226	115859	111852	91171.8	102476	57745.5	37456.4	87245.3	58387	114014	112727	84271.7	-	HMDB0009843	52927756	-	-	88644	-	-	-	ko00561,ko00564,ko01100,ko04024,ko04070,ko04072,ko04666,ko04912,ko04975,ko05200,ko05212,ko05231
LIPID-N-1441	PI(18:1_20:4)	GP	PI	883.534	884.541	[M-H]-	C47H81O13P	934503	884141	1.07531e+06	743552	904133	548694	547595	658977	805727	991213	888206	842289	-	HMDB0009896	52928052	-	-	89126	-	-	-	ko00561,ko00564,ko01100,ko04024,ko04070,ko04072,ko04666,ko04912,ko04975,ko05200,ko05212,ko05231
LIPID-N-1443	PI(21:1_20:4)	GP	PI	925.581	926.588	[M-H]-	C50H87O13P	90474.5	68036.8	65636.8	61255.5	56029.7	21979.1	50297.2	34758.9	45202.1	63062.6	58616.1	67301.1	-	-	-	-	-	-	-	-	-	ko00561,ko00564,ko01100,ko04024,ko04070,ko04072,ko04666,ko04912,ko04975,ko05200,ko05212,ko05231
LIPID-N-1444	PA(12:0_12:0)	GP	PA	535.34	536.348	[M-H]-	C27H53O8P	13341.2	15353.2	12498	11298.4	12683.2	14145.5	16500.4	14763.5	11771.6	12833.2	14102	14042.3	C00416	-	9547171	-	-	-	-	ko00561,ko00564,ko01100,ko04024,ko04070,ko04072,ko04666,ko04912,ko04975,ko05200,ko05212,ko05231	-	ko00561,ko00564,ko01100,ko04024,ko04070,ko04072,ko04666,ko04912,ko04975,ko05200,ko05212,ko05231
LIPID-N-1446	PA(16:0_20:0)	GP	PA	703.528	704.536	[M-H]-	C39H77O8P	43973.9	73439.4	76277.9	36943.8	60320.5	26441	21108.4	28089.2	49301.9	47668.5	49444.2	52455.9	C00416	HMDB0115064	52929455	-	-	-	-	ko00561,ko00564,ko01100,ko04024,ko04070,ko04072,ko04666,ko04912,ko04975,ko05200,ko05212,ko05231	-	ko00561,ko00564,ko01100,ko04024,ko04070,ko04072,ko04666,ko04912,ko04975,ko05200,ko05212,ko05231
LIPID-N-1448	PA(16:0_23:0)	GP	PA	745.575	746.583	[M-H]-	C42H83O8P	97762.9	84696.3	125441	91004	91339.8	82337.4	45924.8	65634.5	88369.7	88589.2	90688.5	87849.2	C00416	-	-	-	-	-	-	ko00561,ko00564,ko01100,ko04024,ko04070,ko04072,ko04666,ko04912,ko04975,ko05200,ko05212,ko05231	-	ko00561,ko00564,ko01100,ko04024,ko04070,ko04072,ko04666,ko04912,ko04975,ko05200,ko05212,ko05231
LIPID-N-1449	PA(18:0_21:0)	GP	PA	745.575	746.583	[M-H]-	C42H83O8P	8.13788e+06	1.05228e+07	9.62116e+06	8.26264e+06	9.42099e+06	9.90981e+06	6.28641e+06	7.39829e+06	9.57663e+06	9.50457e+06	9.49244e+06	9.47492e+06	C00416	-	52928910	-	-	-	-	ko00561,ko00564,ko01100,ko04024,ko04070,ko04072,ko04666,ko04912,ko04975,ko05200,ko05212,ko05231	-	ko00561,ko00564,ko01100,ko04024,ko04070,ko04072,ko04666,ko04912,ko04975,ko05200,ko05212,ko05231
LIPID-N-1450	PA(18:0_23:0)	GP	PA	773.606	774.614	[M-H]-	C44H87O8P	145634	162457	169195	146241	175208	174824	72599.3	116936	178394	161731	159531	162229	C00416	-	-	-	-	-	-	ko00561,ko00564,ko01100,ko04024,ko04070,ko04072,ko04666,ko04912,ko04975,ko05200,ko05212,ko05231	-	ko00561,ko00564,ko01100,ko04024,ko04070,ko04072,ko04666,ko04912,ko04975,ko05200,ko05212,ko05231
LIPID-N-1451	PA(20:0_21:0)	GP	PA	773.606	774.614	[M-H]-	C44H87O8P	30336.7	50903.5	47676.7	38674.8	53368	54087.6	23578.8	43300.1	61740.3	43084	43509.4	44217.1	C00416	HMDB0115081	52929115	-	-	-	-	ko00561,ko00564,ko01100,ko04024,ko04070,ko04072,ko04666,ko04912,ko04975,ko05200,ko05212,ko05231	-	ko00561,ko00564,ko01100,ko04024,ko04070,ko04072,ko04666,ko04912,ko04975,ko05200,ko05212,ko05231
LIPID-N-1453	PA(21:0_22:0)	GP	PA	801.637	802.645	[M-H]-	C46H91O8P	10590.9	13396	14702.5	12165.5	17104.7	10265.3	6935.32	15344.9	19935.1	15281.5	13987.4	12968.8	C00416	HMDB0115235	52929290	-	-	-	-	ko00561,ko00564,ko01100,ko04024,ko04070,ko04072,ko04666,ko04912,ko04975,ko05200,ko05212,ko05231	-	ko00561,ko00564,ko01100,ko04024,ko04070,ko04072,ko04666,ko04912,ko04975,ko05200,ko05212,ko05231
LIPID-N-1455	PA(16:0_20:1)	GP	PA	701.512	702.52	[M-H]-	C39H75O8P	95990.7	134341	153940	59145.7	92557.1	59235.9	34309.4	57478.6	93290.9	83223.8	95533.3	93182.9	C00416	HMDB0115094	52929125	-	-	-	-	ko00561,ko00564,ko01100,ko04024,ko04070,ko04072,ko04666,ko04912,ko04975,ko05200,ko05212,ko05231	-	ko00561,ko00564,ko01100,ko04024,ko04070,ko04072,ko04666,ko04912,ko04975,ko05200,ko05212,ko05231
LIPID-N-1456	PA(20:0_16:1)	GP	PA	701.512	702.52	[M-H]-	C39H75O8P	51927.2	72341.9	67870.6	46398.7	39732.2	34632.3	21771.2	34648	50191.2	50396.4	48332.9	57128.9	C00416	HMDB0115065	52929105	-	-	-	-	ko00561,ko00564,ko01100,ko04024,ko04070,ko04072,ko04666,ko04912,ko04975,ko05200,ko05212,ko05231	-	ko00561,ko00564,ko01100,ko04024,ko04070,ko04072,ko04666,ko04912,ko04975,ko05200,ko05212,ko05231
LIPID-N-1457	PA(20:0_18:1)	GP	PA	729.543	730.551	[M-H]-	C41H79O8P	857578	1.11588e+06	1.14887e+06	493168	713897	706177	563973	753380	912901	860844	870112	882572	C00416	HMDB0115069	52929541	-	-	74942	-	ko00561,ko00564,ko01100,ko04024,ko04070,ko04072,ko04666,ko04912,ko04975,ko05200,ko05212,ko05231	-	ko00561,ko00564,ko01100,ko04024,ko04070,ko04072,ko04666,ko04912,ko04975,ko05200,ko05212,ko05231
LIPID-N-1458	PA(25:0_20:1)	GP	PA	827.653	828.661	[M-H]-	C48H93O8P	22302.2	37432.1	33740.7	29848.1	33027.2	29286.1	26441.3	45622.7	52590.4	43711.3	39097.8	41658.9	C00416	-	-	-	-	-	-	ko00561,ko00564,ko01100,ko04024,ko04070,ko04072,ko04666,ko04912,ko04975,ko05200,ko05212,ko05231	-	ko00561,ko00564,ko01100,ko04024,ko04070,ko04072,ko04666,ko04912,ko04975,ko05200,ko05212,ko05231
LIPID-N-1459	PA(21:0_24:1)	GP	PA	827.653	828.661	[M-H]-	C48H93O8P	15028.6	14868.5	22549.2	26054.3	20878.1	19122	17413.2	37280.8	38147.9	35347.5	25455.3	31583.2	C00416	-	-	-	-	-	-	ko00561,ko00564,ko01100,ko04024,ko04070,ko04072,ko04666,ko04912,ko04975,ko05200,ko05212,ko05231	-	ko00561,ko00564,ko01100,ko04024,ko04070,ko04072,ko04666,ko04912,ko04975,ko05200,ko05212,ko05231
LIPID-N-1462	PA(16:0_20:2)	GP	PA	699.496	700.504	[M-H]-	C39H73O8P	130094	130095	143454	123821	155862	167516	103145	173527	210167	150882	156550	155094	C00416	HMDB0115535	52929155	-	-	-	-	ko00561,ko00564,ko01100,ko04024,ko04070,ko04072,ko04666,ko04912,ko04975,ko05200,ko05212,ko05231	-	ko00561,ko00564,ko01100,ko04024,ko04070,ko04072,ko04666,ko04912,ko04975,ko05200,ko05212,ko05231
LIPID-N-1464	PA(18:1_20:1)	GP	PA	727.528	728.536	[M-H]-	C41H77O8P	384065	447185	493062	192818	266638	235665	162337	250742	282462	320793	330129	328536	C00416	HMDB0115098	52929131	-	-	-	-	ko00561,ko00564,ko01100,ko04024,ko04070,ko04072,ko04666,ko04912,ko04975,ko05200,ko05212,ko05231	-	ko00561,ko00564,ko01100,ko04024,ko04070,ko04072,ko04666,ko04912,ko04975,ko05200,ko05212,ko05231
LIPID-N-1465	PA(20:0_18:2)	GP	PA	727.528	728.536	[M-H]-	C41H77O8P	202053	309055	329331	104825	160675	159829	81938.4	148914	170556	206070	192066	208524	C00416	HMDB0114958	52928947	-	-	-	-	ko00561,ko00564,ko01100,ko04024,ko04070,ko04072,ko04666,ko04912,ko04975,ko05200,ko05212,ko05231	-	ko00561,ko00564,ko01100,ko04024,ko04070,ko04072,ko04666,ko04912,ko04975,ko05200,ko05212,ko05231
LIPID-N-1467	PA(18:1_26:1)	GP	PA	811.622	812.63	[M-H]-	C47H89O8P	4514.18	1975.51	3112.26	2316.07	4888.21	2287.69	1447.08	1766.37	3446.43	2758.7	3160.58	3317.12	C00416	-	-	-	-	-	-	ko00561,ko00564,ko01100,ko04024,ko04070,ko04072,ko04666,ko04912,ko04975,ko05200,ko05212,ko05231	-	ko00561,ko00564,ko01100,ko04024,ko04070,ko04072,ko04666,ko04912,ko04975,ko05200,ko05212,ko05231
LIPID-N-1468	PA(24:0_20:2)	GP	PA	811.622	812.63	[M-H]-	C47H89O8P	3873.86	2525.95	2057.58	3089.3	5869.2	2099.59	1650.62	1782.32	3969.42	2786.66	4957	3924.59	C00416	-	-	-	-	-	-	ko00561,ko00564,ko01100,ko04024,ko04070,ko04072,ko04666,ko04912,ko04975,ko05200,ko05212,ko05231	-	ko00561,ko00564,ko01100,ko04024,ko04070,ko04072,ko04666,ko04912,ko04975,ko05200,ko05212,ko05231
LIPID-N-1471	PA(18:1_20:2)	GP	PA	725.512	726.52	[M-H]-	C41H75O8P	59711.4	65764.7	76428.8	66835.5	67587.8	90374	34358.1	85711.6	115266	82444	72336.2	104459	C00416	HMDB0115518	52928925	-	-	-	-	ko00561,ko00564,ko01100,ko04024,ko04070,ko04072,ko04666,ko04912,ko04975,ko05200,ko05212,ko05231	-	ko00561,ko00564,ko01100,ko04024,ko04070,ko04072,ko04666,ko04912,ko04975,ko05200,ko05212,ko05231
LIPID-N-1472	PA(20:1_18:2)	GP	PA	725.512	726.52	[M-H]-	C41H75O8P	118585	185928	186537	60745.2	81251.2	75076.7	42234.6	64650	113455	112445	103239	115530	C00416	HMDB0114959	52928948	-	-	-	-	ko00561,ko00564,ko01100,ko04024,ko04070,ko04072,ko04666,ko04912,ko04975,ko05200,ko05212,ko05231	-	ko00561,ko00564,ko01100,ko04024,ko04070,ko04072,ko04666,ko04912,ko04975,ko05200,ko05212,ko05231
LIPID-N-1475	PA(20:0_20:3)	GP	PA	753.543	754.551	[M-H]-	C43H79O8P	49720.9	57984.2	53029.5	24388.6	35356.7	45133.8	35154.1	39494.3	52693.9	45443.7	55065.1	53611	C00416	HMDB0115529	52929113	-	-	-	-	ko00561,ko00564,ko01100,ko04024,ko04070,ko04072,ko04666,ko04912,ko04975,ko05200,ko05212,ko05231	-	ko00561,ko00564,ko01100,ko04024,ko04070,ko04072,ko04666,ko04912,ko04975,ko05200,ko05212,ko05231
LIPID-N-1477	PA(10:0_20:4)	GP	PA	611.371	612.379	[M-H]-	C33H57O8P	5499.47	7709.18	5958.86	6021.21	5748.69	7038.44	7456.54	7379.21	8244.62	6118.91	7428.88	7618.19	C00416	-	-	-	-	-	-	ko00561,ko00564,ko01100,ko04024,ko04070,ko04072,ko04666,ko04912,ko04975,ko05200,ko05212,ko05231	-	ko00561,ko00564,ko01100,ko04024,ko04070,ko04072,ko04666,ko04912,ko04975,ko05200,ko05212,ko05231
LIPID-N-1478	PA(12:0_18:4)	GP	PA	611.371	612.379	[M-H]-	C33H57O8P	270562	321125	317819	274243	265889	334923	343729	341225	388252	326879	330905	354842	C00416	-	52928647	-	-	-	-	ko00561,ko00564,ko01100,ko04024,ko04070,ko04072,ko04666,ko04912,ko04975,ko05200,ko05212,ko05231	-	ko00561,ko00564,ko01100,ko04024,ko04070,ko04072,ko04666,ko04912,ko04975,ko05200,ko05212,ko05231
LIPID-N-1479	PA(12:0_22:4)	GP	PA	667.434	668.442	[M-H]-	C37H65O8P	6677.79	8087.36	9608.77	9246.58	7995.29	13079.2	11848.4	9165.83	12066.5	10096.5	10925	10987.9	C00416	-	52928658	-	-	-	-	ko00561,ko00564,ko01100,ko04024,ko04070,ko04072,ko04666,ko04912,ko04975,ko05200,ko05212,ko05231	-	ko00561,ko00564,ko01100,ko04024,ko04070,ko04072,ko04666,ko04912,ko04975,ko05200,ko05212,ko05231
LIPID-N-1480	PA(18:1_16:3)	GP	PA	667.434	668.442	[M-H]-	C37H65O8P	2528.81	1998.16	3006.83	5833.74	5068.41	12006.1	8954.03	16265.5	28258.6	11158.9	9641.87	9903.54	C00416	-	-	-	-	-	-	ko00561,ko00564,ko01100,ko04024,ko04070,ko04072,ko04666,ko04912,ko04975,ko05200,ko05212,ko05231	-	ko00561,ko00564,ko01100,ko04024,ko04070,ko04072,ko04666,ko04912,ko04975,ko05200,ko05212,ko05231
LIPID-N-1484	PA(18:0_22:4)	GP	PA	751.528	752.536	[M-H]-	C43H77O8P	368463	502033	503353	212706	332471	183103	184918	207591	319949	333799	331987	326362	C00416	HMDB0115328	52929390	-	-	-	-	ko00561,ko00564,ko01100,ko04024,ko04070,ko04072,ko04666,ko04912,ko04975,ko05200,ko05212,ko05231	-	ko00561,ko00564,ko01100,ko04024,ko04070,ko04072,ko04666,ko04912,ko04975,ko05200,ko05212,ko05231
LIPID-N-1486	PA(20:0_20:4)	GP	PA	751.528	752.536	[M-H]-	C43H77O8P	1.94097e+06	2.16638e+06	1.88218e+06	865637	1.29414e+06	1.39377e+06	1.26792e+06	1.46103e+06	2.08651e+06	1.73873e+06	1.67225e+06	1.73284e+06	C00416	HMDB0115156	52929229	-	-	-	-	ko00561,ko00564,ko01100,ko04024,ko04070,ko04072,ko04666,ko04912,ko04975,ko05200,ko05212,ko05231	-	ko00561,ko00564,ko01100,ko04024,ko04070,ko04072,ko04666,ko04912,ko04975,ko05200,ko05212,ko05231
LIPID-N-1489	PA(20:0_22:4)	GP	PA	779.559	780.567	[M-H]-	C45H81O8P	958020	1.06324e+06	984791	433756	761159	636685	587293	612010	990426	871708	840022	841851	C00416	HMDB0115085	52929118	-	-	-	-	ko00561,ko00564,ko01100,ko04024,ko04070,ko04072,ko04666,ko04912,ko04975,ko05200,ko05212,ko05231	-	ko00561,ko00564,ko01100,ko04024,ko04070,ko04072,ko04666,ko04912,ko04975,ko05200,ko05212,ko05231
LIPID-N-1490	PA(12:0_20:5)	GP	PA	637.387	638.395	[M-H]-	C35H59O8P	12652.1	14221.2	11938.5	10972.5	11360	14029.7	12941.3	12172.9	14427.2	13792.5	14443	15112.2	C00416	-	52928654	-	-	-	-	ko00561,ko00564,ko01100,ko04024,ko04070,ko04072,ko04666,ko04912,ko04975,ko05200,ko05212,ko05231	-	ko00561,ko00564,ko01100,ko04024,ko04070,ko04072,ko04666,ko04912,ko04975,ko05200,ko05212,ko05231
LIPID-N-1492	PA(16:0_22:5)	GP	PA	721.481	722.489	[M-H]-	C41H71O8P	124497	144972	135047	112113	81304.4	122753	88829.4	59169.5	107444	115431	84031.8	80769.8	C00416	-	-	-	-	-	-	ko00561,ko00564,ko01100,ko04024,ko04070,ko04072,ko04666,ko04912,ko04975,ko05200,ko05212,ko05231	-	ko00561,ko00564,ko01100,ko04024,ko04070,ko04072,ko04666,ko04912,ko04975,ko05200,ko05212,ko05231
LIPID-N-1494	PA(20:1_20:4)	GP	PA	749.512	750.52	[M-H]-	C43H75O8P	291702	347731	333432	111777	171470	179005	115282	128437	191555	225279	228427	236327	C00416	HMDB0115106	52929141	-	-	-	-	ko00561,ko00564,ko01100,ko04024,ko04070,ko04072,ko04666,ko04912,ko04975,ko05200,ko05212,ko05231	-	ko00561,ko00564,ko01100,ko04024,ko04070,ko04072,ko04666,ko04912,ko04975,ko05200,ko05212,ko05231
LIPID-N-1496	PA(20:1_22:4)	GP	PA	777.543	778.551	[M-H]-	C45H79O8P	253951	242188	314463	100000	160012	122182	96475.6	84039.2	127632	179912	171465	170160	C00416	HMDB0115112	52929147	-	-	-	-	ko00561,ko00564,ko01100,ko04024,ko04070,ko04072,ko04666,ko04912,ko04975,ko05200,ko05212,ko05231	-	ko00561,ko00564,ko01100,ko04024,ko04070,ko04072,ko04666,ko04912,ko04975,ko05200,ko05212,ko05231
LIPID-N-1497	PA(22:1_20:4)	GP	PA	777.543	778.551	[M-H]-	C45H79O8P	51768.3	58358.2	54458.4	19328.4	32536.3	33025.7	20627	30355.5	35850.9	37433	38572.9	35853.3	C00416	-	52929236	-	-	-	-	ko00561,ko00564,ko01100,ko04024,ko04070,ko04072,ko04666,ko04912,ko04975,ko05200,ko05212,ko05231	-	ko00561,ko00564,ko01100,ko04024,ko04070,ko04072,ko04666,ko04912,ko04975,ko05200,ko05212,ko05231
LIPID-N-1499	PA(12:0_22:6)	GP	PA	663.403	664.41	[M-H]-	C37H61O8P	19126.6	19693	25217.9	18323.8	18941.5	22119	25941.2	23469.6	27616.6	23300.9	27037.9	25932	C00416	-	52929409	-	-	-	-	ko00561,ko00564,ko01100,ko04024,ko04070,ko04072,ko04666,ko04912,ko04975,ko05200,ko05212,ko05231	-	ko00561,ko00564,ko01100,ko04024,ko04070,ko04072,ko04666,ko04912,ko04975,ko05200,ko05212,ko05231
LIPID-N-1500	PA(16:1_22:5)	GP	PA	719.465	720.473	[M-H]-	C41H69O8P	56835.9	38007.3	61317.2	39729.4	23997.1	37171.8	11582	20270.7	30357.5	44106.7	44307.1	40080.9	C00416	-	-	-	-	-	-	ko00561,ko00564,ko01100,ko04024,ko04070,ko04072,ko04666,ko04912,ko04975,ko05200,ko05212,ko05231	-	ko00561,ko00564,ko01100,ko04024,ko04070,ko04072,ko04666,ko04912,ko04975,ko05200,ko05212,ko05231
LIPID-N-1506	PA(20:0_22:6)	GP	PA	775.528	776.536	[M-H]-	C45H77O8P	8953.15	14653.1	20443.3	7699.97	7959.1	8293.66	4688.57	8297.81	9705.41	11372.3	12589.3	13182.7	C00416	HMDB0115413	52929427	-	-	-	-	ko00561,ko00564,ko01100,ko04024,ko04070,ko04072,ko04666,ko04912,ko04975,ko05200,ko05212,ko05231	52	ko04714,ko04976,ko05415
LIPID-N-1507	PA(20:1_22:5)	GP	PA	775.528	776.536	[M-H]-	C45H77O8P	331218	447938	399768	339974	424896	586655	228022	289103	512374	452394	393999	421029	C00416	-	-	-	-	-	-	ko00561,ko00564,ko01100,ko04024,ko04070,ko04072,ko04666,ko04912,ko04975,ko05200,ko05212,ko05231	-	ko04931
LIPID-N-1510	PA(18:2_22:5)	GP	PA	745.481	746.489	[M-H]-	C43H71O8P	890608	1.11986e+06	1.45174e+06	292458	983443	1.38041e+06	345946	670930	924430	1.00567e+06	1.00668e+06	955010	C00416	-	-	-	-	-	-	ko00561,ko00564,ko01100,ko04024,ko04070,ko04072,ko04666,ko04912,ko04975,ko05200,ko05212,ko05231	5787	-
LIPID-N-1511	PA(20:2_22:5)	GP	PA	773.512	774.52	[M-H]-	C45H75O8P	444601	565858	466738	372732	397387	498893	228206	283299	606153	445468	424521	491939	C00416	-	-	-	-	-	-	ko00561,ko00564,ko01100,ko04024,ko04070,ko04072,ko04666,ko04912,ko04975,ko05200,ko05212,ko05231	6436	-
LIPID-N-1513	PA(20:4_22:5)	GP	PA	769.481	770.489	[M-H]-	C45H71O8P	37495.1	35054.9	35807	17836.1	9289.53	43558	31407.9	25883.5	38471.8	41240.6	39220.3	33439.9	C00416	-	-	-	-	-	-	ko00561,ko00564,ko01100,ko04024,ko04070,ko04072,ko04666,ko04912,ko04975,ko05200,ko05212,ko05231	5657	ko04714
LIPID-P-0001	DL-Carnitine	FA	CAR	162.113	161.105	[M+H]+	C7H15NO3	657350	1.12233e+06	861093	686581	785826	600429	401075	474344	590072	1.1031e+06	922715	715172	C00318	HMDB0000062	10917	-	541-15-1	16347	52	ko04714,ko04976,ko05415	-	ko04714
LIPID-P-0002	Carnitine C2:0	FA	CAR	204.124	203.116	[M+H]+	C9H17NO4	360225	1.01018e+06	577527	327211	459721	495760	435103	324830	760905	615567	579946	494239	C02571	HMDB0000201	7045767	-	3040-38-8	57589	-	ko04931	5673	ko04714
LIPID-P-0003	Carnitine C3:0	FA	CAR	218.14	217.131	[M+H]+	C10H19NO4	135185	295687	169558	45548.1	60579.8	81858.9	111078	127781	258772	148646	143832	131191	C03017	HMDB0000824	107738	-	17298-37-2	28867	5787	-	-	ko04714
LIPID-P-0004	Carnitine C4:0	FA	CAR	232.155	231.147	[M+H]+	C11H21NO4	68582.7	103380	97000.3	67395.7	121597	63436.3	52659.1	99382.2	197313	89479.2	89301	99637.9	C02862	HMDB0002013	213144	-	25576-40-3	21949	6436	-	-	ko04714
LIPID-P-0005	Carnitine C5:0	FA	CAR	246.171	245.163	[M+H]+	C12H23NO4	75934.4	81045.8	85864.7	106980	100863	244825	45859	86455.4	116441	97652.6	97902.5	102728	C02301	HMDB0000688	6426851	-	31023-24-2	73025	5657	ko04714	-	ko04714
LIPID-P-0006	Carnitine C4-OH	FA	CAR	248.15	247.142	[M+H]+	C11H21NO5	95211.7	108262	151811	93018.3	114679	47800.2	81923.1	151841	154578	100602	98451	95771.6	C02301	-	53481617	-	-	-	-	ko04714	5536	ko04714
LIPID-P-0007	Carnitine C6:0	FA	CAR	260.187	259.178	[M+H]+	C13H25NO4	13403.9	24898	19647.6	10543.9	17714.9	26499.2	9313.77	8360.02	20665.4	14387.5	15740.9	17262.5	C02301	HMDB0000705	6426853	-	6418-78-6	70749	5673	ko04714	5623	ko04714
LIPID-P-0008	Carnitine C5-OH	FA	CAR	262.166	261.158	[M+H]+	C12H23NO5	68820	113528	99987.7	138416	174864	163588	184991	151133	185709	138143	131173	127268	C02301	HMDB0062555	57357187	-	-	-	-	ko04714	6573	ko04714
LIPID-P-0009	Carnitine C6-OH	FA	CAR	276.182	275.173	[M+H]+	C13H25NO5	12170.8	11592.2	18233.3	10684.7	15302.4	9642.31	10608.8	20327.2	44250	18554.9	14194.5	17172.9	C02301	HMDB0013130	53481624	-	-	-	-	ko04714	-	ko04714
LIPID-P-0010	Carnitine C8:0	FA	CAR	288.218	287.21	[M+H]+	C15H29NO4	7634.97	15208.7	8710.73	5626.18	11191.8	12948.3	6253.06	6938.55	10375.3	8179.11	9478.64	8921.1	C02301	HMDB0000791	11953814	-	25243-95-2	18102	-	ko04714	-	ko04714
LIPID-P-0011	Carnitine C6-2OH	FA	CAR	290.161	289.153	[M+H]+	C13H23NO6	8084.21	8194.89	6501.22	5290.62	6697.81	9235.84	8389.1	8698	9710.88	7398.23	8277.48	10285.5	C02301	HMDB0000552	128145	-	102673-95-0	70857	5536	ko04714	-	ko04714
LIPID-P-0013	Carnitine C10:0	FA	CAR	316.25	315.241	[M+H]+	C17H33NO4	5045.74	14619.9	8912.79	2964.02	5638.77	8033.9	3003.64	4867.51	9509.73	5673.7	6881.22	6872.67	C02301	HMDB0000651	10245190	-	1492-27-9	68830	5623	ko04714	5231	ko00071,ko01212
LIPID-P-0014	Carnitine C12:0	FA	CAR	344.281	343.272	[M+H]+	C19H37NO4	5992.79	12867.6	4289.37	6640.53	8447.41	5748.36	5552.39	4554.84	10494.4	6627.52	7546.69	6955.91	C02301	HMDB0002250	168381	-	25518-54-1	77086	6573	ko04714	-	ko04714
LIPID-P-0015	Carnitine C13:0	FA	CAR	358.295	357.288	[M+H]+	C20H39NO4	1236.42	6309.29	6771.05	2657.55	7755.23	5366.23	1626.49	1819.45	5639.93	3742.25	4526.62	5028.82	C02301	-	-	-	-	-	-	ko04714	5811	ko04714
LIPID-P-0017	Carnitine C14:0	FA	CAR	372.313	371.304	[M+H]+	C21H41NO4	18319.6	66170.9	35583.5	13901.3	32957.7	31222.9	17937.4	11937	49975.3	26993.8	28481.1	30067	C02301	HMDB0005066	53477791	-	25597-07-3	84634	-	ko04714	-	ko04714
LIPID-P-0019	Carnitine C12:1-2OH	FA	CAR	374.255	373.246	[M+H]+	C19H35NO6	19547.8	28175.9	25497.5	21796.8	25880.6	27680	26284.6	36829	25940	32911.3	31541	28136.3	C02301	-	71464543	-	-	-	-	ko04714	-	ko04714
LIPID-P-0021	Carnitine C16:0	FA	CAR	400.344	399.335	[M+H]+	C23H45NO4	101469	281085	110275	113832	186318	126949	147851	103552	272463	166746	153993	160544	C02990	HMDB0000222	11953816	-	2364-67-2	17490	5231	ko00071,ko01212	6484	ko04714
LIPID-P-0022	Carnitine C16-OH	FA	CAR	416.339	415.33	[M+H]+	C23H45NO5	4330.05	9134.47	5811.08	3900.54	5952.61	3170.02	5131.34	4498.3	15029.4	6571.96	5837.95	6063.74	C02301	HMDB0013336	126456228	-	195207-76-2	-	-	ko04714	-	ko04714
LIPID-P-0023	Carnitine C18:0	FA	CAR	428.375	427.366	[M+H]+	C25H49NO4	87923.3	242004	94719.5	90647.6	164406	167793	192474	155280	479455	164610	175926	158174	C02301	HMDB0000848	52922056	-	25597-09-5	84644	5811	ko04714	-	ko04714
LIPID-P-0024	Carnitine C20:0	FA	CAR	456.404	455.397	[M+H]+	C27H53NO4	3619.46	6759.39	2921.98	3384.9	5366.48	9492.3	5666.96	5778.67	33775	8384.27	8352.06	6743.6	C02301	-	53477833	-	-	-	-	ko04714	-	ko04714
LIPID-P-0025	Carnitine C18-OH	FA	CAR	444.37	443.361	[M+H]+	C25H49NO5	8859.87	10112	5745.41	7876.8	9505.53	7799.93	10314.2	7713.64	60870.9	13726.2	13245.7	13813	C02301	-	71464560	-	-	-	-	ko04714	-	ko04714
LIPID-P-0026	Carnitine C3:1-2OH	FA	CAR	248.113	247.106	[M+H]+	C10H17NO6	88867.1	80597.2	110732	66707.2	93784.4	34053.1	62957.8	105818	116471	84582.9	81045.8	75656.4	C02301	HMDB0002095	91825606	-	910825-21-7	85470	6484	ko04714	6437	ko04714
LIPID-P-0027	Carnitine C4:1-2OH	FA	CAR	262.129	261.121	[M+H]+	C11H19NO6	70215	113723	103433	151822	193164	165192	156290	149246	171575	118163	129594	126246	C02301	HMDB0061717	71464481	-	-	-	-	ko04714	-	ko04714
LIPID-P-0028	Carnitine C5:1	FA	CAR	244.155	243.147	[M+H]+	C12H21NO4	5812.51	6614.14	5513.42	4157.11	4659.35	4746.7	4686.11	4910.7	6131.18	4250.33	5764.95	6589.1	C02301	HMDB0002366	91825636	-	64681-36-3	85520	-	ko04714	-	ko04714
LIPID-P-0030	Carnitine C5:1-2OH	FA	CAR	274.13	273.121	[M+H]+	C12H19NO6	323670	346917	309730	356500	365177	373259	392777	383912	424662	325861	368232	364710	C02301	-	53481620	-	-	-	-	ko04714	-	ko04714
LIPID-P-0035	Carnitine C12:1	FA	CAR	342.265	341.257	[M+H]+	C19H35NO4	4557.12	7408.16	4684.67	5704.19	7815.63	4931.83	4755.07	6627.63	5146.11	5826.79	5125.64	6537.09	C02301	-	-	-	-	-	-	ko04714	-	ko04714
LIPID-P-0037	Carnitine C14:1	FA	CAR	370.297	369.288	[M+H]+	C21H39NO4	5589.43	12481.8	6239.78	3314.82	7205.61	7658.92	6483.65	6502.14	29076	6733.89	7878.95	8709.74	C02301	HMDB0002014	22833575	-	835598-21-5	73060	6437	ko04714	-	ko04714
LIPID-P-0039	Carnitine C16:1	FA	CAR	398.328	397.319	[M+H]+	C23H43NO4	14228.4	52331.3	25681.3	14640.9	33744.2	24237.5	18831.8	23528.8	63101.8	30170.2	30274.1	25570.3	C02301	HMDB0006317	53477817	-	-	86031	-	ko04714	-	ko00100,ko00120,ko00140,ko00981,ko01100,ko04913,ko04925,ko04927,ko04934,ko04975,ko04976,ko04977,ko04979,ko05200,ko05217,ko05417
LIPID-P-0042	Carnitine C18:1	FA	CAR	426.36	425.351	[M+H]+	C25H47NO4	83835.4	309127	127443	73930.3	189080	154082	121474	116625	292752	153107	157644	150276	C02301	HMDB0005065	46907933	-	38677-66-6	84651	-	ko04714	5844	-
LIPID-P-0044	Carnitine C22:1	FA	CAR	482.419	481.413	[M+H]+	C29H55NO4	38169.3	38864.1	33127.5	37675.1	78392.9	65600.6	35827.8	31349.1	48313.7	35413.4	34868.7	34968.2	C02301	-	-	-	-	-	-	ko04714	5898	ko00100,ko04913,ko04975,ko04976,ko04977,ko04979,ko05417
LIPID-P-0045	Carnitine C18:1-OH	FA	CAR	442.355	441.345	[M+H]+	C25H47NO5	1481.42	8082.99	3260.04	1967.98	4926.22	3313.02	3653.47	3729.67	11514.8	3738.74	4783.39	5639.5	C02301	HMDB0013339	71464558	-	-	-	-	ko04714	-	ko00100,ko04913,ko04975,ko04976,ko04977,ko04979,ko05417
LIPID-P-0049	Carnitine C18:2	FA	CAR	424.344	423.335	[M+H]+	C25H45NO4	24073.6	63503.4	28966.3	15700.5	27340	32956.6	10025.4	15755.3	25508.4	27100.8	26497.3	25771.4	C02301	HMDB0006469	6450015	-	36816-10-1	84098	-	ko04714	-	ko00100,ko04913,ko04975,ko04976,ko04977,ko04979,ko05417
LIPID-P-0052	Cholesterol	ST	Cho	369.4	386.355	[M-H2O+H]+	C27H46O	87730.7	126073	113094	78670.7	108258	95460	57499.9	102235	87314.9	138057	129349	99064	C00187	HMDB0000067	5997	-	-	16113	-	ko00100,ko00120,ko00140,ko00981,ko01100,ko04913,ko04925,ko04927,ko04934,ko04975,ko04976,ko04977,ko04979,ko05200,ko05217,ko05417	5629	ko00100,ko04913,ko04975,ko04976,ko04977,ko04979,ko05417
LIPID-P-0056	CE(16:0)	ST	CE	642.628	624.585	[M+NH4]+	C43H76O2	314806	487869	388740	310840	918853	312348	634852	108662	412942	433826	390039	383023	C11251	HMDB0000885	246520	-	601-34-3	3663	5844	-	5872	-
LIPID-P-0057	CE(18:0)	ST	CE	670.66	652.616	[M+NH4]+	C45H80O2	635254	1.66198e+06	1.03016e+06	1.72601e+06	2.85409e+06	1.6018e+06	3.46627e+06	890643	1.82292e+06	1.93366e+06	1.89003e+06	1.9413e+06	C02530	HMDB0010368	53480457	-	-	-	5898	ko00100,ko04913,ko04975,ko04976,ko04977,ko04979,ko05417	-	ko00100,ko04913,ko04975,ko04976,ko04977,ko04979,ko05417
LIPID-P-0059	CE(20:0)	ST	CE	698.691	680.647	[M+NH4]+	C47H84O2	10761.7	14260.9	11020.8	23964.4	43942.4	48778.5	35307.6	25931.3	50504.8	19517.5	17801.3	14321.6	C02530	HMDB0006740	53477894	-	2573-03-7	88763	-	ko00100,ko04913,ko04975,ko04976,ko04977,ko04979,ko05417	-	ko00100,ko04913,ko04975,ko04976,ko04977,ko04979,ko05417
LIPID-P-0060	CE(22:0)	ST	CE	726.722	708.678	[M+NH4]+	C49H88O2	9	9	9	5784.38	8963.12	6526.15	6797.79	11682.4	12148.6	3734.02	3779.95	2979.83	C02530	HMDB0006727	16061339	-	61510-09-6	-	-	ko00100,ko04913,ko04975,ko04976,ko04977,ko04979,ko05417	-	ko00100,ko04913,ko04975,ko04976,ko04977,ko04979,ko05417
LIPID-P-0064	CE(16:1)	ST	CE	640.613	622.569	[M+NH4]+	C43H74O2	36830.2	56618.6	74348.8	40512.5	40566.7	22282.9	36657.4	18378.5	34200	32243.8	44110.4	38910.8	C02530	HMDB0000658	13828666	-	16711-66-3	84323	5629	ko00100,ko04913,ko04975,ko04976,ko04977,ko04979,ko05417	-	ko00100,ko04913,ko04975,ko04976,ko04977,ko04979,ko05417
LIPID-P-0066	CE(18:1)	ST	CE	668.644	650.6	[M+NH4]+	C45H78O2	2.9569e+06	3.02438e+06	3.52847e+06	3.53339e+06	5.03479e+06	4.71067e+06	6.98636e+06	3.4243e+06	4.83147e+06	4.46122e+06	4.31213e+06	4.30888e+06	C14641	HMDB0000918	50938266	-	303-43-5	46898	5872	-	5584	-
LIPID-P-0067	CE(19:1)	ST	CE	682.7	664.616	[M+NH4]+	C46H80O2	9451.82	10784.2	8470.69	8542.28	19282.8	7093.05	20232.9	4615.92	4509.1	13721.9	16715.1	12347	C02530	-	-	-	-	-	-	ko00100,ko04913,ko04975,ko04976,ko04977,ko04979,ko05417	-	ko00100,ko04913,ko04975,ko04976,ko04977,ko04979,ko05417
LIPID-P-0068	CE(20:1)	ST	CE	696.675	678.631	[M+NH4]+	C47H82O2	181956	215901	180776	403927	725389	338910	658789	148301	241114	395704	431477	372774	C02530	HMDB0005193	53477794	-	70832-37-0	88795	-	ko00100,ko04913,ko04975,ko04976,ko04977,ko04979,ko05417	-	ko00100,ko04913,ko04975,ko04976,ko04977,ko04979,ko05417
LIPID-P-0069	CE(22:1)	ST	CE	724.707	706.663	[M+NH4]+	C49H86O2	4669.61	6932.32	4741.65	12383.9	19876.2	17444.3	12349.4	11335.5	14869.4	7962.64	8810.09	8089.07	C02530	HMDB0010372	53480460	-	-	88753	-	ko00100,ko04913,ko04975,ko04976,ko04977,ko04979,ko05417	-	ko00100,ko04913,ko04975,ko04976,ko04977,ko04979,ko05417
LIPID-P-0070	CE(24:1)	ST	CE	752.728	734.694	[M+NH4]+	C51H90O2	4673.64	2794.54	2875.14	8118.82	9909.22	8508.33	7701.32	17584.8	15260.2	5101.21	5777.94	4804.71	C02530	HMDB0006728	53477888	-	-	-	-	ko00100,ko04913,ko04975,ko04976,ko04977,ko04979,ko05417	-	ko00100,ko04913,ko04975,ko04976,ko04977,ko04979,ko05417
LIPID-P-0073	CE(18:2)	ST	CE	666.628	648.585	[M+NH4]+	C45H76O2	215964	218580	240208	84505	179138	122782	128022	22043.1	132998	139830	143189	134791	C15441	HMDB0000610	131801653	MWS2422	604-33-1	41509	5584	-	-	ko00100,ko04913,ko04975,ko04976,ko04977,ko04979,ko05417
LIPID-P-0075	CE(20:2)	ST	CE	694.657	676.616	[M+NH4]+	C47H80O2	159812	200469	162175	150304	289584	151001	290996	71540	117113	220216	234504	224435	C02530	HMDB0006734	53477891	-	77715-45-8	88775	-	ko00100,ko04913,ko04975,ko04976,ko04977,ko04979,ko05417	-	ko00100,ko04913,ko04975,ko04976,ko04977,ko04979,ko05417
LIPID-P-0079	CE(20:3)	ST	CE	692.644	674.6	[M+NH4]+	C47H78O2	219355	436987	367492	82122.9	401320	119730	342676	63324.1	96454.6	185729	214381	133729	C02530	HMDB0006736	53477892	-	7274-08-0	-	-	ko00100,ko04913,ko04975,ko04976,ko04977,ko04979,ko05417	-	ko00600,ko01100,ko04071
LIPID-P-0080	CE(22:3)	ST	CE	720.675	702.631	[M+NH4]+	C49H82O2	18119.3	13893.9	14953.3	9401.08	32642.9	4658.53	36671.1	1716.36	5949.7	19716.9	26152.7	22404.9	C02530	-	70699301	-	-	-	-	ko00100,ko04913,ko04975,ko04976,ko04977,ko04979,ko05417	-	ko00600,ko01100,ko04071
LIPID-P-0083	CE(20:4)	ST	CE	690.585	672.585	[M+NH4]+	C47H76O2	240739	311665	153792	51992.9	254061	97610.9	229496	41965.1	106650	125655	140147	143965	C02530	HMDB0006726	6479222	-	604-34-2	-	-	ko00100,ko04913,ko04975,ko04976,ko04977,ko04979,ko05417	-	ko00600,ko01100,ko04071
LIPID-P-0084	CE(22:4)	ST	CE	718.66	700.616	[M+NH4]+	C49H80O2	79134.6	37065.3	51052.8	19461.8	63977.8	11575.6	43599.2	4325.24	10736.9	29968.3	30416.7	28794.4	C02530	HMDB0006729	16061341	-	14940-92-2	-	-	ko00100,ko04913,ko04975,ko04976,ko04977,ko04979,ko05417	-	-
LIPID-P-0087	CE(20:5)	ST	CE	688.613	670.569	[M+NH4]+	C47H74O2	33718.2	25917.4	48625.9	11820.1	42966.5	24365.9	43700.6	14019.7	21178.1	31573	19239.7	35783.8	C02530	HMDB0006731	53477889	-	74892-97-0	-	-	ko00100,ko04913,ko04975,ko04976,ko04977,ko04979,ko05417	-	-
LIPID-P-0094	SPH(d18:0)	SP	SPH	302.306	301.298	[M+H]+	C18H39NO2	25578.8	39408.1	26684.4	54350	363121	44686.7	179412	62216.2	384134	106907	96571.5	94880.3	C00836	HMDB0000269	91486	-	-	-	-	ko00600,ko01100,ko04071	-	-
LIPID-P-0095	SPH(d16:1)	SP	SPH	272.259	271.251	[M+H]+	C16H33NO2	236841	230950	244910	281239	236117	224868	183486	226286	280506	272508	282906	265171	C00836	-	14767871	-	-	-	-	ko00600,ko01100,ko04071	-	-
LIPID-P-0096	SPH(d18:1)	SP	SPH	300.29	299.282	[M+H]+	C18H37NO2	531251	583303	628008	298934	1.28753e+06	302883	469882	329846	1.42375e+06	543653	497931	527600	C00836	-	5280335	-	-	-	-	ko00600,ko01100,ko04071	-	-
LIPID-P-0111	Cer(d18:1/18:0)	SP	Cer-NS	548.54	565.543	[M-H2O+H]+	C36H71NO3	704583	937520	632240	378018	402768	576843	447390	469146	810766	565074	553017	534469	-	HMDB0004950	5283565	-	-	72961	7203	-	-	-
LIPID-P-0113	Cer(d18:1/20:0)	SP	Cer-NS	576.571	593.575	[M-H2O+H]+	C38H75NO3	423283	529451	637271	326715	319063	474597	301493	296120	510930	377841	397406	392186	-	HMDB0004951	5283566	-	-	72962	7204	-	7202	-
LIPID-P-0114	Cer(d18:1/21:0)	SP	Cer-NS	590.587	607.59	[M-H2O+H]+	C39H77NO3	78716.5	102942	136642	26692.7	34512.9	64846.9	54446.2	27849.5	48697	55723.3	49714.5	43579.2	-	-	-	-	-	-	-	-	7203	-
LIPID-P-0115	Cer(d18:1/22:0)	SP	Cer-NS	604.603	621.606	[M-H2O+H]+	C40H79NO3	3.5512e+06	5.53109e+06	5.23215e+06	4.67956e+06	4.8155e+06	5.15836e+06	3.43667e+06	3.07793e+06	5.3167e+06	3.99222e+06	4.34601e+06	4.33507e+06	-	HMDB0004952	5283567	-	-	72966	7205	-	7204	-
LIPID-P-0116	Cer(d18:1/23:0)	SP	Cer-NS	618.618	635.622	[M-H2O+H]+	C41H81NO3	1.359e+06	1.94764e+06	1.96655e+06	1.81936e+06	1.19397e+06	1.56096e+06	1.6842e+06	1.55429e+06	2.28845e+06	1.14803e+06	1.30688e+06	1.35725e+06	-	HMDB0000950	52931115	-	67605-84-9	84372	5896	-	-	-
LIPID-P-0117	Cer(d18:1/24:0)	SP	Cer-NS	632.634	649.637	[M-H2O+H]+	C42H83NO3	3.6326e+06	4.78293e+06	4.49542e+06	7.76491e+06	8.33703e+06	7.38463e+06	5.55231e+06	9.8344e+06	1.02961e+07	6.18358e+06	6.05341e+06	5.84791e+06	-	HMDB0004956	5283571	-	-	72965	7209	-	7205	-
LIPID-P-0118	Cer(d18:1/25:0)	SP	Cer-NS	646.65	663.653	[M-H2O+H]+	C43H85NO3	149892	125068	184636	218112	146874	150971	162026	252362	265290	133385	171744	164023	-	HMDB0004957	9547202	-	-	134548	7210	-	5896	-
LIPID-P-0119	Cer(d18:1/26:0)	SP	Cer-NS	660.665	677.669	[M-H2O+H]+	C44H87NO3	32284.9	22195.6	43672.5	46879.2	61138.2	36803.3	35273.4	47068.2	125826	22830.1	33711.2	31955.6	-	HMDB0004955	5283570	-	-	72968	7208	-	7209	-
LIPID-P-0120	Cer(d18:1/16:1)	SP	Cer-NS	518.493	535.496	[M-H2O+H]+	C34H65NO3	26738.5	39536.6	28671.5	29631.5	25626.5	24473.6	26485.8	33848.4	101176	38244.2	45347.3	36115.5	-	HMDB0035480	131751776	-	141980-53-2	-	-	-	7210	-
LIPID-P-0121	Cer(d18:1/18:1)	SP	Cer-NS	546.524	563.528	[M-H2O+H]+	C36H69NO3	37308.7	55793.2	36066.5	10087.2	18817.2	28072	10945.6	31106.1	78829.9	30929.5	36925.7	36636.8	-	HMDB0004948	5283563	-	-	77996	7201	-	7208	-
LIPID-P-0122	Cer(d18:1/20:1)	SP	Cer-NS	574.556	591.559	[M-H2O+H]+	C38H73NO3	114136	181773	181343	64894.2	80051.4	114542	90607.9	84608.3	146655	74803.2	92275.2	88904.4	-	-	-	-	-	-	-	-	-	-
LIPID-P-0124	Cer(d18:1/24:1)	SP	Cer-NS	630.618	647.622	[M-H2O+H]+	C42H81NO3	4.39929e+06	5.66565e+06	6.23182e+06	5.69425e+06	5.45259e+06	6.08253e+06	6.95236e+06	1.19356e+07	1.31416e+07	6.15083e+06	6.32403e+06	5.99063e+06	-	HMDB0004953	5283568	-	-	74450	7206	-	7201	-
LIPID-P-0125	Cer(d18:1/26:1)	SP	Cer-NS	658.65	675.653	[M-H2O+H]+	C44H85NO3	22555.1	21404.9	36785.9	52145.1	41394	48294.3	55345	134617	92396.4	52950.4	55362	40275.7	-	-	5283569	-	-	-	-	-	-	-
LIPID-P-0147	CerP(d18:1/18:0)	SP	CerP	646.518	645.51	[M+H]+	C36H72NO6P	88902.3	92655	79443.8	27360.7	56725.1	41042.6	66548.3	95305.9	91101.7	51036.3	65429	64623.9	-	HMDB0010701	5283583	-	-	73144	-	-	7206	-
LIPID-P-0292	HexCer(d18:1/16:0)	SP	HexCer-NS	520.509	699.565	[M-H2O+H]+	C40H77NO8	567352	730050	476428	190405	347911	164930	248519	331611	304357	400213	362357	396074	C01190	HMDB0004971	14035030	-	-	84716	7224	ko00600,ko01100	-	-
LIPID-P-0160	Coenzyme Q9	PR	CoQ	795.629	794.621	[M+H]+	C54H82O4	12848.1	6280.69	16103	62675.8	68807.6	80645	65580.3	116242	193596	44410.9	58091.4	58829.3	C01967	HMDB0006707	5280473	-	303-97-9	18160	-	-	-	-
LIPID-P-0161	Coenzyme Q10	PR	CoQ	863.691	862.684	[M+H]+	C59H90O4	1.49153e+06	1.26532e+06	1.62934e+06	1.03314e+06	968719	989855	1.3565e+06	1.12871e+06	1.43152e+06	1.06188e+06	1.39207e+06	1.16661e+06	C11378	HMDB0001072	5281915	-	303-98-0	46245	-	ko04216	-	-
LIPID-P-0167	DG(14:0_16:0)	GL	DG	558.519	540.475	[M+NH4]+	C33H64O5	19916.7	23911.8	23439	129030	46063	37088.3	93973.6	187274	193279	74388.4	72969.5	72120.1	C00641	HMDB0007011	13734178	-	-	84385	-	ko00552,ko00561,ko00562,ko00564,ko01100,ko04070,ko04730	-	ko04216
LIPID-P-0169	DG(16:0_16:0)	GL	DG	586.55	568.507	[M+NH4]+	C35H68O5	1.63048e+06	2.02486e+06	2.20397e+06	7.38139e+06	3.58594e+06	3.12472e+06	5.33402e+06	9.9787e+06	8.78702e+06	4.08277e+06	4.45223e+06	4.56143e+06	C00165	HMDB0007098	644078	mws2271	-	237189	4255	ko01521,ko04010,ko04012,ko04014,ko04015,ko04020,ko04024,ko04062,ko04064,ko04066,ko04071,ko04072,ko04261,ko04270,ko04361,ko04370,ko04371,ko04540,ko04611,ko04613,ko04625,ko04650,ko04658,ko04659,ko04660,ko04662,ko04664,ko04666,ko04713,ko04714,ko04720,ko04722,ko04723,ko04724,ko04725,ko04726,ko04728,ko04730,ko04745,ko04750,ko04911,ko04912,ko04915,ko04916,ko04918,ko04919,ko04920,ko04921,ko04923,ko04925…	-	ko00552,ko00561,ko00562,ko00564,ko01100,ko04070,ko04730
LIPID-P-0170	DG(14:0_18:0)	GL	DG	586.55	568.507	[M+NH4]+	C35H68O5	7396.8	12535.5	9537.23	54870.2	22988.4	21840	67015.8	83737.2	124543	42672.9	42757.7	34788.2	C00641	HMDB0007013	53477951	-	-	88810	-	ko00552,ko00561,ko00562,ko00564,ko01100,ko04070,ko04730	4255	ko01521,ko04010,ko04012,ko04014,ko04015,ko04020,ko04024,ko04062,ko04064,ko04066,ko04071,ko04072,ko04261,ko04270,ko04361,ko04370,ko04371,ko04540,ko04611,ko04613,ko04625,ko04650,ko04658,ko04659,ko04660,ko04662,ko04664,ko04666,ko04713,ko04714,ko04720,ko04722,ko04723,ko04724,ko04725,ko04726,ko04728,ko04730,ko04745,ko04750,ko04911,ko04912,ko04915,ko04916,ko04918,ko04919,ko04920,ko04921,ko04923,ko04925…
LIPID-P-0171	DG(12:0_20:0)	GL	DG	586.55	568.507	[M+NH4]+	C35H68O5	18900	22480.3	27050.5	100130	43374	43759.8	54180.6	90894	89518	50015.2	52206.5	50330.5	C00641	HMDB0093103	56936308	-	-	-	-	ko00552,ko00561,ko00562,ko00564,ko01100,ko04070,ko04730	-	ko00552,ko00561,ko00562,ko00564,ko01100,ko04070,ko04730
LIPID-P-0172	DG(17:0_16:0)	GL	DG	600.554	582.522	[M+NH4]+	C36H70O5	7916.57	8166.37	6312.54	9454.11	8885.88	7698.67	11862.3	32890.9	26864.4	9954.14	8526.06	8460.4	C00641	HMDB0093778	9543680	-	-	-	-	ko00552,ko00561,ko00562,ko00564,ko01100,ko04070,ko04730	-	ko00552,ko00561,ko00562,ko00564,ko01100,ko04070,ko04730
LIPID-P-0174	DG(16:0_18:0)	GL	DG	614.582	596.538	[M+NH4]+	C37H72O5	2.25853e+06	2.63586e+06	2.44396e+06	5.49219e+06	3.53286e+06	3.44942e+06	5.32402e+06	7.27134e+06	7.83769e+06	3.84753e+06	4.20366e+06	3.64502e+06	C00165	HMDB0007100	9543688	mws2298	-	86975	4274	ko01521,ko04010,ko04012,ko04014,ko04015,ko04020,ko04024,ko04062,ko04064,ko04066,ko04071,ko04072,ko04261,ko04270,ko04361,ko04370,ko04371,ko04540,ko04611,ko04613,ko04625,ko04650,ko04658,ko04659,ko04660,ko04662,ko04664,ko04666,ko04713,ko04714,ko04720,ko04722,ko04723,ko04724,ko04725,ko04726,ko04728,ko04730,ko04745,ko04750,ko04911,ko04912,ko04915,ko04916,ko04918,ko04919,ko04920,ko04921,ko04923,ko04925…	-	ko00552,ko00561,ko00562,ko00564,ko01100,ko04070,ko04730
LIPID-P-0175	DG(14:0_20:0)	GL	DG	614.582	596.538	[M+NH4]+	C37H72O5	23535.1	30971.9	21091.9	51463.4	38942.7	26673.7	56564	64343.7	107189	39798.5	49265.6	47213	C00641	HMDB0007020	53477955	-	-	88798	-	ko00552,ko00561,ko00562,ko00564,ko01100,ko04070,ko04730	4274	ko01521,ko04010,ko04012,ko04014,ko04015,ko04020,ko04024,ko04062,ko04064,ko04066,ko04071,ko04072,ko04261,ko04270,ko04361,ko04370,ko04371,ko04540,ko04611,ko04613,ko04625,ko04650,ko04658,ko04659,ko04660,ko04662,ko04664,ko04666,ko04713,ko04714,ko04720,ko04722,ko04723,ko04724,ko04725,ko04726,ko04728,ko04730,ko04745,ko04750,ko04911,ko04912,ko04915,ko04916,ko04918,ko04919,ko04920,ko04921,ko04923,ko04925…
LIPID-P-0178	DG(18:0_18:0)	GL	DG	642.613	624.569	[M+NH4]+	C39H76O5	2.80916e+06	2.74475e+06	2.83408e+06	3.62931e+06	3.47224e+06	3.71635e+06	4.84515e+06	7.23951e+06	8.7944e+06	3.01099e+06	3.12822e+06	3.04668e+06	C00641	HMDB0007158	102615	-	-	-	-	ko00552,ko00561,ko00562,ko00564,ko01100,ko04070,ko04730	-	ko00552,ko00561,ko00562,ko00564,ko01100,ko04070,ko04730
LIPID-P-0179	DG(16:0_20:0)	GL	DG	642.613	624.569	[M+NH4]+	C39H76O5	23395.3	15855.3	21725.5	49656.4	29302	40959	39395.8	100865	105330	38515.2	24519.7	36543.8	C00641	HMDB0007107	9543710	-	-	88446	-	ko00552,ko00561,ko00562,ko00564,ko01100,ko04070,ko04730	-	ko00552,ko00561,ko00562,ko00564,ko01100,ko04070,ko04730
LIPID-P-0180	DG(14:0_22:0)	GL	DG	642.613	624.569	[M+NH4]+	C39H76O5	19037.1	31470	31900.9	36876.2	28938.1	23834.8	37699.6	68519.6	79612	36254.3	31222.7	18109.9	C00641	HMDB0007028	53477963	-	-	88802	-	ko00552,ko00561,ko00562,ko00564,ko01100,ko04070,ko04730	-	ko00552,ko00561,ko00562,ko00564,ko01100,ko04070,ko04730
LIPID-P-0182	DG(21:0_16:0)	GL	DG	656.614	638.585	[M+NH4]+	C40H78O5	42723.8	48127.8	47146.9	143053	217772	109038	53184.3	247536	363027	92966	117331	105215	C00641	HMDB0094301	9543753	-	-	-	-	ko00552,ko00561,ko00562,ko00564,ko01100,ko04070,ko04730	-	ko00552,ko00561,ko00562,ko00564,ko01100,ko04070,ko04730
LIPID-P-0183	DG(20:0_18:0)	GL	DG	670.639	652.601	[M+NH4]+	C41H80O5	16402.3	31791.4	26175.6	29598.4	30714	21011.1	23019.4	65407.2	75467.6	29602.9	37809.2	23225.4	C00641	HMDB0007361	3246949	-	-	89002	-	ko00552,ko00561,ko00562,ko00564,ko01100,ko04070,ko04730	-	ko00552,ko00561,ko00562,ko00564,ko01100,ko04070,ko04730
LIPID-P-0188	DG(14:0_16:1)	GL	DG	556.503	538.46	[M+NH4]+	C33H62O5	166954	148391	151376	167290	209795	229088	223299	298088	327422	257659	230551	235515	C00641	HMDB0007012	53477950	-	-	84386	-	ko00552,ko00561,ko00562,ko00564,ko01100,ko04070,ko04730	-	ko00552,ko00561,ko00562,ko00564,ko01100,ko04070,ko04730
LIPID-P-0189	DG(12:0_18:1)	GL	DG	556.503	538.46	[M+NH4]+	C33H62O5	5602.39	6443.96	7232.57	25443.8	17849.2	9585.77	35458.3	72461.3	90193.2	27753.6	32670.8	26992.2	C00641	-	-	-	-	-	-	ko00552,ko00561,ko00562,ko00564,ko01100,ko04070,ko04730	-	ko00552,ko00561,ko00562,ko00564,ko01100,ko04070,ko04730
LIPID-P-0191	DG(14:0_18:1)	GL	DG	584.535	566.491	[M+NH4]+	C35H66O5	50715.9	37563.8	67372.1	397467	128033	148704	527062	1.04713e+06	1.0916e+06	384389	322032	357327	C00641	HMDB0007014	53477952	-	-	88809	-	ko00552,ko00561,ko00562,ko00564,ko01100,ko04070,ko04730	-	ko00552,ko00561,ko00562,ko00564,ko01100,ko04070,ko04730
LIPID-P-0192	DG(16:0_16:1)	GL	DG	584.535	566.491	[M+NH4]+	C35H66O5	109340	55512.4	127653	1.27678e+06	335143	315399	852058	1.90151e+06	1.60252e+06	765783	628725	708042	C00165	HMDB0007099	9543678	-	-	84394	4264	ko01521,ko04010,ko04012,ko04014,ko04015,ko04020,ko04024,ko04062,ko04064,ko04066,ko04071,ko04072,ko04261,ko04270,ko04361,ko04370,ko04371,ko04540,ko04611,ko04613,ko04625,ko04650,ko04658,ko04659,ko04660,ko04662,ko04664,ko04666,ko04713,ko04714,ko04720,ko04722,ko04723,ko04724,ko04725,ko04726,ko04728,ko04730,ko04745,ko04750,ko04911,ko04912,ko04915,ko04916,ko04918,ko04919,ko04920,ko04921,ko04923,ko04925…	-	ko00552,ko00561,ko00562,ko00564,ko01100,ko04070,ko04730
LIPID-P-0195	DG(16:1_18:0)	GL	DG	612.566	594.522	[M+NH4]+	C37H70O5	32900.2	24769.9	38332.3	447195	124459	135792	474261	908057	855766	302666	327598	327628	C00641	HMDB0007129	9543691	-	-	84418	-	ko00552,ko00561,ko00562,ko00564,ko01100,ko04070,ko04730	4264	ko01521,ko04010,ko04012,ko04014,ko04015,ko04020,ko04024,ko04062,ko04064,ko04066,ko04071,ko04072,ko04261,ko04270,ko04361,ko04370,ko04371,ko04540,ko04611,ko04613,ko04625,ko04650,ko04658,ko04659,ko04660,ko04662,ko04664,ko04666,ko04713,ko04714,ko04720,ko04722,ko04723,ko04724,ko04725,ko04726,ko04728,ko04730,ko04745,ko04750,ko04911,ko04912,ko04915,ko04916,ko04918,ko04919,ko04920,ko04921,ko04923,ko04925…
LIPID-P-0196	DG(16:0_18:1)	GL	DG	612.566	594.522	[M+NH4]+	C37H70O5	2.00763e+06	2.08405e+06	3.18221e+06	3.5216e+07	1.03157e+07	1.28004e+07	3.42155e+07	5.74993e+07	4.22967e+07	2.14594e+07	2.34776e+07	2.33459e+07	C13861	HMDB0007102	5282283	-	-	75466	4260	-	-	ko00552,ko00561,ko00562,ko00564,ko01100,ko04070,ko04730
LIPID-P-0197	DG(17:0_18:1)	GL	DG	626.569	608.538	[M+NH4]+	C38H72O5	3015.45	2608.86	5031.94	18064.5	7933.41	9259.38	47783.9	64773	53929.8	18715.6	19931	20718.3	C00641	-	9543698	-	-	-	-	ko00552,ko00561,ko00562,ko00564,ko01100,ko04070,ko04730	4260	-
LIPID-P-0200	DG(16:0_20:1)	GL	DG	640.597	622.554	[M+NH4]+	C39H74O5	13899.6	13670.4	15921.1	170269	51388.7	54720.1	123226	247247	214767	105842	111671	90000.3	C00641	HMDB0007108	9543715	-	-	88447	4354	ko00552,ko00561,ko00562,ko00564,ko01100,ko04070,ko04730	-	ko00552,ko00561,ko00562,ko00564,ko01100,ko04070,ko04730
LIPID-P-0201	DG(18:0_18:1)	GL	DG	640.597	622.554	[M+NH4]+	C39H74O5	561709	847472	970317	7.38633e+06	2.84462e+06	4.54182e+06	1.2666e+07	1.83769e+07	1.77958e+07	7.29042e+06	7.23931e+06	7.76475e+06	C00641	HMDB0007160	6443547	-	-	75468	-	ko00552,ko00561,ko00562,ko00564,ko01100,ko04070,ko04730	4354	ko00552,ko00561,ko00562,ko00564,ko01100,ko04070,ko04730
LIPID-P-0205	DG(18:1_20:0)	GL	DG	668.629	650.585	[M+NH4]+	C41H78O5	3829.61	7497.87	14071.9	63935.9	37890.5	78211.9	101101	288511	180313	79179.5	81290.6	87304.9	C00165	HMDB0007223	9543747	-	-	89224	4391	ko01521,ko04010,ko04012,ko04014,ko04015,ko04020,ko04024,ko04062,ko04064,ko04066,ko04071,ko04072,ko04261,ko04270,ko04361,ko04370,ko04371,ko04540,ko04611,ko04613,ko04625,ko04650,ko04658,ko04659,ko04660,ko04662,ko04664,ko04666,ko04713,ko04714,ko04720,ko04722,ko04723,ko04724,ko04725,ko04726,ko04728,ko04730,ko04745,ko04750,ko04911,ko04912,ko04915,ko04916,ko04918,ko04919,ko04920,ko04921,ko04923,ko04925…	-	ko00552,ko00561,ko00562,ko00564,ko01100,ko04070,ko04730
LIPID-P-0207	DG(18:1_24:0)	GL	DG	724.685	706.648	[M+NH4]+	C45H86O5	2908.4	2850.52	5065.97	33970.4	13476	16262.7	56570.8	150781	125053	34010.6	26611.1	31092.4	C00641	HMDB0007209	53478084	-	-	-	-	ko00552,ko00561,ko00562,ko00564,ko01100,ko04070,ko04730	4391	ko01521,ko04010,ko04012,ko04014,ko04015,ko04020,ko04024,ko04062,ko04064,ko04066,ko04071,ko04072,ko04261,ko04270,ko04361,ko04370,ko04371,ko04540,ko04611,ko04613,ko04625,ko04650,ko04658,ko04659,ko04660,ko04662,ko04664,ko04666,ko04713,ko04714,ko04720,ko04722,ko04723,ko04724,ko04725,ko04726,ko04728,ko04730,ko04745,ko04750,ko04911,ko04912,ko04915,ko04916,ko04918,ko04919,ko04920,ko04921,ko04923,ko04925…
LIPID-P-0210	DG(14:0_18:2)	GL	DG	582.519	564.475	[M+NH4]+	C35H64O5	15201.4	10948.6	32236.1	54108.6	19745.5	25254.9	50845.5	79376.7	110325	43629.9	49223.2	45318.8	C00641	HMDB0007043	53477978	-	-	88784	-	ko00552,ko00561,ko00562,ko00564,ko01100,ko04070,ko04730	-	ko00552,ko00561,ko00562,ko00564,ko01100,ko04070,ko04730
LIPID-P-0211	DG(16:1_16:1)	GL	DG	582.519	564.475	[M+NH4]+	C35H64O5	27877.8	12497.2	33407.2	206331	55455.8	48958.9	137713	237463	209542	72955.3	122318	116326	C00641	HMDB0007128	9543679	-	-	84417	-	ko00552,ko00561,ko00562,ko00564,ko01100,ko04070,ko04730	-	ko00552,ko00561,ko00562,ko00564,ko01100,ko04070,ko04730
LIPID-P-0213	DG(16:1_18:1)	GL	DG	610.55	592.507	[M+NH4]+	C37H68O5	695669	467662	821500	3.30545e+06	1.36844e+06	1.6533e+06	4.39499e+06	8.83419e+06	6.85839e+06	3.04659e+06	2.86422e+06	2.96599e+06	C00641	HMDB0007131	9543694	-	-	88500	4281	ko00552,ko00561,ko00562,ko00564,ko01100,ko04070,ko04730	-	ko00552,ko00561,ko00562,ko00564,ko01100,ko04070,ko04730
LIPID-P-0214	DG(16:0_18:2)	GL	DG	610.55	592.507	[M+NH4]+	C37H68O5	919285	1.06094e+06	1.38304e+06	3.0913e+06	1.37162e+06	2.15416e+06	2.21877e+06	4.47651e+06	4.26278e+06	2.26965e+06	2.30289e+06	2.35675e+06	C00641	HMDB0007103	9543695	-	-	82927	-	ko00552,ko00561,ko00562,ko00564,ko01100,ko04070,ko04730	4281	ko00552,ko00561,ko00562,ko00564,ko01100,ko04070,ko04730
LIPID-P-0217	DG(18:0_18:2)	GL	DG	638.582	620.538	[M+NH4]+	C39H72O5	236423	289320	388465	619511	204517	455234	818405	1.14604e+06	1.48703e+06	615555	617932	637431	C00641	HMDB0007161	6441562	-	-	77097	-	ko00552,ko00561,ko00562,ko00564,ko01100,ko04070,ko04730	-	ko00552,ko00561,ko00562,ko00564,ko01100,ko04070,ko04730
LIPID-P-0218	DG(18:1_18:1)	GL	DG	638.582	620.538	[M+NH4]+	C39H72O5	5.99797e+06	5.15215e+06	7.7575e+06	4.30708e+07	1.57914e+07	2.62445e+07	6.91353e+07	107561258	9.89838e+07	3.96588e+07	4.01397e+07	4.24254e+07	C00641	HMDB0007218	9543716	-	-	52333	-	ko00552,ko00561,ko00562,ko00564,ko01100,ko04070,ko04730	-	ko00552,ko00561,ko00562,ko00564,ko01100,ko04070,ko04730
LIPID-P-0219	DG(18:1_20:1)	GL	DG	666.613	648.569	[M+NH4]+	C41H76O5	57296.1	62483.2	93855.9	406920	186259	383055	476265	845942	830816	331184	366939	374964	C00165	HMDB0007224	9543756	-	-	84436	4400	ko01521,ko04010,ko04012,ko04014,ko04015,ko04020,ko04024,ko04062,ko04064,ko04066,ko04071,ko04072,ko04261,ko04270,ko04361,ko04370,ko04371,ko04540,ko04611,ko04613,ko04625,ko04650,ko04658,ko04659,ko04660,ko04662,ko04664,ko04666,ko04713,ko04714,ko04720,ko04722,ko04723,ko04724,ko04725,ko04726,ko04728,ko04730,ko04745,ko04750,ko04911,ko04912,ko04915,ko04916,ko04918,ko04919,ko04920,ko04921,ko04923,ko04925…	-	ko00552,ko00561,ko00562,ko00564,ko01100,ko04070,ko04730
LIPID-P-0220	DG(18:0_20:2)	GL	DG	666.61	648.569	[M+NH4]+	C41H76O5	7885.65	14320.6	19820.8	11725.1	11550.6	16681.1	16755.4	22484.2	25818.4	8636.7	13908.1	7300.24	C00641	HMDB0007167	9543757	-	-	88510	-	ko00552,ko00561,ko00562,ko00564,ko01100,ko04070,ko04730	4400	ko01521,ko04010,ko04012,ko04014,ko04015,ko04020,ko04024,ko04062,ko04064,ko04066,ko04071,ko04072,ko04261,ko04270,ko04361,ko04370,ko04371,ko04540,ko04611,ko04613,ko04625,ko04650,ko04658,ko04659,ko04660,ko04662,ko04664,ko04666,ko04713,ko04714,ko04720,ko04722,ko04723,ko04724,ko04725,ko04726,ko04728,ko04730,ko04745,ko04750,ko04911,ko04912,ko04915,ko04916,ko04918,ko04919,ko04920,ko04921,ko04923,ko04925…
LIPID-P-0221	DG(18:1_22:1)	GL	DG	694.627	676.601	[M+NH4]+	C43H80O5	2591.22	9	7282.54	25339.8	7209.64	12110.9	27160	45807.5	28595	13010.1	16575.2	10753.2	C00641	HMDB0007203	53478078	-	-	-	-	ko00552,ko00561,ko00562,ko00564,ko01100,ko04070,ko04730	-	ko00552,ko00561,ko00562,ko00564,ko01100,ko04070,ko04730
LIPID-P-0224	DG(16:1_18:2)	GL	DG	608.535	590.491	[M+NH4]+	C37H66O5	49730.4	30603.7	68706.4	132511	43910.9	57028.8	166923	267158	227933	117933	115487	125247	C00641	HMDB0007132	9543699	-	-	84419	4319	ko00552,ko00561,ko00562,ko00564,ko01100,ko04070,ko04730	-	ko00552,ko00561,ko00562,ko00564,ko01100,ko04070,ko04730
LIPID-P-0225	DG(16:0_18:3)	GL	DG	608.535	590.491	[M+NH4]+	C37H66O5	7336.17	20942.4	24956.6	70984.7	30414.1	48269.2	78464	125667	155901	60430.7	73505.8	57865.9	C00641	HMDB0007105	9543700	-	-	88449	-	ko00552,ko00561,ko00562,ko00564,ko01100,ko04070,ko04730	4319	ko00552,ko00561,ko00562,ko00564,ko01100,ko04070,ko04730
LIPID-P-0228	DG(16:0_20:3)	GL	DG	636.566	618.522	[M+NH4]+	C39H70O5	58033.7	69179.5	136796	166096	68443.1	141630	79981.7	217409	169285	108046	130703	118464	C00641	HMDB0007111	9543728	-	-	84402	-	ko00552,ko00561,ko00562,ko00564,ko01100,ko04070,ko04730	-	ko00552,ko00561,ko00562,ko00564,ko01100,ko04070,ko04730
LIPID-P-0229	DG(18:1_18:2)	GL	DG	636.566	618.522	[M+NH4]+	C39H70O5	588294	516926	836878	1.21124e+06	696934	992724	2.15493e+06	3.2671e+06	3.69217e+06	1.39094e+06	1.42123e+06	1.46344e+06	C00641	HMDB0007219	9543722	-	-	75450	-	ko00552,ko00561,ko00562,ko00564,ko01100,ko04070,ko04730	-	ko00552,ko00561,ko00562,ko00564,ko01100,ko04070,ko04730
LIPID-P-0232	DG(18:2_20:1)	GL	DG	664.597	646.554	[M+NH4]+	C41H74O5	11120	8918.9	12158.2	14830.3	10102.6	12179.2	16496.9	27116.3	36553.1	17800.7	13622.8	14256.8	C00641	HMDB0007253	9543765	-	-	89194	-	ko00552,ko00561,ko00562,ko00564,ko01100,ko04070,ko04730	-	ko00552,ko00561,ko00562,ko00564,ko01100,ko04070,ko04730
LIPID-P-0233	DG(18:1_20:2)	GL	DG	664.597	646.554	[M+NH4]+	C41H74O5	27973.7	25659.6	43109.1	57140.5	31067.3	72248.5	96248.5	100642	125340	62992.9	63957.9	68287.7	C00641	HMDB0007225	9543766	-	-	89222	-	ko00552,ko00561,ko00562,ko00564,ko01100,ko04070,ko04730	-	ko00552,ko00561,ko00562,ko00564,ko01100,ko04070,ko04730
LIPID-P-0234	DG(18:0_20:3)	GL	DG	664.585	646.554	[M+NH4]+	C41H74O5	48955.9	97092.7	133644	101508	54381	80731.6	27367.1	171083	123904	86096.3	87264.5	72232.6	C00641	HMDB0007168	53478052	-	-	88509	-	ko00552,ko00561,ko00562,ko00564,ko01100,ko04070,ko04730	-	ko00552,ko00561,ko00562,ko00564,ko01100,ko04070,ko04730
LIPID-P-0238	DG(16:1_18:3)	GL	DG	606.519	588.475	[M+NH4]+	C37H64O5	4921.34	4227.03	7387.16	7811.19	9284.5	9745.91	36507.1	50244.2	57523.5	10566.7	18872.1	19583.4	C00641	HMDB0007134	9543703	-	-	88497	-	ko00552,ko00561,ko00562,ko00564,ko01100,ko04070,ko04730	-	ko00552,ko00561,ko00562,ko00564,ko01100,ko04070,ko04730
LIPID-P-0239	DG(16:0_20:4)	GL	DG	634.55	616.507	[M+NH4]+	C39H68O5	583308	803567	975351	1.2199e+06	797088	1.35851e+06	2.75915e+06	2.52088e+06	3.49393e+06	1.67826e+06	1.46037e+06	1.60969e+06	C00165	HMDB0007112	9543736	-	-	77096	-	ko01521,ko04010,ko04012,ko04014,ko04015,ko04020,ko04024,ko04062,ko04064,ko04066,ko04071,ko04072,ko04261,ko04270,ko04361,ko04370,ko04371,ko04540,ko04611,ko04613,ko04625,ko04650,ko04658,ko04659,ko04660,ko04662,ko04664,ko04666,ko04713,ko04714,ko04720,ko04722,ko04723,ko04724,ko04725,ko04726,ko04728,ko04730,ko04745,ko04750,ko04911,ko04912,ko04915,ko04916,ko04918,ko04919,ko04920,ko04921,ko04923,ko04925…	-	ko00552,ko00561,ko00562,ko00564,ko01100,ko04070,ko04730
LIPID-P-0240	DG(18:2_18:2)	GL	DG	634.55	616.507	[M+NH4]+	C39H68O5	201994	200516	341279	206788	195212	231370	129029	190927	177335	202480	202027	211054	C00641	HMDB0007248	9543729	-	-	77127	4371	ko00552,ko00561,ko00562,ko00564,ko01100,ko04070,ko04730	-	ko01521,ko04010,ko04012,ko04014,ko04015,ko04020,ko04024,ko04062,ko04064,ko04066,ko04071,ko04072,ko04261,ko04270,ko04361,ko04370,ko04371,ko04540,ko04611,ko04613,ko04625,ko04650,ko04658,ko04659,ko04660,ko04662,ko04664,ko04666,ko04713,ko04714,ko04720,ko04722,ko04723,ko04724,ko04725,ko04726,ko04728,ko04730,ko04745,ko04750,ko04911,ko04912,ko04915,ko04916,ko04918,ko04919,ko04920,ko04921,ko04923,ko04925…
LIPID-P-0242	DG(18:1_20:3)	GL	DG	662.582	644.538	[M+NH4]+	C41H72O5	21729.1	33510.6	43707.7	39536.7	18799	34996.6	32820.1	52626	71584.4	37870.8	37296.5	39429.2	C00641	HMDB0007227	9543776	-	-	84437	-	ko00552,ko00561,ko00562,ko00564,ko01100,ko04070,ko04730	4371	ko00552,ko00561,ko00562,ko00564,ko01100,ko04070,ko04730
LIPID-P-0243	DG(18:0_20:4)	GL	DG	662.582	644.538	[M+NH4]+	C41H72O5	1.44488e+06	1.60645e+06	2.23305e+06	1.9623e+06	1.44252e+06	2.01935e+06	3.03793e+06	3.23295e+06	3.95231e+06	2.37172e+06	2.33672e+06	2.42972e+06	C00165	HMDB0007170	6438587	-	-	75728	-	ko01521,ko04010,ko04012,ko04014,ko04015,ko04020,ko04024,ko04062,ko04064,ko04066,ko04071,ko04072,ko04261,ko04270,ko04361,ko04370,ko04371,ko04540,ko04611,ko04613,ko04625,ko04650,ko04658,ko04659,ko04660,ko04662,ko04664,ko04666,ko04713,ko04714,ko04720,ko04722,ko04723,ko04724,ko04725,ko04726,ko04728,ko04730,ko04745,ko04750,ko04911,ko04912,ko04915,ko04916,ko04918,ko04919,ko04920,ko04921,ko04923,ko04925…	-	ko00552,ko00561,ko00562,ko00564,ko01100,ko04070,ko04730
LIPID-P-0245	DG(18:0_22:4)	GL	DG	690.596	672.569	[M+NH4]+	C43H76O5	23643.9	22218.4	37476.6	27842.3	23173.2	32431.1	29495.6	34853.8	41948.3	29435.4	22452	30100.2	C00641	HMDB0007176	9543859	-	-	84435	-	ko00552,ko00561,ko00562,ko00564,ko01100,ko04070,ko04730	-	ko01521,ko04010,ko04012,ko04014,ko04015,ko04020,ko04024,ko04062,ko04064,ko04066,ko04071,ko04072,ko04261,ko04270,ko04361,ko04370,ko04371,ko04540,ko04611,ko04613,ko04625,ko04650,ko04658,ko04659,ko04660,ko04662,ko04664,ko04666,ko04713,ko04714,ko04720,ko04722,ko04723,ko04724,ko04725,ko04726,ko04728,ko04730,ko04745,ko04750,ko04911,ko04912,ko04915,ko04916,ko04918,ko04919,ko04920,ko04921,ko04923,ko04925…
LIPID-P-0247	DG(18:2_18:3)	GL	DG	632.535	614.491	[M+NH4]+	C39H66O5	10826	15718	27373.6	15841.5	11106.8	19912.1	7672.43	14159.8	15119.5	12436	15047.1	17939.7	C00641	HMDB0007250	9543737	-	-	89198	-	ko00552,ko00561,ko00562,ko00564,ko01100,ko04070,ko04730	-	ko00552,ko00561,ko00562,ko00564,ko01100,ko04070,ko04730
LIPID-P-0248	DG(16:1_20:4)	GL	DG	632.535	614.491	[M+NH4]+	C39H66O5	14629	12359.3	19493.8	25671.2	10951.7	16079.5	38373.9	55416.7	28372.7	21743	27595	19309	C00641	HMDB0007141	9543743	-	-	88489	-	ko00552,ko00561,ko00562,ko00564,ko01100,ko04070,ko04730	-	ko00552,ko00561,ko00562,ko00564,ko01100,ko04070,ko04730
LIPID-P-0249	DG(16:0_20:5)	GL	DG	632.519	614.491	[M+NH4]+	C39H66O5	10018.1	26227.9	15354.3	41866.9	23440.6	28598.7	72911.8	72566.5	77611.9	26496.4	34721.1	50246.3	C00641	HMDB0007114	9543744	-	-	88475	-	ko00552,ko00561,ko00562,ko00564,ko01100,ko04070,ko04730	-	ko00552,ko00561,ko00562,ko00564,ko01100,ko04070,ko04730
LIPID-P-0252	DG(18:1_20:4)	GL	DG	660.566	642.522	[M+NH4]+	C41H70O5	213404	250168	326972	229422	281872	411010	675070	855563	999955	482479	417778	457048	C00641	HMDB0007228	9543786	-	-	75449	-	ko00552,ko00561,ko00562,ko00564,ko01100,ko04070,ko04730	-	ko00552,ko00561,ko00562,ko00564,ko01100,ko04070,ko04730
LIPID-P-0253	DG(16:0_22:5)	GL	DG	660.557	642.522	[M+NH4]+	C41H70O5	11291.6	14477.3	16440.2	40584.9	23470.5	28351	100677	72931	102895	48045.7	60745.8	41328	C00641	HMDB0007119	53478030	-	-	88478	-	ko00552,ko00561,ko00562,ko00564,ko01100,ko04070,ko04730	-	ko00552,ko00561,ko00562,ko00564,ko01100,ko04070,ko04730
LIPID-P-0254	DG(18:0_20:5)	GL	DG	660.557	642.522	[M+NH4]+	C41H70O5	6289.53	15423.7	14851	25730.4	14465.6	20763.2	21732.9	51908	41380.7	19724	20769.1	19400.5	C00641	HMDB0007172	9543787	-	-	88376	-	ko00552,ko00561,ko00562,ko00564,ko01100,ko04070,ko04730	-	ko00552,ko00561,ko00562,ko00564,ko01100,ko04070,ko04730
LIPID-P-0257	DG(18:1_22:4)	GL	DG	688.597	670.554	[M+NH4]+	C43H74O5	17758.9	11439.5	19265	14761.6	12866.1	17028.9	29975.8	23342.1	32505.4	18315.4	20170	17842.4	C00641	HMDB0007234	9543869	-	-	84438	-	ko00552,ko00561,ko00562,ko00564,ko01100,ko04070,ko04730	-	ko00552,ko00561,ko00562,ko00564,ko01100,ko04070,ko04730
LIPID-P-0259	DG(18:2_20:4)	GL	DG	658.55	640.507	[M+NH4]+	C41H68O5	41968.4	39966	37693.7	31534.7	35347.7	48276.6	29571.1	60479.6	36659.3	32745.7	40282	48476.8	C00641	HMDB0007257	9543796	-	-	89203	-	ko00552,ko00561,ko00562,ko00564,ko01100,ko04070,ko04730	-	ko00552,ko00561,ko00562,ko00564,ko01100,ko04070,ko04730
LIPID-P-0261	DG(16:0_22:6)	GL	DG	658.55	640.507	[M+NH4]+	C41H68O5	86696	117168	138559	170848	99632.9	194566	316537	328984	507067	170361	196350	202463	C00641	HMDB0007121	9543827	-	-	82949	-	ko00552,ko00561,ko00562,ko00564,ko01100,ko04070,ko04730	-	ko00552,ko00561,ko00562,ko00564,ko01100,ko04070,ko04730
LIPID-P-0262	DG(16:1_22:5)	GL	DG	658.537	640.507	[M+NH4]+	C41H68O5	5662.76	6863.87	18622.4	19054.1	10848.4	20746.8	19869.2	36408	45448.4	21010.7	20449	20185.2	C00641	HMDB0007148	53478042	-	-	88480	-	ko00552,ko00561,ko00562,ko00564,ko01100,ko04070,ko04730	-	ko00552,ko00561,ko00562,ko00564,ko01100,ko04070,ko04730
LIPID-P-0266	DG(18:0_22:6)	GL	DG	686.57	668.538	[M+NH4]+	C43H72O5	26803.8	46182.5	61207.4	67310.3	31454.8	85105.8	53129.1	90562.3	157235	63561.9	55836.6	69565.7	C00641	HMDB0007179	9543881	-	-	77129	-	ko00552,ko00561,ko00562,ko00564,ko01100,ko04070,ko04730	-	ko00552,ko00561,ko00562,ko00564,ko01100,ko04070,ko04730
LIPID-P-0269	DG(18:1_22:6)	GL	DG	684.561	666.522	[M+NH4]+	C43H70O5	20470.4	25405.2	24194.2	8705.91	13729.8	27732.9	20550.6	55727.6	74400.1	33954.2	33938.6	23815.7	C00641	HMDB0007208	53478083	-	-	88551	-	ko00552,ko00561,ko00562,ko00564,ko01100,ko04070,ko04730	-	ko00552,ko00561,ko00562,ko00564,ko01100,ko04070,ko04730
LIPID-P-0274	MG(16:0)	GL	MG	348.321	330.277	[M+NH4]+	C19H38O4	163869	192514	206061	172582	190080	189177	185324	177050	179955	180453	205130	205077	C01885	HMDB0011564	3084463	-	32899-41-5	75542	-	ko00561,ko01100,ko04714,ko04923,ko04975,ko04977	-	ko00552,ko00561,ko00562,ko00564,ko01100,ko04070,ko04730
LIPID-P-0276	MG(18:0)	GL	MG	376.352	358.308	[M+NH4]+	C21H42O4	199120	225344	229209	189871	224153	199268	246505	236043	236322	241881	251490	250029	C01885	HMDB0011131	15560610	-	22610-61-3	75550	-	ko00561,ko01100,ko04714,ko04923,ko04975,ko04977	-	ko00561,ko01100,ko04714,ko04923,ko04975,ko04977
LIPID-N-0602	CerP(d18:1/16:0)	SP	CerP	616.471	617.478	[M-H]-	C34H68NO6P	35198.7	35046	32834.5	6164.72	5536.47	13574.8	10555.9	6383.28	14161.4	16945.6	16426.7	18059.5	-	HMDB0010700	5283581	-	-	73145	-	-	-	ko00561,ko01100,ko04714,ko04923,ko04975,ko04977
LIPID-P-0294	HexCer(d18:1/18:0)	SP	HexCer-NS	548.541	727.596	[M-H2O+H]+	C42H81NO8	134192	216633	118718	36981.1	66175.8	49365.9	61549.7	50578.7	112976	85232.6	92858.6	98710.6	C01190	HMDB0004972	11958364	-	-	84719	7225	ko00600,ko01100	7224	ko00600,ko01100
LIPID-P-0296	HexCer(d18:1/20:0)	SP	HexCer-NS	576.572	755.628	[M-H2O+H]+	C44H85NO8	152473	212296	187006	64673.9	79115.2	100718	39269.9	57617.5	103478	98470.6	95720.7	101207	C01190	HMDB0004973	20057356	-	-	84721	7226	ko00600,ko01100	7225	ko00600,ko01100
LIPID-P-0297	HexCer(d18:1/22:0)	SP	HexCer-NS	604.603	783.659	[M-H2O+H]+	C46H89NO8	883887	897190	916389	489606	550680	409792	248436	258771	902743	494354	464360	448956	C01190	HMDB0004974	10373084	-	-	62107	7227	ko00600,ko01100	7226	ko00600,ko01100
LIPID-P-0298	HexCer(d18:1/23:0)	SP	HexCer-NS	618.619	797.674	[M-H2O+H]+	C47H91NO8	366048	384524	347632	217164	237404	150737	146763	127716	299818	211508	180397	177850	C01190	-	52931253	-	-	-	-	ko00600,ko01100	7227	ko00600,ko01100
LIPID-P-0299	HexCer(d18:1/24:0)	SP	HexCer-NS	632.635	811.69	[M-H2O+H]+	C48H93NO8	749915	1.03308e+06	805578	762319	988633	634928	433693	602864	1.8255e+06	872016	716325	675420	C01190	HMDB0004978	6321361	-	-	-	7231	ko00600,ko01100	-	ko00600,ko01100
LIPID-P-0302	HexCer(d18:1/16:1)	SP	HexCer-NS	518.494	697.549	[M-H2O+H]+	C40H75NO8	72915.7	123472	107237	46212	94988.1	48573.7	49672.6	80015.1	436860	124719	97008	97358.4	C01190	-	-	-	-	-	-	ko00600,ko01100	7231	ko00600,ko01100
LIPID-P-0303	HexCer(d18:1/18:1)	SP	HexCer-NS	546.525	725.581	[M-H2O+H]+	C42H79NO8	133164	190163	180111	49478.6	78367.3	65554.4	77282.1	108924	274491	113334	108906	116296	C01190	HMDB0004970	20057355	-	-	139140	7223	ko00600,ko01100	-	ko00600,ko01100
LIPID-P-0304	HexCer(d18:1/20:1)	SP	HexCer-NS	574.556	753.612	[M-H2O+H]+	C44H83NO8	354020	461528	576183	167605	267264	381350	245712	298766	509440	288943	271236	293517	C01190	-	-	-	-	-	-	ko00600,ko01100	7223	ko00600,ko01100
LIPID-P-0306	HexCer(d18:1/24:1)	SP	HexCer-NS	630.619	809.674	[M-H2O+H]+	C48H91NO8	4.51031e+06	6.65209e+06	6.67913e+06	8.20169e+06	9.00709e+06	8.96417e+06	1.1012e+07	2.40439e+07	2.43828e+07	8.65534e+06	9.50571e+06	8.8853e+06	C01190	HMDB0004975	20057357	-	-	76302	7228	ko00600,ko01100	-	ko00600,ko01100
LIPID-N-0606	CerP(d18:1/24:0)	SP	CerP	728.596	729.604	[M-H]-	C42H84NO6P	24856.5	19501.4	29015.5	21270.2	32081.9	27437	15418.7	19222.2	31477.8	28362.3	25132.2	23105.9	-	HMDB0010704	5283587	-	-	73137	-	-	7228	ko00600,ko01100
LIPID-P-1540	Cer(t18:0/18:0)	SP	Cer-NP	566.551	583.554	[M-H2O+H]+	C36H73NO4	18743.4	28039.6	24483	25193.4	34914	28136.8	30047.9	25033.5	24096.5	25540.7	32552.6	34658.7	-	-	9898642	-	-	-	-	-	-	ko00600,ko01100
LIPID-P-1541	Cer(t18:0/22:0)	SP	Cer-NP	640.624	639.617	[M+H]+	C40H81NO4	20579.8	41751.4	43173.4	18520	31477.9	38981.5	9662.17	54526	51274.8	29410	25758	32242.3	-	-	5322153	-	-	-	-	-	-	ko00600,ko01100
LIPID-P-0350	LPC(14:0/0:0)	GP	LPC	468.309	467.301	[M+H]+	C22H46NO7P	161597	111391	117897	152289	164038	242316	138917	147186	202171	131368	127301	147231	C04230	HMDB0010379	460604	mws2274	20559-16-4	64489	-	ko00564,ko05231	-	ko00600,ko01100
LIPID-P-0351	LPC(0:0/15:0)	GP	LPC	482.322	481.317	[M+H]+	C23H48NO7P	7819.25	7169.53	7486.09	3242.42	6503.38	8752.13	4398.83	5327.65	4078.69	4632.94	4975.63	5063.23	C04230	-	-	-	-	-	-	ko00564,ko05231	-	ko00600,ko01100
LIPID-P-0352	LPC(15:0/0:0)	GP	LPC	482.322	481.317	[M+H]+	C23H48NO7P	9641.53	5515.3	9893.8	4852.42	3194.64	8765	5216.29	4434.64	4856.42	6016.39	7138	9909.42	C04230	HMDB0010381	24779458	-	-	580912	-	ko00564,ko05231	-	ko00600,ko01100
LIPID-P-0353	LPC(0:0/16:0)	GP	LPC	496.34	495.332	[M+H]+	C24H50NO7P	345669	273409	303812	319408	401532	619395	335032	308026	358428	309281	307903	325277	C04230	-	-	-	-	-	-	ko00564,ko05231	-	ko00600,ko01100
LIPID-P-0354	LPC(16:0/0:0)	GP	LPC	496.34	495.332	[M+H]+	C24H50NO7P	379777	293830	332945	348922	427134	653170	305225	280197	398023	317789	311558	329282	C04230	HMDB0010382	460602	mws0296	-	72998	-	ko00564,ko05231	-	ko00564,ko05231
LIPID-P-0355	LPC(0:0/17:0)	GP	LPC	510.356	509.348	[M+H]+	C25H52NO7P	24669.7	25119.3	33459.9	23495.7	28259.1	38933.3	20670	21142.2	25913.6	24736.6	25758.5	26439.4	C04230	-	-	-	-	-	-	ko00564,ko05231	-	ko00564,ko05231
LIPID-P-0356	LPC(17:0/0:0)	GP	LPC	510.356	509.348	[M+H]+	C25H52NO7P	32008.6	26225.6	36873	15488.8	32055.6	35492.5	22685.5	19488.3	25923.2	22440.9	20702.5	23679	C04230	HMDB0012108	24779463	-	50930-23-9	74340	-	ko00564,ko05231	-	ko00564,ko05231
LIPID-P-0357	LPC(0:0/18:0)	GP	LPC	524.372	523.364	[M+H]+	C26H54NO7P	174004	192429	192725	121906	195460	307413	167496	121101	149940	145354	149261	165220	C04230	HMDB0011128	24779491	-	4421-58-3	76076	-	ko00564,ko05231	-	ko00564,ko05231
LIPID-P-0358	LPC(18:0/0:0)	GP	LPC	524.372	523.364	[M+H]+	C26H54NO7P	190713	213504	200704	134610	196659	315719	172680	128051	156339	165223	175129	181221	C04230	HMDB0010384	497299	-	-	73858	-	ko00564,ko05231	-	ko00564,ko05231
LIPID-P-0359	LPC(0:0/19:0)	GP	LPC	538.388	537.379	[M+H]+	C27H56NO7P	11019	9079.33	14542.3	7180.24	12172.6	14711.5	3866.69	7112.85	4507.02	9510.71	6910.34	10069	C04230	-	-	-	-	-	-	ko00564,ko05231	-	ko00564,ko05231
LIPID-P-0360	LPC(19:0/0:0)	GP	LPC	538.388	537.379	[M+H]+	C27H56NO7P	15115.4	9460.74	10390	8607.83	11076.9	13856.4	6367.81	7338.73	7377.22	7810.79	7502.21	8517.42	C04230	-	24779472	-	-	-	-	ko00564,ko05231	-	ko00564,ko05231
LIPID-P-0361	LPC(0:0/20:0)	GP	LPC	552.403	551.395	[M+H]+	C28H58NO7P	30189.4	27392.7	32807.3	17605.6	41785.4	44658.3	21197.1	18577	27518.9	24696	25255.5	26091.7	C04230	-	-	-	-	-	-	ko00564,ko05231	-	ko00564,ko05231
LIPID-P-0362	LPC(20:0/0:0)	GP	LPC	552.403	551.395	[M+H]+	C28H58NO7P	24746.7	27768.4	38517	19662.9	37342.1	39435.9	19145.3	21728.9	25692.2	28826.1	27619.3	27267.7	C04230	HMDB0010390	24779473	-	108341-80-6	74968	-	ko00564,ko05231	-	ko00564,ko05231
LIPID-P-0368	LPC(16:1/0:0)	GP	LPC	494.325	493.317	[M+H]+	C24H48NO7P	465759	438307	466546	462280	461240	659509	284775	430828	459839	378026	392816	429356	C04230	HMDB0010383	24779461	-	76790-27-7	73851	-	ko00564,ko05231	-	ko00564,ko05231
LIPID-P-0370	LPC(0:0/18:1)	GP	LPC	522.356	521.348	[M+H]+	C26H52NO7P	99853.6	123035	92248.3	122781	155571	316379	120632	109405	157083	134111	138013	135705	C04230	-	24779492	-	-	-	-	ko00564,ko05231	-	ko00564,ko05231
LIPID-P-0371	LPC(18:1/0:0)	GP	LPC	522.356	521.348	[M+H]+	C26H52NO7P	104027	117851	96677.2	118523	159403	312502	112661	106529	152379	134268	134262	136425	C04230	HMDB0010385	53480465	-	-	86255	-	ko00564,ko05231	-	ko00564,ko05231
LIPID-P-0373	LPC(0:0/20:1)	GP	LPC	550.387	549.379	[M+H]+	C28H56NO7P	42458.9	36630.4	35213.6	30659.5	66575.7	73130.8	23525.1	34913.9	53252.6	32417.9	40254.3	40453.1	C04230	-	-	-	-	-	-	ko00564,ko05231	-	ko00564,ko05231
LIPID-P-0374	LPC(20:1/0:0)	GP	LPC	550.387	549.379	[M+H]+	C28H56NO7P	35966.5	33835.1	43249.1	28545.5	41517.1	74148.1	21197.6	36238.8	52515.1	32011.4	37251	42859.1	C04230	HMDB0010391	52924051	-	-	88685	-	ko00564,ko05231	-	ko00564,ko05231
LIPID-P-0378	LPC(0:0/18:2)	GP	LPC	520.34	519.332	[M+H]+	C26H50NO7P	115405	105685	116121	98231	125710	208710	42831.8	73553.2	70693.8	91008.8	99096.1	89110	C04230	-	-	-	-	-	-	ko00564,ko05231	-	ko00564,ko05231
LIPID-P-0379	LPC(18:2/0:0)	GP	LPC	520.34	519.332	[M+H]+	C26H50NO7P	113208	106728	94688.6	94464.4	144417	202674	44004	69321.3	70443.5	107654	96583.2	96836.5	C04230	HMDB0010386	11005824	-	22252-07-9	28733	-	ko00564,ko05231	-	ko00564,ko05231
LIPID-P-0380	LPC(0:0/20:2)	GP	LPC	548.372	547.364	[M+H]+	C28H54NO7P	48970.2	39875	41845.1	49114	57339.3	84314.3	14811.9	22742.7	26465.4	35701.8	39971.8	40190.1	C04230	-	-	-	-	-	-	ko00564,ko05231	-	ko00564,ko05231
LIPID-P-0383	LPC(18:3/0:0)	GP	LPC	518.325	517.317	[M+H]+	C26H48NO7P	98790.1	108525	140378	122902	110680	180165	59100.6	89728.9	86403.6	96729.2	107934	102821	C04230	HMDB0010388	24779469	-	-	88697	-	ko00564,ko05231	-	ko00564,ko05231
LIPID-P-0384	LPC(20:3/0:0)	GP	LPC	546.356	545.348	[M+H]+	C28H52NO7P	582687	637772	685529	566888	605743	972550	199029	334612	358397	564708	514214	530093	C04230	HMDB0010393	53480467	-	1199257-41-4	74343	-	ko00564,ko05231	-	ko00564,ko05231
LIPID-P-0386	LPC(20:4/0:0)	GP	LPC	544.34	543.332	[M+H]+	C28H50NO7P	137416	173161	140777	90865.1	142119	207799	222442	109721	197324	153356	150065	172135	C04230	HMDB0010395	24779476	-	60701-99-7	74344	-	ko00564,ko05231	-	ko00564,ko05231
LIPID-P-0387	LPC(0:0/22:4)	GP	LPC	572.372	571.364	[M+H]+	C30H54NO7P	152805	166396	153843	117810	160994	157060	89158	73104.3	90432.6	122105	118623	114959	C04230	-	-	-	-	-	-	ko00564,ko05231	-	ko00564,ko05231
LIPID-P-0388	LPC(22:4/0:0)	GP	LPC	572.372	571.364	[M+H]+	C30H54NO7P	139880	168267	143900	111308	180458	152359	93733.7	71751.6	86727.5	121140	128274	131883	C04230	HMDB0010401	52924039	-	-	88953	-	ko00564,ko05231	-	ko00564,ko05231
LIPID-P-0389	LPC(20:5/0:0)	GP	LPC	542.325	541.317	[M+H]+	C28H48NO7P	65245.7	105134	88799.7	73050.2	89251.3	127741	85644.3	82452.1	85037.9	84182.2	98397.5	84081.6	C04230	HMDB0010397	11757087	-	-	-	-	ko00564,ko05231	-	ko00564,ko05231
LIPID-P-0390	LPC(0:0/22:5)	GP	LPC	570.364	569.348	[M+H]+	C30H52NO7P	16545.1	21435.4	23423.5	19609.9	22780.7	22846.8	22930.4	15795.8	30330.9	19025	20024.1	21712.9	C04230	-	-	-	-	-	-	ko00564,ko05231	-	ko00564,ko05231
LIPID-P-0391	LPC(22:5/0:0)	GP	LPC	570.364	569.348	[M+H]+	C30H52NO7P	52349.2	86981.2	55098.1	27573.1	54674.6	79114.6	37829.9	23851.6	39521.3	50698.4	47870.6	54236.7	C04230	HMDB0010402	53480475	-	-	74348	-	ko00564,ko05231	-	ko00564,ko05231
LIPID-P-0392	LPC(22:6/0:0)	GP	LPC	568.34	567.332	[M+H]+	C30H50NO7P	44137.5	66202.7	54076.8	28865	41324.2	79608.7	35003.6	20217.1	33281.7	38636.3	46806.8	49233.9	C04230	HMDB0010404	10415542	-	-	73873	-	ko00564,ko05231	-	ko00564,ko05231
LIPID-P-0394	LPC(O-16:0)	GP	LPC-O	482.361	481.353	[M+H]+	C24H52NO6P	216117	176394	271224	84619.7	161699	115298	128308	88499.8	161400	141536	146902	164469	C04230	-	162126	-	-	-	-	ko00564,ko05231	-	ko00564,ko05231
LIPID-P-0395	LPC(O-18:0)	GP	LPC-O	510.392	509.385	[M+H]+	C26H56NO6P	88097.6	69616	97998	31320.9	76502.9	54168	73976.5	46152.9	86817.8	60730.5	61201.4	62110.2	C04317	HMDB0011149	2733532	-	-	75216	-	ko00565,ko01100	-	ko00564,ko05231
LIPID-P-0396	LPC(O-20:0)	GP	LPC-O	538.424	537.416	[M+H]+	C28H60NO6P	9359.63	10432.6	8736.79	2478.22	6792.13	2642.29	5277.49	4482.99	5407.93	5145.69	5159.03	5654.69	C04230	-	52924061	-	-	-	-	ko00564,ko05231	-	ko00564,ko05231
LIPID-P-0399	LPC(O-16:1)	GP	LPC-O	480.345	479.338	[M+H]+	C24H50NO6P	8019.03	5272.28	9441.9	3314.69	4517.9	6130.29	8784.75	6602.5	7290.8	6507.48	7328.84	6440.16	C04230	-	24779503	-	-	-	-	ko00564,ko05231	-	ko00564,ko05231
LIPID-P-0400	LPC(O-18:1)	GP	LPC-O	508.377	507.369	[M+H]+	C26H54NO6P	137525	99119.1	164891	37177.4	82052.8	80313	53575.9	48261.8	81016.2	68656.8	73690.7	83109.8	C04230	-	21672239	-	-	-	-	ko00564,ko05231	-	ko00564,ko05231
LIPID-P-0407	LPE(0:0/16:0)	GP	LPE	454.293	453.286	[M+H]+	C21H44NO7P	688800	500620	566140	696073	847514	736343	372057	523995	685662	584793	585254	585325	-	HMDB0011473	53480922	-	-	-	-	-	-	ko00565,ko01100
LIPID-P-0408	LPE(16:0/0:0)	GP	LPE	454.293	453.286	[M+H]+	C21H44NO7P	679991	512411	581753	760667	897783	739851	453108	595104	634650	553604	590178	631328	-	HMDB0011503	9547069	-	53862-35-4	73004	-	-	-	ko00564,ko05231
LIPID-P-0410	LPE(0:0/18:0)	GP	LPE	482.325	481.317	[M+H]+	C23H48NO7P	3.44202e+06	3.01008e+06	2.56481e+06	3.30406e+06	5.09262e+06	5.69879e+06	2.77366e+06	2.79395e+06	3.99866e+06	3.13332e+06	3.14185e+06	3.11576e+06	-	HMDB0011129	53480667	-	-	133144	-	-	-	ko00564,ko05231
LIPID-P-0411	LPE(18:0/0:0)	GP	LPE	482.325	481.317	[M+H]+	C23H48NO7P	3.25806e+06	3.14939e+06	2.53303e+06	3.16479e+06	5.07062e+06	5.62787e+06	2.6754e+06	2.75699e+06	3.81011e+06	3.01967e+06	3.1242e+06	3.04937e+06	-	HMDB0011130	9547068	-	69747-55-3	75036	-	-	-	ko00564,ko05231
LIPID-P-0412	LPE(20:0/0:0)	GP	LPE	510.356	509.348	[M+H]+	C25H52NO7P	12835.7	12266.6	9533.6	12379.6	25097.6	19810.1	9602.12	12113.8	23389.5	11917.2	10797.5	10791.2	-	HMDB0011481	53480930	-	-	-	-	-	-	-
LIPID-P-0415	LPE(16:1/0:0)	GP	LPE	452.278	451.27	[M+H]+	C21H42NO7P	10029.8	11402.8	12147.5	11724.2	11648	9957.71	4227.48	6283.74	7919.29	8537.71	12545.2	14889.9	-	HMDB0011474	53480923	-	-	-	-	-	-	-
LIPID-P-0417	LPE(0:0/18:1)	GP	LPE	480.309	479.301	[M+H]+	C23H46NO7P	475781	377266	535152	418678	727956	894344	303113	548269	599889	494450	526326	546967	-	HMDB0011476	53480925	-	-	76088	-	-	-	-
LIPID-P-0418	LPE(18:1/0:0)	GP	LPE	480.309	479.301	[M+H]+	C23H46NO7P	445408	351796	477817	401986	661937	849088	248744	568973	549542	472673	497798	518140	-	HMDB0011506	9547071	-	89576-29-4	74971	-	-	-	-
LIPID-P-0420	LPE(20:1/0:0)	GP	LPE	508.34	507.332	[M+H]+	C25H50NO7P	24657.6	12801.5	22854.2	12454.9	35739.6	34824.5	12828.2	25466.7	12461.8	24300.6	26569.7	25460.9	-	HMDB0011512	52925139	-	-	-	-	-	-	-
LIPID-P-0423	LPE(0:0/18:2)	GP	LPE	478.293	477.286	[M+H]+	C23H44NO7P	181838	140309	169367	199411	265697	366085	68004.8	148891	173955	168790	184017	186023	-	HMDB0011477	53480926	-	-	76090	-	-	-	-
LIPID-P-0424	LPE(18:2/0:0)	GP	LPE	478.293	477.286	[M+H]+	C23H44NO7P	202937	140084	168297	209504	241670	345038	73011.5	141298	162724	182142	174045	185639	-	HMDB0011507	52925130	-	85046-18-0	83058	-	-	-	-
LIPID-P-0429	LPE(0:0/20:3)	GP	LPE	504.309	503.301	[M+H]+	C25H46NO7P	32882.3	29154.7	44657.7	41119.4	45467.6	57657	16241.7	28740	33885.6	34529.5	35632.7	35455	-	-	53480934	-	-	-	-	-	-	-
LIPID-P-0430	LPE(20:3/0:0)	GP	LPE	504.309	531.332	[M+H]+	C27H50NO7P	17220.4	26810.6	23357.4	16560.4	26549	29766.7	12356.7	19581.4	17962.9	16200.3	16842.9	17548.5	-	HMDB0011516	52925141	-	-	-	-	-	-	-
LIPID-P-0431	LPE(22:3/0:0)	GP	LPE	532.34	531.332	[M+H]+	C27H50NO7P	11880.6	9033.39	9115.86	9246.41	14196.9	3087.47	4049.05	2513.7	7086	5787.92	7273.73	8575.92	-	-	-	-	-	-	-	-	-	-
LIPID-P-0432	LPE(20:4/0:0)	GP	LPE	502.293	501.286	[M+H]+	C25H44NO7P	562263	532583	500709	402458	595078	611838	488866	454175	646630	469216	555616	549249	-	HMDB0011487	53480936	-	-	72741	-	-	-	-
LIPID-P-0433	LPE(22:4/0:0)	GP	LPE	530.325	529.317	[M+H]+	C27H48NO7P	198308	195334	237179	118931	219213	70159.7	82076.7	81621.4	111049	140287	145188	178320	-	HMDB0011493	53480942	-	-	-	-	-	-	-
LIPID-P-0434	LPE(20:5/0:0)	GP	LPE	500.278	499.27	[M+H]+	C25H42NO7P	5410.62	5278.27	4118.67	6973.2	8409.21	10879.3	3919.81	4273.66	5562.01	6133.47	7246.35	7028.23	-	-	53480938	-	-	-	-	-	-	-
LIPID-P-0435	LPE(0:0/22:5)	GP	LPE	528.309	527.301	[M+H]+	C27H46NO7P	60361.6	73312.6	55961.6	22817.4	47920.7	41458.6	24866.7	19702.5	37341.3	37632.5	42255.5	50294.5	-	HMDB0011494	53480943	-	-	-	-	-	-	-
LIPID-P-0436	LPE(22:5/0:0)	GP	LPE	528.309	527.301	[M+H]+	C27H46NO7P	15387.6	17960.9	22586.2	17679.5	25156.2	14124.1	12693.4	11947.4	18206.5	17406.5	19009.7	18670.3	-	HMDB0011524	53480954	-	-	-	-	-	-	-
LIPID-P-0437	LPE(22:6/0:0)	GP	LPE	526.293	525.286	[M+H]+	C27H44NO7P	55001.1	56308.2	54852.5	35422.1	43013.1	48784.1	27021.1	21322.8	30185.4	37875.4	46811.3	61837.6	-	HMDB0011496	53480945	-	-	72749	-	-	-	-
LIPID-P-0438	LPE(P-16:0)	GP	LPE-P	438.3	437.291	[M+H]+	C21H44NO6P	11347.1	16619.7	15262.6	7285.07	22019.8	9322.59	8518.7	12070.2	17774.9	13778	14328.3	15493.4	-	HMDB0011152	42607469	-	174062-72-7	-	-	-	-	-
LIPID-P-0440	LPE(P-18:0)	GP	LPE-P	466.3	465.322	[M+H]+	C23H48NO6P	44302.6	57622.6	54711.2	23713.1	69564.3	32789.8	42304	56063.9	108630	45583.5	49924.6	51636.7	-	HMDB0240598	42607470	-	174062-73-8	-	-	-	-	-
LIPID-P-0445	LPE(P-18:1)	GP	LPE-P	464.3	463.306	[M+H]+	C23H46NO6P	6694.2	6967.15	7475.58	3462.55	6164.01	6150.37	4535.99	4852	7194.18	6225.78	5742.04	7223.83	-	-	-	-	-	-	-	-	-	-
LIPID-P-0471	PC(14:0_14:0)	GP	PC	678.507	677.5	[M+H]+	C36H72NO8P	107291	141036	114482	88131	109354	111576	39001.6	76653.2	98497.8	71982.9	87737.2	98316.7	C00157	HMDB0007866	5459377	-	18194-24-6	45240	-	ko00564,ko00590,ko00591,ko00592,ko01100,ko04723,ko05231	-	-
LIPID-P-0477	PC(16:0_22:0)	GP	PC	818.664	817.656	[M+H]+	C46H92NO8P	185652	344928	486891	353490	896270	350473	582374	451695	1.19905e+06	442891	412969	361680	C00157	HMDB0007985	7983123	-	-	86168	-	ko00564,ko00590,ko00591,ko00592,ko01100,ko04723,ko05231	-	-
LIPID-P-0481	PC(16:0_16:1)	GP	PC	732.554	731.547	[M+H]+	C40H78NO8P	768599	918359	924446	1.03223e+06	776052	757341	361769	645785	785654	785805	742548	772423	C00157	HMDB0007969	6443788	-	-	74000	-	ko00564,ko00590,ko00591,ko00592,ko01100,ko04723,ko05231	-	-
LIPID-P-0483	PC(17:0_18:1)	GP	PC	774.601	773.593	[M+H]+	C43H84NO8P	1.60871e+06	1.94338e+06	1.99165e+06	844375	1.08927e+06	1.30264e+06	837940	1.24642e+06	1.25314e+06	1.19953e+06	1.22259e+06	1.38595e+06	C00157	-	24778787	-	-	-	-	ko00564,ko00590,ko00591,ko00592,ko01100,ko04723,ko05231	-	-
LIPID-P-0485	PC(19:0_18:1)	GP	PC	802.633	801.625	[M+H]+	C45H88NO8P	241353	230126	271637	137855	158523	186144	74879	146554	137338	187412	177744	168553	C00157	-	52922955	-	-	-	-	ko00564,ko00590,ko00591,ko00592,ko01100,ko04723,ko05231	-	ko00564,ko00590,ko00591,ko00592,ko01100,ko04723,ko05231
LIPID-P-0487	PC(18:1_22:0)	GP	PC	844.68	843.672	[M+H]+	C48H94NO8P	33972.6	86440.9	52546	54891	117717	84699.4	45951.7	131520	115559	80124.7	76717.6	90512.5	C00157	HMDB0008307	52923127	-	-	-	-	ko00564,ko00590,ko00591,ko00592,ko01100,ko04723,ko05231	-	ko00564,ko00590,ko00591,ko00592,ko01100,ko04723,ko05231
LIPID-P-0489	PC(14:0_18:2)	GP	PC	730.539	729.531	[M+H]+	C40H76NO8P	607504	475522	697889	648797	453144	621138	185106	441815	545555	464100	440027	447109	C00157	-	24778764	-	-	-	-	ko00564,ko00590,ko00591,ko00592,ko01100,ko04723,ko05231	-	ko00564,ko00590,ko00591,ko00592,ko01100,ko04723,ko05231
LIPID-P-0490	PC(16:0_18:2)	GP	PC	758.57	757.562	[M+H]+	C42H80NO8P	6.10375e+06	6.17686e+06	6.80281e+06	5.78316e+06	5.50471e+06	7.16509e+06	2.1824e+06	4.48885e+06	4.49446e+06	5.30231e+06	5.16493e+06	5.2572e+06	C00157	HMDB0007973	5287971	-	-	73002	-	ko00564,ko00590,ko00591,ko00592,ko01100,ko04723,ko05231	-	ko00564,ko00590,ko00591,ko00592,ko01100,ko04723,ko05231
LIPID-P-0491	PC(17:1_18:1)	GP	PC	772.586	771.578	[M+H]+	C43H82NO8P	1.83443e+06	1.90289e+06	2.30382e+06	995526	1.26748e+06	1.62237e+06	785170	1.25049e+06	1.23739e+06	1.39141e+06	1.43844e+06	1.55289e+06	C00157	-	52922543	-	-	-	-	ko00564,ko00590,ko00591,ko00592,ko01100,ko04723,ko05231	-	ko00564,ko00590,ko00591,ko00592,ko01100,ko04723,ko05231
LIPID-P-0492	PC(18:0_18:2)	GP	PC	786.601	785.593	[M+H]+	C44H84NO8P	4.46802e+06	5.06918e+06	5.03479e+06	3.89495e+06	3.846e+06	5.21009e+06	1.24611e+06	2.51272e+06	2.25288e+06	3.787e+06	3.7213e+06	3.80424e+06	C00157	HMDB0008039	6441487	-	-	84822	-	ko00564,ko00590,ko00591,ko00592,ko01100,ko04723,ko05231	-	ko00564,ko00590,ko00591,ko00592,ko01100,ko04723,ko05231
LIPID-P-0493	PC(19:0_18:2)	GP	PC	800.617	799.609	[M+H]+	C45H86NO8P	443008	527228	605901	288476	193272	415044	94264.4	248889	197762	317459	331980	373990	C00157	-	52922957	-	-	-	-	ko00564,ko00590,ko00591,ko00592,ko01100,ko04723,ko05231	-	ko00564,ko00590,ko00591,ko00592,ko01100,ko04723,ko05231
LIPID-P-0498	PC(16:0_18:3)	GP	PC	756.554	755.547	[M+H]+	C42H78NO8P	2.4235e+07	2.18963e+07	2.88191e+07	1.32115e+07	1.43912e+07	1.72591e+07	6.80382e+06	1.40743e+07	1.49407e+07	1.4976e+07	1.58572e+07	1.58227e+07	C00157	HMDB0007974	24778699	-	-	84786	-	ko00564,ko00590,ko00591,ko00592,ko01100,ko04723,ko05231	-	ko00564,ko00590,ko00591,ko00592,ko01100,ko04723,ko05231
LIPID-P-0499	PC(17:1_18:2)	GP	PC	770.57	769.562	[M+H]+	C43H80NO8P	177355	184530	148981	116154	175065	201228	26147.8	112725	119496	178315	122928	79615.6	C00157	-	52922545	-	-	-	-	ko00564,ko00590,ko00591,ko00592,ko01100,ko04723,ko05231	-	ko00564,ko00590,ko00591,ko00592,ko01100,ko04723,ko05231
LIPID-P-0503	PC(18:2_22:1)	GP	PC	840.648	839.64	[M+H]+	C48H90NO8P	225262	414384	314928	122810	190002	194725	122944	131666	154487	178992	192079	176517	C00157	HMDB0008596	53479227	-	-	88708	-	ko00564,ko00590,ko00591,ko00592,ko01100,ko04723,ko05231	-	ko00564,ko00590,ko00591,ko00592,ko01100,ko04723,ko05231
LIPID-P-0506	PC(15:0_20:4)	GP	PC	768.554	767.547	[M+H]+	C43H78NO8P	262001	302323	478234	115255	168357	207373	149574	140344	250596	194543	199946	201701	C00157	HMDB0007949	52922330	-	-	86344	-	ko00564,ko00590,ko00591,ko00592,ko01100,ko04723,ko05231	-	ko00564,ko00590,ko00591,ko00592,ko01100,ko04723,ko05231
LIPID-P-0507	PC(16:0_20:4)	GP	PC	782.57	781.562	[M+H]+	C44H80NO8P	5.95131e+06	6.77619e+06	7.25019e+06	4.4689e+06	5.91216e+06	7.06224e+06	7.61484e+06	5.71056e+06	8.56509e+06	6.63078e+06	5.7355e+06	6.26409e+06	C00157	HMDB0007982	10747814	-	-	73003	-	ko00564,ko00590,ko00591,ko00592,ko01100,ko04723,ko05231	-	ko00564,ko00590,ko00591,ko00592,ko01100,ko04723,ko05231
LIPID-P-0508	PC(20:4_17:0)	GP	PC	796.57	793.562	[M+H]+	C45H80NO8P	1.49482e+06	2.63865e+06	2.05605e+06	967465	1.6491e+06	1.88339e+06	1.6203e+06	1.47751e+06	2.10486e+06	1.86106e+06	2.16161e+06	2.12341e+06	C00157	-	52923285	-	-	-	-	ko00564,ko00590,ko00591,ko00592,ko01100,ko04723,ko05231	-	ko00564,ko00590,ko00591,ko00592,ko01100,ko04723,ko05231
LIPID-P-0515	PC(16:0_20:5)	GP	PC	780.554	779.547	[M+H]+	C44H78NO8P	877490	741053	1.06595e+06	466505	458607	674214	695362	601669	969987	613218	662367	669491	C00157	HMDB0007984	52922296	-	-	86137	-	ko00564,ko00590,ko00591,ko00592,ko01100,ko04723,ko05231	-	ko00564,ko00590,ko00591,ko00592,ko01100,ko04723,ko05231
LIPID-P-0516	PC(17:1_20:4)	GP	PC	794.57	793.562	[M+H]+	C45H80NO8P	129446	281491	376881	26666.6	56896.9	60183.4	64907.2	54391.7	91216.1	80144.7	67674.6	84058.8	C00157	-	52922565	-	-	-	-	ko00564,ko00590,ko00591,ko00592,ko01100,ko04723,ko05231	-	ko00564,ko00590,ko00591,ko00592,ko01100,ko04723,ko05231
LIPID-P-0517	PC(16:0_22:5)	GP	PC	808.586	807.578	[M+H]+	C46H82NO8P	1.01537e+06	1.23214e+06	1.43072e+06	584545	951916	1.08255e+06	1.07273e+06	1.02533e+06	1.58699e+06	1.18786e+06	1.01183e+06	1.05132e+06	C00157	HMDB0007989	24778735	-	-	84795	-	ko00564,ko00590,ko00591,ko00592,ko01100,ko04723,ko05231	-	ko00564,ko00590,ko00591,ko00592,ko01100,ko04723,ko05231
LIPID-P-0520	PC(14:0_22:6)	GP	PC	778.539	777.531	[M+H]+	C44H76NO8P	133993	183644	183103	175784	93563.6	148162	230527	164794	183377	139182	143739	148303	C00157	HMDB0007892	24778639	-	-	86162	-	ko00564,ko00590,ko00591,ko00592,ko01100,ko04723,ko05231	-	ko00564,ko00590,ko00591,ko00592,ko01100,ko04723,ko05231
LIPID-P-0522	PC(16:0_22:6)	GP	PC	806.57	805.562	[M+H]+	C46H80NO8P	205195	301122	255187	110870	139471	181552	82858.8	96162	242801	150517	135763	162427	C00157	-	-	-	-	-	-	ko00564,ko00590,ko00591,ko00592,ko01100,ko04723,ko05231	-	ko00564,ko00590,ko00591,ko00592,ko01100,ko04723,ko05231
LIPID-P-0524	PC(18:0_22:6)	GP	PC	834.601	833.593	[M+H]+	C48H84NO8P	545544	890761	875273	276387	320567	520538	298521	213956	329595	433560	459527	469406	C00157	HMDB0008057	24778876	-	-	84829	-	ko00564,ko00590,ko00591,ko00592,ko01100,ko04723,ko05231	-	ko00564,ko00590,ko00591,ko00592,ko01100,ko04723,ko05231
LIPID-P-0526	PC(16:1_22:6)	GP	PC	804.554	803.547	[M+H]+	C46H78NO8P	537867	704486	877494	314120	352183	459898	195179	345198	417570	384680	548679	489685	C00157	HMDB0008023	24778773	-	-	-	-	ko00564,ko00590,ko00591,ko00592,ko01100,ko04723,ko05231	-	ko00564,ko00590,ko00591,ko00592,ko01100,ko04723,ko05231
LIPID-P-0527	PC(18:1_22:6)	GP	PC	832.586	831.578	[M+H]+	C48H82NO8P	284533	426357	495502	88971.1	175524	198363	84552	144948	150991	221939	196553	195954	C00157	HMDB0008090	24778901	-	-	84812	-	ko00564,ko00590,ko00591,ko00592,ko01100,ko04723,ko05231	-	ko00564,ko00590,ko00591,ko00592,ko01100,ko04723,ko05231
LIPID-P-0528	PC(20:1_22:6)	GP	PC	860.617	859.609	[M+H]+	C50H86NO8P	187036	256811	387124	191809	180367	196063	109022	153426	166503	229557	213750	228944	C00157	HMDB0008321	52923147	-	-	-	-	ko00564,ko00590,ko00591,ko00592,ko01100,ko04723,ko05231	-	ko00564,ko00590,ko00591,ko00592,ko01100,ko04723,ko05231
LIPID-P-0530	PC(20:2_22:6)	GP	PC	858.601	857.593	[M+H]+	C50H84NO8P	484207	757245	766920	203074	276026	270979	150997	176219	214963	344403	378152	335519	C00157	HMDB0008354	10854909	-	-	-	-	ko00564,ko00590,ko00591,ko00592,ko01100,ko04723,ko05231	-	ko00564,ko00590,ko00591,ko00592,ko01100,ko04723,ko05231
LIPID-P-0531	PC(O-16:0_14:0)	GP	PC-O	692.559	691.552	[M+H]+	C38H78NO7P	28770	20574.7	27763	22515.3	8493.12	9886.76	4638.79	13696.1	35984.7	13628.5	10494.5	20627	C00157	-	24779275	-	-	-	-	ko00564,ko00590,ko00591,ko00592,ko01100,ko04723,ko05231	-	ko00564,ko00590,ko00591,ko00592,ko01100,ko04723,ko05231
LIPID-P-0532	PC(O-16:0_16:0)	GP	PC-O	720.591	719.583	[M+H]+	C40H82NO7P	405382	397095	481375	208182	337732	226698	129738	211534	407649	286037	259318	269697	C00157	-	145911	-	-	-	-	ko00564,ko00590,ko00591,ko00592,ko01100,ko04723,ko05231	-	ko00564,ko00590,ko00591,ko00592,ko01100,ko04723,ko05231
LIPID-P-0533	PC(O-18:0_16:0)	GP	PC-O	748.622	747.614	[M+H]+	C42H86NO7P	827023	1.03424e+06	930317	456076	988234	752619	474715	924033	1.81109e+06	687413	696732	660713	C00157	-	11803170	-	-	-	-	ko00564,ko00590,ko00591,ko00592,ko01100,ko04723,ko05231	-	ko00564,ko00590,ko00591,ko00592,ko01100,ko04723,ko05231
LIPID-P-0535	PC(O-16:0_22:0)	GP	PC-O	804.685	803.677	[M+H]+	C46H94NO7P	152285	201292	321249	220344	434024	226242	377451	315257	619109	236871	232932	236590	C00157	HMDB0013408	24779329	-	-	86243	-	ko00564,ko00590,ko00591,ko00592,ko01100,ko04723,ko05231	-	ko00564,ko00590,ko00591,ko00592,ko01100,ko04723,ko05231
LIPID-P-0537	PC(O-16:0_16:1)	GP	PC-O	718.575	717.567	[M+H]+	C40H80NO7P	441110	457634	591651	195005	257965	194917	106093	181023	255204	304201	264416	257403	C00157	HMDB0013404	52923742	-	-	89906	-	ko00564,ko00590,ko00591,ko00592,ko01100,ko04723,ko05231	-	ko00564,ko00590,ko00591,ko00592,ko01100,ko04723,ko05231
LIPID-P-0538	PC(O-18:1_16:0)	GP	PC-O	746.606	745.599	[M+H]+	C42H84NO7P	3.85867e+06	4.92293e+06	2.86559e+06	1.9767e+06	2.75733e+06	2.32412e+06	1.38952e+06	1.99597e+06	3.28341e+06	2.87231e+06	2.87343e+06	3.03661e+06	C00157	HMDB0013426	53481719	-	-	84825	-	ko00564,ko00590,ko00591,ko00592,ko01100,ko04723,ko05231	-	ko00564,ko00590,ko00591,ko00592,ko01100,ko04723,ko05231
LIPID-P-0539	PC(O-18:0_18:1)	GP	PC-O	774.638	773.63	[M+H]+	C44H88NO7P	332228	382573	388472	192581	175182	219393	175186	150402	181455	225646	191686	202619	C00157	-	53481723	-	-	-	-	ko00564,ko00590,ko00591,ko00592,ko01100,ko04723,ko05231	-	ko00564,ko00590,ko00591,ko00592,ko01100,ko04723,ko05231
LIPID-P-0540	PC(O-16:0_22:1)	GP	PC-O	802.669	801.661	[M+H]+	C46H92NO7P	3.67393e+06	4.14829e+06	4.8226e+06	2.65247e+06	3.10366e+06	3.19339e+06	1.87065e+06	2.36318e+06	3.40919e+06	2.53648e+06	2527917	2.41886e+06	C00157	-	53481727	-	-	-	-	ko00564,ko00590,ko00591,ko00592,ko01100,ko04723,ko05231	-	ko00564,ko00590,ko00591,ko00592,ko01100,ko04723,ko05231
LIPID-P-0541	PC(O-18:1_22:0)	GP	PC-O	830.7	829.692	[M+H]+	C48H96NO7P	214524	190647	279153	211881	283912	242621	125701	237669	285392	171878	201938	203147	C00157	-	53481731	-	-	-	-	ko00564,ko00590,ko00591,ko00592,ko01100,ko04723,ko05231	-	ko00564,ko00590,ko00591,ko00592,ko01100,ko04723,ko05231
LIPID-P-0544	PC(O-16:0_18:2)	GP	PC-O	744.591	743.583	[M+H]+	C42H82NO7P	884327	805074	1.09862e+06	421543	549893	397242	183812	397603	478885	488365	531739	588575	C00157	HMDB0011151	6443157	-	88542-95-4	86231	-	ko00564,ko00590,ko00591,ko00592,ko01100,ko04723,ko05231	-	ko00564,ko00590,ko00591,ko00592,ko01100,ko04723,ko05231
LIPID-P-0545	PC(O-18:0_18:2)	GP	PC-O	772.622	771.614	[M+H]+	C44H86NO7P	72368.7	81474	88484	25229.6	45438.6	49741.1	26515.6	38579	50213.7	46887	55261.2	45692.1	C00157	HMDB0013418	6443070	-	-	89895	-	ko00564,ko00590,ko00591,ko00592,ko01100,ko04723,ko05231	-	ko00564,ko00590,ko00591,ko00592,ko01100,ko04723,ko05231
LIPID-P-0549	PC(O-16:1_18:2)	GP	PC-O	742.575	741.567	[M+H]+	C42H80NO7P	233984	297047	367849	138159	157836	169116	84655.6	150422	191484	196131	182285	174659	C00157	-	53481709	-	-	-	-	ko00564,ko00590,ko00591,ko00592,ko01100,ko04723,ko05231	-	ko00564,ko00590,ko00591,ko00592,ko01100,ko04723,ko05231
LIPID-P-0554	PC(O-16:0_20:4)	GP	PC-O	768.591	767.583	[M+H]+	C44H82NO7P	1.53729e+07	1.42318e+07	1.59491e+07	5.36088e+06	9.22959e+06	7.30361e+06	8.16882e+06	6.7092e+06	1.02192e+07	9.36747e+06	9.31323e+06	1.01841e+07	C00157	-	53481735	-	-	-	-	ko00564,ko00590,ko00591,ko00592,ko01100,ko04723,ko05231	-	ko00564,ko00590,ko00591,ko00592,ko01100,ko04723,ko05231
LIPID-P-0555	PC(O-18:0_20:4)	GP	PC-O	796.622	795.614	[M+H]+	C46H86NO7P	5.19564e+06	4.83894e+06	5.4152e+06	1.72353e+06	3.51549e+06	3.56101e+06	3.67985e+06	3.01393e+06	5.21176e+06	3.73003e+06	3.61609e+06	3.95972e+06	C00157	-	6443065	-	-	-	-	ko00564,ko00590,ko00591,ko00592,ko01100,ko04723,ko05231	-	ko00564,ko00590,ko00591,ko00592,ko01100,ko04723,ko05231
LIPID-P-0556	PC(O-20:0_20:4)	GP	PC-O	824.653	823.645	[M+H]+	C48H90NO7P	567512	545463	502065	251793	416131	360796	156196	235642	647647	414741	390268	377018	C00157	HMDB0013442	52923852	-	-	-	-	ko00564,ko00590,ko00591,ko00592,ko01100,ko04723,ko05231	-	ko00564,ko00590,ko00591,ko00592,ko01100,ko04723,ko05231
LIPID-P-0559	PC(O-16:1_20:4)	GP	PC-O	766.575	765.567	[M+H]+	C44H80NO7P	3.45696e+06	3.6562e+06	4.32398e+06	1.78186e+06	2.30322e+06	2.83198e+06	5.24819e+06	3.17961e+06	3.04977e+06	3.03462e+06	3.20539e+06	3.25425e+06	C00157	-	53481713	-	-	-	-	ko00564,ko00590,ko00591,ko00592,ko01100,ko04723,ko05231	-	ko00564,ko00590,ko00591,ko00592,ko01100,ko04723,ko05231
LIPID-P-0560	PC(O-18:1_20:4)	GP	PC-O	794.606	793.599	[M+H]+	C46H84NO7P	1.10849e+07	7.66701e+06	1.09353e+07	2.84908e+06	5.41043e+06	4.98187e+06	3.64839e+06	3.78568e+06	5.62597e+06	5.69226e+06	6.0454e+06	6.48498e+06	C00157	-	24779379	-	-	-	-	ko00564,ko00590,ko00591,ko00592,ko01100,ko04723,ko05231	-	ko00564,ko00590,ko00591,ko00592,ko01100,ko04723,ko05231
LIPID-P-0561	PC(O-20:1_20:4)	GP	PC-O	822.638	821.63	[M+H]+	C48H88NO7P	311808	289911	270330	79053.6	163220	185543	127131	145430	199577	185473	184671	192296	C00157	-	53481743	-	-	-	-	ko00564,ko00590,ko00591,ko00592,ko01100,ko04723,ko05231	-	ko00564,ko00590,ko00591,ko00592,ko01100,ko04723,ko05231
LIPID-P-0565	PC(O-18:2_20:4)	GP	PC-O	792.591	791.583	[M+H]+	C46H82NO7P	1.5665e+06	1.42887e+06	1.83133e+06	770122	996558	1.00281e+06	1.16842e+06	967909	1.15833e+06	1.15042e+06	1.17106e+06	1.19468e+06	C00157	HMDB0013409	16759366	-	-	86248	-	ko00564,ko00590,ko00591,ko00592,ko01100,ko04723,ko05231	-	ko00564,ko00590,ko00591,ko00592,ko01100,ko04723,ko05231
LIPID-P-0569	PC(O-18:1_22:6)	GP	PC-O	818.606	817.599	[M+H]+	C48H84NO7P	354941	242026	289804	73963.5	109163	127252	63165.5	100707	70253.1	148630	176258	174599	C00157	-	-	-	-	-	-	ko00564,ko00590,ko00591,ko00592,ko01100,ko04723,ko05231	-	ko00564,ko00590,ko00591,ko00592,ko01100,ko04723,ko05231
LIPID-P-0634	PE(P-16:0_16:1)	GP	PE-P	674.512	673.505	[M+H]+	C37H72NO7P	106046	146559	179381	64609.5	74948.2	64379.5	40702	80662.8	97040.4	71193.6	82880	105663	C00350	HMDB0011339	52925047	-	-	-	-	ko00563,ko00564,ko01100,ko04136,ko04140,ko04723,ko05130,ko05167	-	ko00564,ko00590,ko00591,ko00592,ko01100,ko04723,ko05231
LIPID-P-0636	PE(P-16:0_18:1)	GP	PE-P	702.544	701.536	[M+H]+	C39H76NO7P	2.18771e+06	2.44877e+06	2.93101e+06	1.44696e+06	1.60741e+06	1.42654e+06	1.22009e+06	2.33723e+06	2.33043e+06	1.90061e+06	1.89226e+06	1.91028e+06	C00350	HMDB0011342	52925128	-	-	84533	-	ko00563,ko00564,ko01100,ko04136,ko04140,ko04723,ko05130,ko05167	-	ko00564,ko00590,ko00591,ko00592,ko01100,ko04723,ko05231
LIPID-P-0637	PE(P-18:0_18:1)	GP	PE-P	730.575	729.567	[M+H]+	C41H80NO7P	1.94376e+06	2.62596e+06	2.67021e+06	1.18313e+06	2.01601e+06	1.92231e+06	1.56474e+06	2.70302e+06	3.50833e+06	1.80951e+06	1.84722e+06	1.8944e+06	C00350	HMDB0011375	42607457	-	-	78340	-	ko00563,ko00564,ko01100,ko04136,ko04140,ko04723,ko05130,ko05167	-	ko00564,ko00590,ko00591,ko00592,ko01100,ko04723,ko05231
LIPID-P-0639	PE(P-18:0_22:1)	GP	PE-P	786.638	785.63	[M+H]+	C45H88NO7P	19709.3	30062.1	61010	9096.71	58680.6	29619.1	20466.5	39228.9	71291.8	23717.7	30273	29490.2	C00350	HMDB0011389	53480856	-	-	-	-	ko00563,ko00564,ko01100,ko04136,ko04140,ko04723,ko05130,ko05167	-	ko00564,ko00590,ko00591,ko00592,ko01100,ko04723,ko05231
LIPID-P-0640	PE(P-16:0_18:2)	GP	PE-P	700.528	699.52	[M+H]+	C39H74NO7P	239675	249276	267085	190891	191313	149401	119262	230653	234191	218222	234519	229150	C00350	HMDB0011343	52925127	-	-	84532	-	ko00563,ko00564,ko01100,ko04136,ko04140,ko04723,ko05130,ko05167	-	ko00563,ko00564,ko01100,ko04136,ko04140,ko04723,ko05130,ko05167
LIPID-P-0642	PE(P-18:1_18:1)	GP	PE-P	728.559	727.552	[M+H]+	C41H78NO7P	826103	1.02518e+06	1.26493e+06	483616	649672	617150	453456	618640	799089	707718	709826	767859	C00350	HMDB0009115	53479670	-	-	-	-	ko00563,ko00564,ko01100,ko04136,ko04140,ko04723,ko05130,ko05167	-	ko00563,ko00564,ko01100,ko04136,ko04140,ko04723,ko05130,ko05167
LIPID-P-0643	PE(P-18:1_20:1)	GP	PE-P	756.591	755.583	[M+H]+	C43H82NO7P	40592.6	71086.6	101630	18125.6	27990.5	54195.1	18479.8	36930.4	49982	40215	34568.4	44326.2	C00350	HMDB0011382	52925087	-	-	-	-	ko00563,ko00564,ko01100,ko04136,ko04140,ko04723,ko05130,ko05167	-	ko00563,ko00564,ko01100,ko04136,ko04140,ko04723,ko05130,ko05167
LIPID-P-0647	PE(P-18:1_18:2)	GP	PE-P	726.544	725.536	[M+H]+	C41H76NO7P	165547	152156	204599	108407	98502.5	114137	68408.9	111664	95634.7	122102	126399	123587	C00350	HMDB0011377	52925080	-	-	-	-	ko00563,ko00564,ko01100,ko04136,ko04140,ko04723,ko05130,ko05167	-	ko00563,ko00564,ko01100,ko04136,ko04140,ko04723,ko05130,ko05167
LIPID-P-0649	PE(P-18:0_20:3)	GP	PE-P	754.575	753.567	[M+H]+	C43H80NO7P	322709	403484	360099	147291	271471	260161	288572	276785	448487	296652	275508	290657	C00350	HMDB0011383	53480854	-	-	-	-	ko00563,ko00564,ko01100,ko04136,ko04140,ko04723,ko05130,ko05167	-	ko00563,ko00564,ko01100,ko04136,ko04140,ko04723,ko05130,ko05167
LIPID-P-0650	PE(P-18:0_22:3)	GP	PE-P	782.606	781.599	[M+H]+	C45H84NO7P	155404	275422	234807	77442.8	165736	168897	154363	206743	338282	149010	159983	164344	C00350	-	53480883	-	-	-	-	ko00563,ko00564,ko01100,ko04136,ko04140,ko04723,ko05130,ko05167	-	ko00563,ko00564,ko01100,ko04136,ko04140,ko04723,ko05130,ko05167
LIPID-P-0651	PE(P-15:0_20:4)	GP	PE-P	710.512	709.505	[M+H]+	C40H72NO7P	11758.1	13560.3	18195.2	8568.96	20824.4	4895.94	6284.07	8798.26	13018.8	15644.7	7911.87	21210.5	C00350	-	-	-	-	-	-	ko00563,ko00564,ko01100,ko04136,ko04140,ko04723,ko05130,ko05167	-	ko00563,ko00564,ko01100,ko04136,ko04140,ko04723,ko05130,ko05167
LIPID-P-0652	PE(P-16:0_20:4)	GP	PE-P	724.528	723.52	[M+H]+	C41H74NO7P	4.37389e+06	5.30739e+06	5.28858e+06	2.36378e+06	3.6771e+06	2.94903e+06	3.08582e+06	3.65984e+06	4.84007e+06	3.68885e+06	3.6058e+06	3.93816e+06	C00350	HMDB0011352	52925126	-	-	84527	-	ko00563,ko00564,ko01100,ko04136,ko04140,ko04723,ko05130,ko05167	-	ko00563,ko00564,ko01100,ko04136,ko04140,ko04723,ko05130,ko05167
LIPID-P-0653	PE(P-17:0_20:4)	GP	PE-P	738.544	737.536	[M+H]+	C42H76NO7P	60207.3	52960.9	72066.7	28073.9	45049.8	35252.7	19895.9	34779.1	39586.5	30464.3	37557.4	39855	C00350	-	-	-	-	-	-	ko00563,ko00564,ko01100,ko04136,ko04140,ko04723,ko05130,ko05167	-	ko00563,ko00564,ko01100,ko04136,ko04140,ko04723,ko05130,ko05167
LIPID-P-0654	PE(P-18:0_20:4)	GP	PE-P	752.559	751.552	[M+H]+	C43H78NO7P	9.90442e+06	1.17767e+07	1.03898e+07	4.41007e+06	7.70013e+06	8.30119e+06	7.35562e+06	8.80117e+06	1.2855e+07	8.11874e+06	7.8859e+06	8.54467e+06	C00350	HMDB0005779	9547058	-	-	78342	6548	ko00563,ko00564,ko01100,ko04136,ko04140,ko04723,ko05130,ko05167	-	ko00563,ko00564,ko01100,ko04136,ko04140,ko04723,ko05130,ko05167
LIPID-P-0655	PE(P-18:0_22:4)	GP	PE-P	780.591	779.583	[M+H]+	C45H82NO7P	3.21084e+06	3.38272e+06	3.51488e+06	1.54453e+06	2.99808e+06	2.42979e+06	2.32489e+06	2.67439e+06	4.75479e+06	2.66753e+06	2.6094e+06	2.79204e+06	C00350	HMDB0011391	52925094	-	-	-	-	ko00563,ko00564,ko01100,ko04136,ko04140,ko04723,ko05130,ko05167	-	ko00563,ko00564,ko01100,ko04136,ko04140,ko04723,ko05130,ko05167
LIPID-P-0657	PE(P-16:0_20:5)	GP	PE-P	722.512	721.505	[M+H]+	C41H72NO7P	17581.9	31981.7	16551.7	20133.4	29879.8	6994.38	4948.29	27151.2	33885.1	24327.7	32808.6	35992.2	C00350	HMDB0011354	52925061	-	-	-	-	ko00563,ko00564,ko01100,ko04136,ko04140,ko04723,ko05130,ko05167	-	ko00563,ko00564,ko01100,ko04136,ko04140,ko04723,ko05130,ko05167
LIPID-P-0658	PE(P-18:1_20:4)	GP	PE-P	750.544	749.536	[M+H]+	C43H76NO7P	2.21693e+06	2.46846e+06	2.78829e+06	1.00693e+06	1.56307e+06	1.63466e+06	1.15788e+06	1.40065e+06	1.8998e+06	1.61945e+06	1.84693e+06	1.87308e+06	C00350	-	85366510	-	-	-	-	ko00563,ko00564,ko01100,ko04136,ko04140,ko04723,ko05130,ko05167	-	ko00563,ko00564,ko01100,ko04136,ko04140,ko04723,ko05130,ko05167
LIPID-P-0660	PE(P-18:0_22:5)	GP	PE-P	778.575	777.567	[M+H]+	C45H80NO7P	214339	293585	289570	193913	266047	279009	232098	275780	501623	262810	264435	297585	C00350	HMDB0011418	53480878	-	-	-	-	ko00563,ko00564,ko01100,ko04136,ko04140,ko04723,ko05130,ko05167	6548	ko00563,ko00564,ko01100,ko04136,ko04140,ko04723,ko05130,ko05167
LIPID-P-0661	PE(P-16:0_22:6)	GP	PE-P	748.528	747.52	[M+H]+	C43H74NO7P	807332	864985	946766	354499	578262	453232	292360	461594	759835	596929	585863	767286	C00350	HMDB0005780	5283497	-	-	90479	6548	ko00563,ko00564,ko01100,ko04136,ko04140,ko04723,ko05130,ko05167	-	ko00563,ko00564,ko01100,ko04136,ko04140,ko04723,ko05130,ko05167
LIPID-P-0662	PE(P-18:0_22:6)	GP	PE-P	776.559	775.552	[M+H]+	C45H78NO7P	433212	457733	533162	158835	275193	324432	135528	225320	379981	288236	273614	327578	C00350	HMDB0011394	42607458	-	-	78263	-	ko00563,ko00564,ko01100,ko04136,ko04140,ko04723,ko05130,ko05167	-	ko00563,ko00564,ko01100,ko04136,ko04140,ko04723,ko05130,ko05167
LIPID-P-0664	PE(P-18:1_22:6)	GP	PE-P	774.544	773.536	[M+H]+	C45H76NO7P	387825	333586	480372	146118	180220	236675	114981	141407	173747	238803	270218	255480	C00350	HMDB0011460	52925039	-	-	90487	-	ko00563,ko00564,ko01100,ko04136,ko04140,ko04723,ko05130,ko05167	-	ko00563,ko00564,ko01100,ko04136,ko04140,ko04723,ko05130,ko05167
LIPID-P-0730	SM(d18:0/16:0)	SP	SM	705.591	704.583	[M+H]+	C39H81N2O6P	200154	322505	274785	71820.7	176320	101205	107575	83690.7	150331	177548	134793	159882	C00550	HMDB0010168	9939965	-	-	17636	-	ko00600,ko01100,ko04071,ko04217	-	ko00563,ko00564,ko01100,ko04136,ko04140,ko04723,ko05130,ko05167
LIPID-P-0732	SM(d18:0/18:0)	SP	SM	733.622	732.615	[M+H]+	C41H85N2O6P	1.88096e+06	2.66024e+06	1.92909e+06	1.0053e+06	1.80558e+06	1.55079e+06	2.16894e+06	1.41059e+06	2.37755e+06	1.61225e+06	1.54299e+06	1.56494e+06	C00550	HMDB0012087	44260130	-	-	89483	-	ko00600,ko01100,ko04071,ko04217	6548	ko00563,ko00564,ko01100,ko04136,ko04140,ko04723,ko05130,ko05167
LIPID-P-0733	SM(d18:0/20:0)	SP	SM	761.654	760.646	[M+H]+	C43H89N2O6P	1.13566e+06	1.97688e+06	1.77195e+06	1.13599e+06	1.82111e+06	1.24478e+06	1.45347e+06	1.33295e+06	2.43039e+06	1.26409e+06	1.23632e+06	1.30322e+06	C00550	HMDB0012090	44260131	-	-	17636	-	ko00600,ko01100,ko04071,ko04217	-	ko00563,ko00564,ko01100,ko04136,ko04140,ko04723,ko05130,ko05167
LIPID-P-0734	SM(d18:0/22:0)	SP	SM	789.685	788.677	[M+H]+	C45H93N2O6P	1.37158e+06	2.34791e+06	2.60212e+06	1.29825e+06	3.00344e+06	1.6312e+06	1.97889e+06	2.04653e+06	5.05803e+06	1.76752e+06	1.68957e+06	1.74619e+06	C00550	HMDB0012091	44260132	-	-	89490	-	ko00600,ko01100,ko04071,ko04217	-	ko00563,ko00564,ko01100,ko04136,ko04140,ko04723,ko05130,ko05167
LIPID-P-0735	SM(d18:1/12:0)	SP	SM	647.513	646.505	[M+H]+	C35H71N2O6P	9461.71	10682	13915.2	4992.05	2952.17	7452.22	4570.2	5958.9	7024.4	6675.65	6841.61	5745.27	C00550	HMDB0012096	44260123	-	-	17636	-	ko00600,ko01100,ko04071,ko04217	-	ko00600,ko01100,ko04071,ko04217
LIPID-P-0737	SM(d18:1/15:0)	SP	SM	689.56	688.552	[M+H]+	C38H77N2O6P	75148.6	100418	101578	11241.3	43632.3	29239.6	12610.7	24054.7	25251.1	46363.7	37488.9	50339.1	C00550	-	52931139	-	-	-	-	ko00600,ko01100,ko04071,ko04217	-	ko00600,ko01100,ko04071,ko04217
LIPID-P-0738	SM(d18:1/16:0)	SP	SM	703.575	702.568	[M+H]+	C39H79N2O6P	1.75485e+06	2.95549e+06	2.16718e+06	630048	981985	825636	444143	611947	1.01909e+06	1.19435e+06	1.3264e+06	1.20188e+06	C00550	HMDB0010169	5283590	-	-	17636	-	ko00600,ko01100,ko04071,ko04217	-	ko00600,ko01100,ko04071,ko04217
LIPID-P-0739	SM(d18:1/17:0)	SP	SM	717.591	716.583	[M+H]+	C40H81N2O6P	318093	295847	377240	62169.9	149067	90704	44879.7	74557	85219.2	160908	158418	194563	C00550	-	46891763	-	-	-	-	ko00600,ko01100,ko04071,ko04217	-	ko00600,ko01100,ko04071,ko04217
LIPID-P-0740	SM(d18:1/18:0)	SP	SM	731.607	730.599	[M+H]+	C41H83N2O6P	376686	597779	366342	158818	230520	282892	162513	201862	271111	283981	279799	274710	C00550	HMDB0001348	5283588	-	-	17636	176	ko00600,ko01100,ko04071,ko04217	-	ko00600,ko01100,ko04071,ko04217
LIPID-P-0741	SM(d18:1/19:0)	SP	SM	745.622	744.615	[M+H]+	C42H85N2O6P	455865	494949	523360	216697	311451	345465	185505	359542	310776	367074	322204	337041	C00550	-	52931171	-	-	-	-	ko00600,ko01100,ko04071,ko04217	-	ko00600,ko01100,ko04071,ko04217
LIPID-P-0742	SM(d18:1/20:0)	SP	SM	759.638	758.63	[M+H]+	C43H87N2O6P	239875	329228	273080	133033	175321	211471	102703	151619	204573	178001	175583	177545	C00550	HMDB0012102	44260124	-	-	83359	-	ko00600,ko01100,ko04071,ko04217	-	ko00600,ko01100,ko04071,ko04217
LIPID-P-0745	SM(d18:1/23:0)	SP	SM	801.685	800.677	[M+H]+	C46H93N2O6P	6.1319e+06	7.63087e+06	8.0556e+06	4.61204e+06	6.10225e+06	5.41086e+06	3.49522e+06	3.99977e+06	6.52646e+06	4.45595e+06	4.42301e+06	4.40112e+06	C00550	HMDB0012105	46891684	-	-	83880	-	ko00600,ko01100,ko04071,ko04217	-	ko00600,ko01100,ko04071,ko04217
LIPID-P-0746	SM(d18:1/24:0)	SP	SM	815.701	814.693	[M+H]+	C47H95N2O6P	296821	384121	411405	340383	469834	385245	210451	311275	579163	266331	278501	282533	C00550	HMDB0011697	5283595	-	-	-	-	ko00600,ko01100,ko04071,ko04217	176	ko00600,ko01100,ko04071,ko04217
LIPID-P-0747	SM(d18:1/25:0)	SP	SM	829.716	828.708	[M+H]+	C48H97N2O6P	365460	316265	478515	391510	465387	459239	226239	409698	534953	340279	334000	301339	C00550	-	44260137	-	-	-	-	ko00600,ko01100,ko04071,ko04217	-	ko00600,ko01100,ko04071,ko04217
LIPID-P-0748	SM(d20:0/24:1)	SP	SM	843.732	842.724	[M+H]+	C49H99N2O6P	106994	59724.7	117939	71504.5	165095	136920	87174.9	89473.1	224404	76004.7	112221	101749	C00550	-	52931231	-	-	-	-	ko00600,ko01100,ko04071,ko04217	-	ko00600,ko01100,ko04071,ko04217
LIPID-P-0759	SM(d18:1/25:1)	SP	SM	827.701	826.693	[M+H]+	C48H95N2O6P	174725	238289	242564	83801.8	99878.3	95187.6	49952	111427	117220	121355	102937	121401	C00550	-	52931221	-	-	-	-	ko00600,ko01100,ko04071,ko04217	-	ko00600,ko01100,ko04071,ko04217
LIPID-P-0760	SM(d18:1/26:1)	SP	SM	841.716	840.708	[M+H]+	C49H97N2O6P	119580	144653	171636	89107.5	119964	109755	83312.2	130044	156690	106391	117178	120244	C00550	HMDB0013461	44260128	-	-	84476	-	ko00600,ko01100,ko04071,ko04217	-	ko00600,ko01100,ko04071,ko04217
LIPID-P-0764	SM(d18:2/23:1)	SP	SM	797.654	796.646	[M+H]+	C46H89N2O6P	1.39828e+06	1.30136e+06	1.38311e+06	450567	1.00983e+06	968987	1.00621e+06	942267	1.44246e+06	940410	972531	994343	C00550	-	-	-	-	-	-	ko00600,ko01100,ko04071,ko04217	-	ko00600,ko01100,ko04071,ko04217
LIPID-P-0768	SM(d18:2/24:3)	SP	SM	807.638	806.63	[M+H]+	C47H87N2O6P	413201	463012	644890	169255	318461	290117	85532.4	203383	248552	267253	260889	269358	C00550	-	-	-	-	-	-	ko00600,ko01100,ko04071,ko04217	-	ko00600,ko01100,ko04071,ko04217
LIPID-P-0772	TG(8:0_16:0_16:0)	GL	TG	712.642	694.611	[M+NH4]+	C43H82O6	119811	133260	91686.6	577615	803516	301181	325513	1.20473e+06	831443	437012	348311	354994	C00422	HMDB0071914	131778716	-	-	-	-	ko00561,ko01100,ko04714,ko04923,ko04931,ko04975,ko04977,ko04979,ko05417	-	ko00600,ko01100,ko04071,ko04217
LIPID-P-0773	TG(10:0_14:0_16:0)	GL	TG	712.643	694.611	[M+NH4]+	C43H82O6	20297.6	18092.7	18479.6	105935	58549.2	39733.9	81638.9	158306	175430	61179.4	75086	57072.7	C00422	HMDB0071634	131778438	-	-	-	-	ko00561,ko01100,ko04714,ko04923,ko04931,ko04975,ko04977,ko04979,ko05417	-	ko00600,ko01100,ko04071,ko04217
LIPID-P-0775	TG(8:0_14:0_18:0)	GL	TG	712.644	694.611	[M+NH4]+	C43H82O6	47422.8	56165.5	51110.3	188568	295096	88201.3	138957	443913	340841	165732	119775	100827	C00422	HMDB0072111	131778910	-	-	-	-	ko00561,ko01100,ko04714,ko04923,ko04931,ko04975,ko04977,ko04979,ko05417	-	ko00600,ko01100,ko04071,ko04217
LIPID-P-0776	TG(10:0_15:0_16:0)	GL	TG	726.658	708.627	[M+NH4]+	C44H84O6	6730.39	21322.5	11748	163436	113353	53561.6	75342.9	135066	108734	43155.8	75031	58591	C00422	HMDB0072597	131779393	-	-	-	-	ko00561,ko01100,ko04714,ko04923,ko04931,ko04975,ko04977,ko04979,ko05417	-	ko00600,ko01100,ko04071,ko04217
LIPID-P-0777	TG(12:0_14:0_16:0)	GL	TG	740.677	722.642	[M+NH4]+	C45H86O6	243393	496906	338648	3.19531e+06	2.68835e+06	1.41936e+06	2.15891e+06	4.13184e+06	4.31349e+06	1.61279e+06	1.52954e+06	1.45823e+06	C00422	HMDB0095276	131803451	-	-	-	-	ko00561,ko01100,ko04714,ko04923,ko04931,ko04975,ko04977,ko04979,ko05417	-	ko00561,ko01100,ko04714,ko04923,ko04931,ko04975,ko04977,ko04979,ko05417
LIPID-P-0778	TG(12:0_12:0_18:0)	GL	TG	740.677	722.642	[M+NH4]+	C45H86O6	26234.3	41535.1	31310.2	265380	368845	287894	304690	583791	581382	219196	181151	186619	C00422	HMDB0095006	131803182	-	-	-	-	ko00561,ko01100,ko04714,ko04923,ko04931,ko04975,ko04977,ko04979,ko05417	-	ko00561,ko01100,ko04714,ko04923,ko04931,ko04975,ko04977,ko04979,ko05417
LIPID-P-0779	TG(12:0_15:0_16:0)	GL	TG	754.688	736.658	[M+NH4]+	C46H88O6	7123.05	24686.7	35714.5	126986	107066	95283.7	101845	128617	137210	67946.4	74522.2	79745.9	C00422	HMDB0095418	131803593	-	-	-	-	ko00561,ko01100,ko04714,ko04923,ko04931,ko04975,ko04977,ko04979,ko05417	-	ko00561,ko01100,ko04714,ko04923,ko04931,ko04975,ko04977,ko04979,ko05417
LIPID-P-0782	TG(14:0_14:0_16:0)	GL	TG	768.708	750.674	[M+NH4]+	C47H90O6	715963	1.11404e+06	854401	5.48664e+06	4.29213e+06	2.26067e+06	3.66984e+06	5.41536e+06	6.42653e+06	3.20142e+06	2.77694e+06	2.91164e+06	C00422	HMDB0042063	97045147	-	-	-	-	ko00561,ko01100,ko04714,ko04923,ko04931,ko04975,ko04977,ko04979,ko05417	-	ko00561,ko01100,ko04714,ko04923,ko04931,ko04975,ko04977,ko04979,ko05417
LIPID-P-0783	TG(12:0_14:0_18:0)	GL	TG	768.706	750.674	[M+NH4]+	C47H90O6	140410	250244	158688	1.13074e+06	1.12921e+06	850501	950344	1.78499e+06	1.72301e+06	945636	733817	822280	C00422	HMDB0095296	56937006	-	-	-	-	ko00561,ko01100,ko04714,ko04923,ko04931,ko04975,ko04977,ko04979,ko05417	-	ko00561,ko01100,ko04714,ko04923,ko04931,ko04975,ko04977,ko04979,ko05417
LIPID-P-0784	TG(12:0_16:0_16:0)	GL	TG	768.707	750.674	[M+NH4]+	C47H90O6	236066	316269	353963	1.40788e+06	1.27226e+06	611094	947668	1.35496e+06	1.71263e+06	946690	821111	796251	C00422	HMDB0095566	101627647	-	-	-	-	ko00561,ko01100,ko04714,ko04923,ko04931,ko04975,ko04977,ko04979,ko05417	-	ko00561,ko01100,ko04714,ko04923,ko04931,ko04975,ko04977,ko04979,ko05417
LIPID-P-0785	TG(14:0_15:0_16:0)	GL	TG	782.717	764.689	[M+NH4]+	C48H92O6	68854.8	64565.2	82723.3	149451	104331	85059.2	110482	118915	109923	96937.8	98356.1	93637.3	C00422	HMDB0042093	56937957	-	-	-	-	ko00561,ko01100,ko04714,ko04923,ko04931,ko04975,ko04977,ko04979,ko05417	-	ko00561,ko01100,ko04714,ko04923,ko04931,ko04975,ko04977,ko04979,ko05417
LIPID-P-0786	TG(14:0_16:0_16:0)	GL	TG	796.739	778.705	[M+NH4]+	C49H94O6	6.06672e+06	5.1683e+06	4.70327e+06	1.06443e+07	8.43871e+06	5.37415e+06	7.24711e+06	8.48252e+06	9.59758e+06	8.63847e+06	7.06307e+06	7.20431e+06	C00422	HMDB0010411	545606	-	-	-	-	ko00561,ko01100,ko04714,ko04923,ko04931,ko04975,ko04977,ko04979,ko05417	-	ko00561,ko01100,ko04714,ko04923,ko04931,ko04975,ko04977,ko04979,ko05417
LIPID-P-0787	TG(15:0_16:0_16:0)	GL	TG	810.752	792.721	[M+NH4]+	C50H96O6	182104	205918	258952	261508	230654	180320	207792	232040	205272	180058	187757	193766	C00422	HMDB0043019	56936694	-	-	-	-	ko00561,ko01100,ko04714,ko04923,ko04931,ko04975,ko04977,ko04979,ko05417	-	ko00561,ko01100,ko04714,ko04923,ko04931,ko04975,ko04977,ko04979,ko05417
LIPID-P-0788	TG(16:0_16:0_16:0)	GL	TG	824.771	806.736	[M+NH4]+	C51H98O6	2.58904e+07	1.97674e+07	2.29479e+07	1.88436e+07	8.6571e+06	9.26001e+06	7.58576e+06	1.45811e+07	1.37568e+07	1.03332e+07	7.63013e+06	9.35473e+06	C00422	HMDB0005356	11147	-	555-44-2	77393	3857	ko00561,ko01100,ko04714,ko04923,ko04931,ko04975,ko04977,ko04979,ko05417	-	ko00561,ko01100,ko04714,ko04923,ko04931,ko04975,ko04977,ko04979,ko05417
LIPID-P-0789	TG(14:0_16:0_18:0)	GL	TG	824.771	806.736	[M+NH4]+	C51H98O6	1.9331e+06	2.14032e+06	1.33564e+06	1.95817e+06	1.4317e+06	3.03671e+06	1.35329e+06	3.60337e+06	4.35024e+06	1.8933e+06	1.54391e+06	1.69056e+06	C00422	HMDB0042124	131753268	-	-	-	-	ko00561,ko01100,ko04714,ko04923,ko04931,ko04975,ko04977,ko04979,ko05417	-	ko00561,ko01100,ko04714,ko04923,ko04931,ko04975,ko04977,ko04979,ko05417
LIPID-P-0791	TG(16:0_16:0_17:0)	GL	TG	838.786	820.752	[M+NH4]+	C52H100O6	142875	233676	228330	235470	169762	96835.1	259723	138787	234346	166845	142064	151373	C00422	HMDB0104223	9543988	-	-	-	-	ko00561,ko01100,ko04714,ko04923,ko04931,ko04975,ko04977,ko04979,ko05417	-	ko00561,ko01100,ko04714,ko04923,ko04931,ko04975,ko04977,ko04979,ko05417
LIPID-P-0793	TG(16:0_16:0_18:0)	GL	TG	852.802	834.768	[M+NH4]+	C53H102O6	5.26192e+07	3.155e+07	3.56111e+07	1.43962e+07	8.43019e+06	2.32845e+07	1.2627e+07	1.83302e+07	3.56644e+07	1.37699e+07	7.12568e+06	1.23397e+07	C00422	HMDB0005357	99649112	-	-	-	-	ko00561,ko01100,ko04714,ko04923,ko04931,ko04975,ko04977,ko04979,ko05417	-	ko00561,ko01100,ko04714,ko04923,ko04931,ko04975,ko04977,ko04979,ko05417
LIPID-P-0796	TG(16:0_17:0_18:0)	GL	TG	866.815	848.783	[M+NH4]+	C54H104O6	131763	185156	204184	206324	171662	101983	375704	326813	393915	201382	200364	215822	C00422	HMDB0104381	131812514	-	-	-	-	ko00561,ko01100,ko04714,ko04923,ko04931,ko04975,ko04977,ko04979,ko05417	3857	ko00561,ko01100,ko04714,ko04923,ko04931,ko04975,ko04977,ko04979,ko05417
LIPID-P-0798	TG(14:0_18:0_20:0)	GL	TG	880.833	862.799	[M+NH4]+	C55H106O6	423145	226110	342405	228281	181509	354941	268552	582154	538091	235529	149760	183938	C00422	HMDB0042155	56938029	-	-	-	-	ko00561,ko01100,ko04714,ko04923,ko04931,ko04975,ko04977,ko04979,ko05417	-	ko00561,ko01100,ko04714,ko04923,ko04931,ko04975,ko04977,ko04979,ko05417
LIPID-P-0800	TG(16:0_18:0_18:0)	GL	TG	880.833	862.799	[M+NH4]+	C55H106O6	3.82737e+07	2.75389e+07	2.40918e+07	1.49956e+07	5.66457e+06	5.03987e+07	1.96179e+07	8.10213e+07	9.28813e+07	1.29035e+07	4.39636e+06	1.08934e+07	C00422	HMDB0005365	99647664	-	-	-	-	ko00561,ko01100,ko04714,ko04923,ko04931,ko04975,ko04977,ko04979,ko05417	-	ko00561,ko01100,ko04714,ko04923,ko04931,ko04975,ko04977,ko04979,ko05417
LIPID-P-0801	TG(15:0_18:0_20:0)	GL	TG	894.843	876.815	[M+NH4]+	C56H108O6	56303.6	137127	112133	237019	157891	348203	342730	113393	603063	168625	143349	147172	C00422	HMDB0043050	56938916	-	-	-	-	ko00561,ko01100,ko04714,ko04923,ko04931,ko04975,ko04977,ko04979,ko05417	-	ko00561,ko01100,ko04714,ko04923,ko04931,ko04975,ko04977,ko04979,ko05417
LIPID-P-0802	TG(17:0_18:0_18:0)	GL	TG	894.85	876.815	[M+NH4]+	C56H108O6	23598.3	52711.3	36875.6	32024.3	56935.1	118949	116447	85506.1	71846.2	55751.4	48610.2	48538.3	C00422	HMDB0106781	9544064	-	-	-	-	ko00561,ko01100,ko04714,ko04923,ko04931,ko04975,ko04977,ko04979,ko05417	-	ko00561,ko01100,ko04714,ko04923,ko04931,ko04975,ko04977,ko04979,ko05417
LIPID-P-0803	TG(16:0_18:0_19:0)	GL	TG	894.848	876.815	[M+NH4]+	C56H108O6	38288.5	40735.5	65189.3	114526	68712.7	137554	98697.4	233999	357454	70507.1	68513.6	62660.3	C00422	HMDB0104526	9544114	-	-	-	-	ko00561,ko01100,ko04714,ko04923,ko04931,ko04975,ko04977,ko04979,ko05417	-	ko00561,ko01100,ko04714,ko04923,ko04931,ko04975,ko04977,ko04979,ko05417
LIPID-P-0806	TG(16:0_18:0_20:0)	GL	TG	908.861	890.83	[M+NH4]+	C57H110O6	196048	112467	160222	502778	129055	1.10598e+06	309093	1.30889e+06	1.78609e+06	220498	93464.7	129092	C00422	HMDB0005366	131750339	-	-	-	-	ko00561,ko01100,ko04714,ko04923,ko04931,ko04975,ko04977,ko04979,ko05417	-	ko00561,ko01100,ko04714,ko04923,ko04931,ko04975,ko04977,ko04979,ko05417
LIPID-P-0808	TG(16:0_18:0_22:0)	GL	TG	936.896	918.862	[M+NH4]+	C59H114O6	29330.3	19664.7	24107.1	146354	42244.8	183853	69381	1.08717e+06	568869	39786.2	34099.1	26176.2	C00422	HMDB0043916	56938276	-	-	-	-	ko00561,ko01100,ko04714,ko04923,ko04931,ko04975,ko04977,ko04979,ko05417	-	ko00561,ko01100,ko04714,ko04923,ko04931,ko04975,ko04977,ko04979,ko05417
LIPID-P-0819	TG(8:0_16:0_16:1)	GL	TG	710.625	692.595	[M+NH4]+	C43H80O6	138152	105446	220678	326437	575613	348079	393428	969465	912884	368220	371723	367003	C00422	-	-	-	-	-	-	ko00561,ko01100,ko04714,ko04923,ko04931,ko04975,ko04977,ko04979,ko05417	-	ko00561,ko01100,ko04714,ko04923,ko04931,ko04975,ko04977,ko04979,ko05417
LIPID-P-0820	TG(8:0_14:0_18:1)	GL	TG	710.627	692.595	[M+NH4]+	C43H80O6	1833.53	7144.25	16866.5	41781.1	34271.5	9742.01	50486.1	99466.5	85695	36529	31601.5	36501.1	C00422	-	-	-	-	-	-	ko00561,ko01100,ko04714,ko04923,ko04931,ko04975,ko04977,ko04979,ko05417	-	ko00561,ko01100,ko04714,ko04923,ko04931,ko04975,ko04977,ko04979,ko05417
LIPID-P-0821	TG(10:0_12:0_18:1)	GL	TG	710.629	692.595	[M+NH4]+	C43H80O6	3005.33	1043.44	3812.15	24973.7	21349.6	4461.67	14654.6	52653.8	37286.9	21213.6	21330.8	11266.8	C00422	-	-	-	-	-	-	ko00561,ko01100,ko04714,ko04923,ko04931,ko04975,ko04977,ko04979,ko05417	-	ko00561,ko01100,ko04714,ko04923,ko04931,ko04975,ko04977,ko04979,ko05417
LIPID-P-0822	TG(8:0_16:0_18:1)	GL	TG	738.659	720.627	[M+NH4]+	C45H84O6	213711	176732	288585	1.15817e+06	1.85352e+06	1.16372e+06	1.31746e+06	3.12554e+06	2.79952e+06	1.15522e+06	1.28916e+06	1.14537e+06	C00422	-	-	-	-	-	-	ko00561,ko01100,ko04714,ko04923,ko04931,ko04975,ko04977,ko04979,ko05417	-	ko00561,ko01100,ko04714,ko04923,ko04931,ko04975,ko04977,ko04979,ko05417
LIPID-P-0823	TG(12:0_14:0_16:1)	GL	TG	738.66	720.627	[M+NH4]+	C45H84O6	28074	23184.9	33398.4	238172	185396	99150.5	241854	388398	501601	236068	180918	156489	C00422	-	56937002	-	-	-	-	ko00561,ko01100,ko04714,ko04923,ko04931,ko04975,ko04977,ko04979,ko05417	-	ko00561,ko01100,ko04714,ko04923,ko04931,ko04975,ko04977,ko04979,ko05417
LIPID-P-0824	TG(10:0_16:0_16:1)	GL	TG	738.661	720.627	[M+NH4]+	C45H84O6	55765.1	72236.2	91923.4	642336	503800	253451	504088	1.03056e+06	1.07416e+06	367773	457462	380111	C00422	-	-	-	-	-	-	ko00561,ko01100,ko04714,ko04923,ko04931,ko04975,ko04977,ko04979,ko05417	-	ko00561,ko01100,ko04714,ko04923,ko04931,ko04975,ko04977,ko04979,ko05417
LIPID-P-0827	TG(12:0_16:0_16:1)	GL	TG	766.692	748.658	[M+NH4]+	C47H88O6	108779	96351.2	126966	1.63247e+06	735882	439084	1.05676e+06	1.50216e+06	1.94272e+06	599251	678008	648135	C00422	-	56937112	-	-	-	-	ko00561,ko01100,ko04714,ko04923,ko04931,ko04975,ko04977,ko04979,ko05417	-	ko00561,ko01100,ko04714,ko04923,ko04931,ko04975,ko04977,ko04979,ko05417
LIPID-P-0828	TG(10:0_16:0_18:1)	GL	TG	766.692	748.658	[M+NH4]+	C47H88O6	752524	1.03692e+06	1.00373e+06	7.95554e+06	8.67806e+06	4.75089e+06	9.43787e+06	1.80301e+07	1.833e+07	6.4981e+06	5.58479e+06	6.65276e+06	C00422	-	-	-	-	-	-	ko00561,ko01100,ko04714,ko04923,ko04931,ko04975,ko04977,ko04979,ko05417	-	ko00561,ko01100,ko04714,ko04923,ko04931,ko04975,ko04977,ko04979,ko05417
LIPID-P-0829	TG(12:0_14:0_18:1)	GL	TG	766.692	748.658	[M+NH4]+	C47H88O6	100769	75843.7	90552.8	1.91044e+06	684853	392378	1.35058e+06	1.43262e+06	2.40294e+06	729549	752047	708844	C00422	-	56937007	-	-	-	-	ko00561,ko01100,ko04714,ko04923,ko04931,ko04975,ko04977,ko04979,ko05417	-	ko00561,ko01100,ko04714,ko04923,ko04931,ko04975,ko04977,ko04979,ko05417
LIPID-P-0831	TG(12:0_15:0_18:1)	GL	TG	780.703	762.674	[M+NH4]+	C48H90O6	15502.6	31051.5	27194.7	258801	172028	218645	240530	313809	355081	116634	127570	110479	C00422	-	56937064	-	-	-	-	ko00561,ko01100,ko04714,ko04923,ko04931,ko04975,ko04977,ko04979,ko05417	-	ko00561,ko01100,ko04714,ko04923,ko04931,ko04975,ko04977,ko04979,ko05417
LIPID-P-0833	TG(12:0_16:0_18:1)	GL	TG	794.724	776.689	[M+NH4]+	C49H92O6	1.9923e+06	1.89685e+06	2.52956e+06	1.85222e+07	1.57312e+07	1.09638e+07	2.0036e+07	2.46809e+07	3.51136e+07	1.15936e+07	1.10697e+07	1.19103e+07	C00422	-	56937116	-	-	-	-	ko00561,ko01100,ko04714,ko04923,ko04931,ko04975,ko04977,ko04979,ko05417	-	ko00561,ko01100,ko04714,ko04923,ko04931,ko04975,ko04977,ko04979,ko05417
LIPID-P-0834	TG(14:0_16:0_16:1)	GL	TG	794.724	776.689	[M+NH4]+	C49H92O6	3.0712e+06	2.4788e+06	2.94932e+06	3.92412e+07	1.93051e+07	1.19327e+07	2.87353e+07	3.63051e+07	4.44362e+07	1.72583e+07	1.8406e+07	1.7943e+07	C00422	HMDB0042129	56938011	-	-	-	-	ko00561,ko01100,ko04714,ko04923,ko04931,ko04975,ko04977,ko04979,ko05417	-	ko00561,ko01100,ko04714,ko04923,ko04931,ko04975,ko04977,ko04979,ko05417
LIPID-P-0835	TG(15:0_16:0_16:1)	GL	TG	808.737	790.705	[M+NH4]+	C50H94O6	78553.9	84618.7	87619	669265	377571	241256	505314	595064	658653	316693	329913	299850	C00422	HMDB0043025	56938794	-	-	-	-	ko00561,ko01100,ko04714,ko04923,ko04931,ko04975,ko04977,ko04979,ko05417	-	ko00561,ko01100,ko04714,ko04923,ko04931,ko04975,ko04977,ko04979,ko05417
LIPID-P-0836	TG(14:0_15:0_18:1)	GL	TG	808.736	790.705	[M+NH4]+	C50H94O6	56436.8	25229.8	56430.3	276430	190268	218223	306737	274290	352180	166785	165113	152599	C00422	HMDB0042100	56937963	-	-	-	-	ko00561,ko01100,ko04714,ko04923,ko04931,ko04975,ko04977,ko04979,ko05417	-	ko00561,ko01100,ko04714,ko04923,ko04931,ko04975,ko04977,ko04979,ko05417
LIPID-P-0837	TG(16:0_16:0_16:1)	GL	TG	822.755	804.721	[M+NH4]+	C51H96O6	5.89529e+07	6.6521e+07	6.42075e+07	241601183	1.67734e+08	1.24182e+08	1.60958e+08	2.23035e+08	2.08403e+08	141417440	1.30049e+08	1.34046e+08	C00422	HMDB0005359	9543986	-	-	-	4716	ko00561,ko01100,ko04714,ko04923,ko04931,ko04975,ko04977,ko04979,ko05417	-	ko00561,ko01100,ko04714,ko04923,ko04931,ko04975,ko04977,ko04979,ko05417
LIPID-P-0839	TG(14:0_16:0_18:1)	GL	TG	822.755	804.721	[M+NH4]+	C51H96O6	2.81886e+07	2.71808e+07	2.78621e+07	1.28585e+08	9.60377e+07	7.72144e+07	1.06837e+08	1.40511e+08	1.42334e+08	8.17118e+07	7.2148e+07	7.82986e+07	C00422	HMDB0042131	56938015	-	-	-	-	ko00561,ko01100,ko04714,ko04923,ko04931,ko04975,ko04977,ko04979,ko05417	-	ko00561,ko01100,ko04714,ko04923,ko04931,ko04975,ko04977,ko04979,ko05417
LIPID-P-0841	TG(15:0_16:0_18:1)	GL	TG	836.77	818.736	[M+NH4]+	C52H98O6	589887	624988	613554	2.26917e+06	1.84261e+06	1.48129e+06	2.42826e+06	1.69445e+06	2.4941e+06	1.56752e+06	1.42954e+06	1.34902e+06	C00422	HMDB0043027	131754161	-	-	-	-	ko00561,ko01100,ko04714,ko04923,ko04931,ko04975,ko04977,ko04979,ko05417	-	ko00561,ko01100,ko04714,ko04923,ko04931,ko04975,ko04977,ko04979,ko05417
LIPID-P-0843	TG(16:0_16:0_18:1)	GL	TG	850.786	832.752	[M+NH4]+	C53H100O6	6.37954e+07	7.11747e+07	6.95089e+07	2.25966e+08	1.50403e+08	1.31184e+08	1.33122e+08	1.34979e+08	1.25385e+08	1.33137e+08	1.19563e+08	1.16532e+08	C00422	HMDB0005360	25240460	-	-	-	4705	ko00561,ko01100,ko04714,ko04923,ko04931,ko04975,ko04977,ko04979,ko05417	-	ko00561,ko01100,ko04714,ko04923,ko04931,ko04975,ko04977,ko04979,ko05417
LIPID-P-0845	TG(16:0_17:0_18:1)	GL	TG	864.801	846.768	[M+NH4]+	C54H102O6	3.31592e+06	4.27951e+06	4.34138e+06	7.75205e+06	8.14851e+06	7.2528e+06	9.95212e+06	7.61291e+06	8.89009e+06	7.4095e+06	6.20456e+06	6.19985e+06	C00422	-	-	-	-	-	-	ko00561,ko01100,ko04714,ko04923,ko04931,ko04975,ko04977,ko04979,ko05417	4716	ko00561,ko01100,ko04714,ko04923,ko04931,ko04975,ko04977,ko04979,ko05417
LIPID-P-0846	TG(16:0_18:0_18:1)	GL	TG	878.817	860.783	[M+NH4]+	C55H104O6	3.25184e+08	3.4349e+08	3.22642e+08	7.02239e+08	4.17724e+08	7.36653e+08	3.83265e+08	8.15451e+08	8.44839e+08	3.91259e+08	3.65478e+08	3.94324e+08	C00422	HMDB0005367	5365005	-	-	-	-	ko00561,ko01100,ko04714,ko04923,ko04931,ko04975,ko04977,ko04979,ko05417	-	ko00561,ko01100,ko04714,ko04923,ko04931,ko04975,ko04977,ko04979,ko05417
LIPID-P-0848	TG(16:0_16:1_20:0)	GL	TG	878.818	860.783	[M+NH4]+	C55H104O6	355782	353481	403538	2.19694e+06	1.53437e+06	1.19531e+06	1.62409e+06	1.88926e+06	2.07451e+06	1.27472e+06	1.17449e+06	1.12195e+06	C00422	HMDB0005375	9544061	-	-	-	4794	ko00561,ko01100,ko04714,ko04923,ko04931,ko04975,ko04977,ko04979,ko05417	-	ko00561,ko01100,ko04714,ko04923,ko04931,ko04975,ko04977,ko04979,ko05417
LIPID-P-0849	TG(17:0_18:0_18:1)	GL	TG	892.831	874.799	[M+NH4]+	C56H106O6	1.829e+06	2.94863e+06	2.2717e+06	4.0932e+06	5.58351e+06	5.7158e+06	8.55451e+06	5.53519e+06	6.4726e+06	6.211e+06	4.88297e+06	4.85194e+06	C00422	-	9544084	-	-	-	-	ko00561,ko01100,ko04714,ko04923,ko04931,ko04975,ko04977,ko04979,ko05417	4705	ko00561,ko01100,ko04714,ko04923,ko04931,ko04975,ko04977,ko04979,ko05417
LIPID-P-0850	TG(17:0_17:0_19:1)	GL	TG	892.826	874.799	[M+NH4]+	C56H106O6	406918	451294	438607	1.07833e+06	1.24637e+06	1.04222e+06	1.35446e+06	1.18653e+06	1.318e+06	1.20799e+06	1.04432e+06	1.00347e+06	C00422	-	56936791	-	-	-	-	ko00561,ko01100,ko04714,ko04923,ko04931,ko04975,ko04977,ko04979,ko05417	-	ko00561,ko01100,ko04714,ko04923,ko04931,ko04975,ko04977,ko04979,ko05417
LIPID-P-0851	TG(16:0_18:0_20:1)	GL	TG	906.847	888.815	[M+NH4]+	C57H108O6	5.51153e+06	5.74981e+06	6.27498e+06	1.69923e+07	1.72759e+07	9.92534e+06	1.50566e+07	1.85921e+07	1.31108e+07	1.41622e+07	1.25356e+07	1.25933e+07	C00422	HMDB0005368	9544170	-	-	-	-	ko00561,ko01100,ko04714,ko04923,ko04931,ko04975,ko04977,ko04979,ko05417	-	ko00561,ko01100,ko04714,ko04923,ko04931,ko04975,ko04977,ko04979,ko05417
LIPID-P-0852	TG(18:0_18:0_18:1)	GL	TG	906.849	888.815	[M+NH4]+	C57H108O6	2.36121e+08	3.44792e+08	263429810	507529543	399140840	3.66675e+08	4.28416e+08	8.86348e+08	928649000	411641922	372817494	3.86483e+08	C00422	HMDB0005395	16058371	-	-	-	4884	ko00561,ko01100,ko04714,ko04923,ko04931,ko04975,ko04977,ko04979,ko05417	4794	ko00561,ko01100,ko04714,ko04923,ko04931,ko04975,ko04977,ko04979,ko05417
LIPID-P-0853	TG(16:0_20:0_18:1)	GL	TG	906.846	888.815	[M+NH4]+	C57H108O6	9.48509e+06	8.42449e+06	1.25426e+07	3.68923e+07	3.36991e+07	3.82223e+07	3.34608e+07	4.46335e+07	3.92699e+07	3.10232e+07	2.62059e+07	2.62932e+07	C00422	-	-	-	-	-	-	ko00561,ko01100,ko04714,ko04923,ko04931,ko04975,ko04977,ko04979,ko05417	-	ko00561,ko01100,ko04714,ko04923,ko04931,ko04975,ko04977,ko04979,ko05417
LIPID-P-0854	TG(15:0_16:0_24:1)	GL	TG	920.858	902.83	[M+NH4]+	C58H110O6	88442.7	82806.5	118646	682501	364268	518559	655558	234718	505142	348804	296510	245864	C00422	HMDB0043031	131754165	-	-	-	-	ko00561,ko01100,ko04714,ko04923,ko04931,ko04975,ko04977,ko04979,ko05417	-	ko00561,ko01100,ko04714,ko04923,ko04931,ko04975,ko04977,ko04979,ko05417
LIPID-P-0855	TG(16:0_18:1_21:0)	GL	TG	920.855	902.83	[M+NH4]+	C58H110O6	134002	253383	254123	811278	801960	946448	1.78192e+06	717592	1.07671e+06	722360	499246	611584	C00422	-	9544418	-	-	-	-	ko00561,ko01100,ko04714,ko04923,ko04931,ko04975,ko04977,ko04979,ko05417	-	ko00561,ko01100,ko04714,ko04923,ko04931,ko04975,ko04977,ko04979,ko05417
LIPID-P-0856	TG(18:0_18:1_20:0)	GL	TG	934.876	916.846	[M+NH4]+	C59H112O6	1.28514e+06	2.78822e+06	2.29475e+06	1.51967e+07	1.20998e+07	2.96799e+07	1.7166e+07	2.05305e+07	3.22189e+07	1.28252e+07	9.16817e+06	8.93426e+06	C00422	HMDB0005402	9544345	-	-	-	-	ko00561,ko01100,ko04714,ko04923,ko04931,ko04975,ko04977,ko04979,ko05417	4884	ko00561,ko01100,ko04714,ko04923,ko04931,ko04975,ko04977,ko04979,ko05417
LIPID-P-0857	TG(16:0_24:0_16:1)	GL	TG	934.871	916.846	[M+NH4]+	C59H112O6	16346.1	18525.5	26737.5	852244	450787	380548	512557	805664	1.02971e+06	312410	284094	278247	C00422	HMDB0044003	131755091	-	-	-	-	ko00561,ko01100,ko04714,ko04923,ko04931,ko04975,ko04977,ko04979,ko05417	-	ko00561,ko01100,ko04714,ko04923,ko04931,ko04975,ko04977,ko04979,ko05417
LIPID-P-0858	TG(16:0_18:1_22:0)	GL	TG	934.88	916.846	[M+NH4]+	C59H112O6	1.37262e+06	2.34066e+06	2.25503e+06	1.86856e+07	1.44254e+07	3.07067e+07	1.9032e+07	2.10244e+07	4.28804e+07	1.49552e+07	1.1654e+07	1.0891e+07	C00422	HMDB0044112	9544474	-	-	-	-	ko00561,ko01100,ko04714,ko04923,ko04931,ko04975,ko04977,ko04979,ko05417	-	ko00561,ko01100,ko04714,ko04923,ko04931,ko04975,ko04977,ko04979,ko05417
LIPID-P-0860	TG(14:0_20:1_22:0)	GL	TG	934.877	916.846	[M+NH4]+	C59H112O6	5836.34	5481.32	7417.15	488540	285516	275814	514388	629331	1.19183e+06	231326	206223	197537	C00422	HMDB0042396	56938288	-	-	-	-	ko00561,ko01100,ko04714,ko04923,ko04931,ko04975,ko04977,ko04979,ko05417	-	ko00561,ko01100,ko04714,ko04923,ko04931,ko04975,ko04977,ko04979,ko05417
LIPID-P-0861	TG(15:0_24:0_18:1)	GL	TG	948.888	930.862	[M+NH4]+	C60H114O6	41979.7	56133.8	59035.8	630930	330869	698812	550317	1.03473e+06	1.16707e+06	305872	243649	233882	C00422	HMDB0043142	131754270	-	-	-	-	ko00561,ko01100,ko04714,ko04923,ko04931,ko04975,ko04977,ko04979,ko05417	-	ko00561,ko01100,ko04714,ko04923,ko04931,ko04975,ko04977,ko04979,ko05417
LIPID-P-0862	TG(16:0_23:0_18:1)	GL	TG	948.891	930.862	[M+NH4]+	C60H114O6	33483.5	34209	40458.7	690442	336726	547878	510602	1.02898e+06	1.29511e+06	322466	230117	220367	C00422	-	-	-	-	-	-	ko00561,ko01100,ko04714,ko04923,ko04931,ko04975,ko04977,ko04979,ko05417	-	ko00561,ko01100,ko04714,ko04923,ko04931,ko04975,ko04977,ko04979,ko05417
LIPID-P-0866	TG(16:0_24:0_18:1)	GL	TG	962.911	944.877	[M+NH4]+	C61H116O6	134826	132609	165861	5.01246e+06	4.3489e+06	4.40977e+06	4.83657e+06	1.69484e+07	1.62602e+07	3.59207e+06	2.74351e+06	2.60485e+06	C00422	HMDB0044004	131755092	-	-	-	-	ko00561,ko01100,ko04714,ko04923,ko04931,ko04975,ko04977,ko04979,ko05417	-	ko00561,ko01100,ko04714,ko04923,ko04931,ko04975,ko04977,ko04979,ko05417
LIPID-P-0867	TG(16:0_20:1_22:0)	GL	TG	962.912	944.877	[M+NH4]+	C61H116O6	136669	234660	184269	1.9322e+06	1.77551e+06	4.7899e+06	2.39383e+06	7.43079e+06	8.49964e+06	1.75601e+06	1.15305e+06	1.1485e+06	C00422	HMDB0044140	9544784	-	-	-	-	ko00561,ko01100,ko04714,ko04923,ko04931,ko04975,ko04977,ko04979,ko05417	-	ko00561,ko01100,ko04714,ko04923,ko04931,ko04975,ko04977,ko04979,ko05417
LIPID-P-0868	TG(16:0_25:0_18:1)	GL	TG	976.919	958.893	[M+NH4]+	C62H118O6	24336.6	26716.8	27663.9	408488	205645	455858	278243	1.32165e+06	1.55534e+06	225477	172423	171251	C00422	-	-	-	-	-	-	ko00561,ko01100,ko04714,ko04923,ko04931,ko04975,ko04977,ko04979,ko05417	-	ko00561,ko01100,ko04714,ko04923,ko04931,ko04975,ko04977,ko04979,ko05417
LIPID-P-0870	TG(16:0_26:0_18:1)	GL	TG	990.936	972.908	[M+NH4]+	C63H120O6	27458.1	20089.6	33184.9	823655	552606	511930	630839	5.31996e+06	5.14726e+06	677084	483919	445945	C00422	-	-	-	-	-	-	ko00561,ko01100,ko04714,ko04923,ko04931,ko04975,ko04977,ko04979,ko05417	-	ko00561,ko01100,ko04714,ko04923,ko04931,ko04975,ko04977,ko04979,ko05417
LIPID-P-0873	TG(18:0_20:1_22:0)	GL	TG	990.943	972.908	[M+NH4]+	C63H120O6	9	9	9	27694.3	25609.6	34727.2	22518.9	128561	147708	19983.9	16828.2	17634.1	C00422	HMDB0044967	9545303	-	-	-	-	ko00561,ko01100,ko04714,ko04923,ko04931,ko04975,ko04977,ko04979,ko05417	-	ko00561,ko01100,ko04714,ko04923,ko04931,ko04975,ko04977,ko04979,ko05417
LIPID-P-0874	TG(8:0_16:1_16:1)	GL	TG	708.611	690.58	[M+NH4]+	C43H78O6	22157.7	3634.86	16046.3	20094.4	41808.9	25770.7	32409.1	74447.1	72236.2	45057.6	30549.1	36395.5	C00422	-	-	-	-	-	-	ko00561,ko01100,ko04714,ko04923,ko04931,ko04975,ko04977,ko04979,ko05417	-	ko00561,ko01100,ko04714,ko04923,ko04931,ko04975,ko04977,ko04979,ko05417
LIPID-P-0878	TG(8:0_16:1_18:1)	GL	TG	736.646	718.611	[M+NH4]+	C45H82O6	48826.6	38126.1	68187.1	257222	399686	392144	437769	815250	730851	381830	368188	377656	C00422	-	-	-	-	-	-	ko00561,ko01100,ko04714,ko04923,ko04931,ko04975,ko04977,ko04979,ko05417	-	ko00561,ko01100,ko04714,ko04923,ko04931,ko04975,ko04977,ko04979,ko05417
LIPID-P-0880	TG(8:0_16:0_18:2)	GL	TG	736.642	718.611	[M+NH4]+	C45H82O6	34733.2	23910.6	39328.7	38569.6	73477.3	53254.1	44442.9	90648.6	80861.5	37451.8	52917.4	43904.1	C00422	-	-	-	-	-	-	ko00561,ko01100,ko04714,ko04923,ko04931,ko04975,ko04977,ko04979,ko05417	-	ko00561,ko01100,ko04714,ko04923,ko04931,ko04975,ko04977,ko04979,ko05417
LIPID-P-0883	TG(9:0_16:0_18:2)	GL	TG	750.658	732.627	[M+NH4]+	C46H84O6	18937.8	4493.79	6548.98	79758.2	146869	52626.7	59164.6	94270.3	138752	44662.4	54290	60101.1	C00422	-	-	-	-	-	-	ko00561,ko01100,ko04714,ko04923,ko04931,ko04975,ko04977,ko04979,ko05417	-	ko00561,ko01100,ko04714,ko04923,ko04931,ko04975,ko04977,ko04979,ko05417
LIPID-P-0884	TG(14:0_14:1_16:1)	GL	TG	764.673	746.642	[M+NH4]+	C47H86O6	91929.6	92091.6	117695	970416	756602	584597	1.02348e+06	1.57782e+06	1.62388e+06	744210	731056	771813	C00422	HMDB0042279	131753421	-	-	-	-	ko00561,ko01100,ko04714,ko04923,ko04931,ko04975,ko04977,ko04979,ko05417	-	ko00561,ko01100,ko04714,ko04923,ko04931,ko04975,ko04977,ko04979,ko05417
LIPID-P-0885	TG(10:0_16:0_18:2)	GL	TG	764.672	746.642	[M+NH4]+	C47H86O6	232194	191012	352569	1.35262e+06	1.29763e+06	909028	1.24448e+06	2.55252e+06	2.42588e+06	1.00816e+06	954823	921410	C00422	-	-	-	-	-	-	ko00561,ko01100,ko04714,ko04923,ko04931,ko04975,ko04977,ko04979,ko05417	-	ko00561,ko01100,ko04714,ko04923,ko04931,ko04975,ko04977,ko04979,ko05417
LIPID-P-0886	TG(12:0_14:0_18:2)	GL	TG	764.676	746.642	[M+NH4]+	C47H86O6	1544.58	9991.74	9727.73	76881.1	26457.6	26286.5	64880.1	84643.6	139030	43213.3	49627.3	61604.1	C00422	-	56937008	-	-	-	-	ko00561,ko01100,ko04714,ko04923,ko04931,ko04975,ko04977,ko04979,ko05417	-	ko00561,ko01100,ko04714,ko04923,ko04931,ko04975,ko04977,ko04979,ko05417
LIPID-P-0893	TG(12:0_16:0_18:2)	GL	TG	792.707	774.674	[M+NH4]+	C49H90O6	122827	168925	169271	467103	388067	321228	823626	850240	1.62425e+06	447573	544348	497621	C00422	-	56937117	-	-	-	-	ko00561,ko01100,ko04714,ko04923,ko04931,ko04975,ko04977,ko04979,ko05417	-	ko00561,ko01100,ko04714,ko04923,ko04931,ko04975,ko04977,ko04979,ko05417
LIPID-P-0894	TG(14:0_14:1_18:1)	GL	TG	792.708	774.674	[M+NH4]+	C49H90O6	895203	836808	1.17072e+06	1.01614e+07	9.26179e+06	1.04803e+07	1.52589e+07	2.09506e+07	2.45227e+07	9.83994e+06	9.54727e+06	9.76186e+06	C00422	HMDB0042281	56937935	-	-	-	-	ko00561,ko01100,ko04714,ko04923,ko04931,ko04975,ko04977,ko04979,ko05417	-	ko00561,ko01100,ko04714,ko04923,ko04931,ko04975,ko04977,ko04979,ko05417
LIPID-P-0895	TG(14:1_16:0_16:1)	GL	TG	792.708	774.674	[M+NH4]+	C49H90O6	195387	92313.4	117697	4.72291e+06	1.11328e+06	760470	2.10568e+06	2.47313e+06	3.68964e+06	1.35016e+06	1.36829e+06	1.50071e+06	C00422	HMDB0047771	56938416	-	-	-	-	ko00561,ko01100,ko04714,ko04923,ko04931,ko04975,ko04977,ko04979,ko05417	-	ko00561,ko01100,ko04714,ko04923,ko04931,ko04975,ko04977,ko04979,ko05417
LIPID-P-0896	TG(15:0_16:1_16:1)	GL	TG	806.724	788.689	[M+NH4]+	C50H92O6	34150.4	17113.7	45706.5	130617	57609	59294.2	113812	104576	116790	67842.1	63208.6	65420.7	C00422	HMDB0043199	131754326	-	-	-	-	ko00561,ko01100,ko04714,ko04923,ko04931,ko04975,ko04977,ko04979,ko05417	-	ko00561,ko01100,ko04714,ko04923,ko04931,ko04975,ko04977,ko04979,ko05417
LIPID-P-0901	TG(16:0_16:1_16:1)	GL	TG	820.739	802.705	[M+NH4]+	C51H94O6	1.42757e+07	7.97155e+06	1.22962e+07	1.15362e+08	5.52645e+07	4.35906e+07	6.42201e+07	8.79017e+07	9.83769e+07	5.2716e+07	5.22158e+07	5.20746e+07	C00422	HMDB0005376	-	-	-	-	4717	ko00561,ko01100,ko04714,ko04923,ko04931,ko04975,ko04977,ko04979,ko05417	-	ko00561,ko01100,ko04714,ko04923,ko04931,ko04975,ko04977,ko04979,ko05417
LIPID-P-0902	TG(14:0_16:0_18:2)	GL	TG	820.739	802.705	[M+NH4]+	C51H94O6	2.22604e+06	1.82205e+06	1.93415e+06	1.15164e+07	7.43532e+06	5.82065e+06	1.24757e+07	1.22348e+07	2.09103e+07	6.71717e+06	6.94045e+06	7.51579e+06	C00422	-	56938016	-	-	-	-	ko00561,ko01100,ko04714,ko04923,ko04931,ko04975,ko04977,ko04979,ko05417	-	ko00561,ko01100,ko04714,ko04923,ko04931,ko04975,ko04977,ko04979,ko05417
LIPID-P-0903	TG(14:0_16:1_18:1)	GL	TG	820.739	802.705	[M+NH4]+	C51H94O6	9.42128e+06	6.06682e+06	9.29284e+06	8.11698e+07	5.22839e+07	5.32408e+07	7.84656e+07	9.14207e+07	1.0382e+08	5.27481e+07	5.61203e+07	5.69751e+07	C00422	HMDB0010420	53480485	-	-	-	-	ko00561,ko01100,ko04714,ko04923,ko04931,ko04975,ko04977,ko04979,ko05417	-	ko00561,ko01100,ko04714,ko04923,ko04931,ko04975,ko04977,ko04979,ko05417
LIPID-P-0906	TG(16:0_16:1_17:1)	GL	TG	834.755	816.721	[M+NH4]+	C52H96O6	150390	130530	234370	1.09668e+06	621271	658821	1.11995e+06	1.336e+06	1.32318e+06	640479	575623	630581	C00422	-	9543994	-	-	-	-	ko00561,ko01100,ko04714,ko04923,ko04931,ko04975,ko04977,ko04979,ko05417	-	ko00561,ko01100,ko04714,ko04923,ko04931,ko04975,ko04977,ko04979,ko05417
LIPID-P-0907	TG(15:0_16:0_18:2)	GL	TG	834.755	816.721	[M+NH4]+	C52H96O6	24117.6	51926.2	38767.1	120892	69635	80920.2	185223	134088	207431	90104.2	94424.3	78300.6	C00422	HMDB0043032	56938800	-	-	-	-	ko00561,ko01100,ko04714,ko04923,ko04931,ko04975,ko04977,ko04979,ko05417	4717	ko00561,ko01100,ko04714,ko04923,ko04931,ko04975,ko04977,ko04979,ko05417
LIPID-P-0908	TG(15:0_16:1_18:1)	GL	TG	834.755	816.721	[M+NH4]+	C52H96O6	133797	88300.5	149280	604977	395852	308393	599937	670778	708113	371681	363619	364729	C00422	HMDB0043201	56938821	-	-	-	-	ko00561,ko01100,ko04714,ko04923,ko04931,ko04975,ko04977,ko04979,ko05417	-	ko00561,ko01100,ko04714,ko04923,ko04931,ko04975,ko04977,ko04979,ko05417
LIPID-P-0910	TG(16:0_16:1_18:1)	GL	TG	848.771	830.736	[M+NH4]+	C53H98O6	5.50155e+07	3.83702e+07	5.69336e+07	1.68204e+08	1.38673e+08	103742083	1.2519e+08	1.4595e+08	1.51048e+08	1.2623e+08	1.1778e+08	1.14032e+08	C00422	HMDB0005377	9544011	-	-	-	-	ko00561,ko01100,ko04714,ko04923,ko04931,ko04975,ko04977,ko04979,ko05417	-	ko00561,ko01100,ko04714,ko04923,ko04931,ko04975,ko04977,ko04979,ko05417
LIPID-P-0911	TG(14:0_18:0_18:2)	GL	TG	848.771	830.736	[M+NH4]+	C53H98O6	6.00262e+06	5.24996e+06	5.62499e+06	3.43789e+07	2.80778e+07	3.02036e+07	4.53963e+07	4.28099e+07	5.94355e+07	3.07079e+07	2.56075e+07	2.84519e+07	C00422	HMDB0010430	53480494	-	-	-	-	ko00561,ko01100,ko04714,ko04923,ko04931,ko04975,ko04977,ko04979,ko05417	-	ko00561,ko01100,ko04714,ko04923,ko04931,ko04975,ko04977,ko04979,ko05417
LIPID-P-0913	TG(15:0_17:0_19:2)	GL	TG	862.785	844.752	[M+NH4]+	C54H100O6	812407	636026	949303	2.3865e+06	2.36228e+06	2.65881e+06	4.48054e+06	3.6974e+06	4.3012e+06	2.41391e+06	2.5027e+06	2.43933e+06	C00422	-	-	-	-	-	-	ko00561,ko01100,ko04714,ko04923,ko04931,ko04975,ko04977,ko04979,ko05417	-	ko00561,ko01100,ko04714,ko04923,ko04931,ko04975,ko04977,ko04979,ko05417
LIPID-P-0914	TG(16:0_17:1_18:1)	GL	TG	862.785	844.752	[M+NH4]+	C54H100O6	2.83525e+06	2.38526e+06	3.35409e+06	1.02155e+07	9.33069e+06	9.65252e+06	1.32697e+07	1.42525e+07	1.60891e+07	8.29843e+06	7.96144e+06	8.50315e+06	C00422	-	-	-	-	-	-	ko00561,ko01100,ko04714,ko04923,ko04931,ko04975,ko04977,ko04979,ko05417	-	ko00561,ko01100,ko04714,ko04923,ko04931,ko04975,ko04977,ko04979,ko05417
LIPID-P-0915	TG(16:0_18:1_18:1)	GL	TG	876.802	858.768	[M+NH4]+	C55H102O6	2.35216e+08	2.10257e+08	244949320	4.65479e+08	3.82305e+08	4.52108e+08	4.12104e+08	6.81127e+08	6.24871e+08	3.516e+08	3.39888e+08	3.69015e+08	C00422	HMDB0005382	25240174	-	-	75583	4798	ko00561,ko01100,ko04714,ko04923,ko04931,ko04975,ko04977,ko04979,ko05417	-	ko00561,ko01100,ko04714,ko04923,ko04931,ko04975,ko04977,ko04979,ko05417
LIPID-P-0916	TG(16:0_18:0_18:2)	GL	TG	876.79	858.768	[M+NH4]+	C55H102O6	6.9291e+07	8.23653e+07	6.79617e+07	9.16423e+07	1.39884e+08	7.50795e+07	1.28721e+08	1.82509e+08	2.27783e+08	1.42872e+08	1.32196e+08	1.41872e+08	C00422	HMDB0005369	9544069	-	-	-	-	ko00561,ko01100,ko04714,ko04923,ko04931,ko04975,ko04977,ko04979,ko05417	-	ko00561,ko01100,ko04714,ko04923,ko04931,ko04975,ko04977,ko04979,ko05417
LIPID-P-0917	TG(16:0_16:1_20:1)	GL	TG	876.802	858.768	[M+NH4]+	C55H102O6	1.73844e+08	1.5242e+08	1.73272e+08	3.62549e+08	3.02758e+08	3.57772e+08	3.3708e+08	5.42248e+08	4.37393e+08	2.8524e+08	2.74042e+08	2.91987e+08	C00422	HMDB0005378	9544079	-	-	-	-	ko00561,ko01100,ko04714,ko04923,ko04931,ko04975,ko04977,ko04979,ko05417	-	ko00561,ko01100,ko04714,ko04923,ko04931,ko04975,ko04977,ko04979,ko05417
LIPID-P-0918	TG(14:0_18:0_20:2)	GL	TG	876.802	858.768	[M+NH4]+	C55H102O6	152526	134859	138085	485668	335646	577161	490930	387947	513678	463248	452267	428009	C00422	HMDB0042168	56938139	-	-	-	-	ko00561,ko01100,ko04714,ko04923,ko04931,ko04975,ko04977,ko04979,ko05417	-	ko00561,ko01100,ko04714,ko04923,ko04931,ko04975,ko04977,ko04979,ko05417
LIPID-P-0921	TG(17:0_18:1_18:1)	GL	TG	890.786	872.783	[M+NH4]+	C56H104O6	3.30652e+06	3.30237e+06	4.11467e+06	5.61381e+06	9.27609e+06	1.14922e+07	1.79052e+07	1.28549e+07	1.50323e+07	7.85815e+06	8.26768e+06	8.33533e+06	C00422	HMDB0062701	9544103	-	-	127309	-	ko00561,ko01100,ko04714,ko04923,ko04931,ko04975,ko04977,ko04979,ko05417	4798	ko00561,ko01100,ko04714,ko04923,ko04931,ko04975,ko04977,ko04979,ko05417
LIPID-P-0922	TG(16:0_18:1_19:1)	GL	TG	890.816	872.783	[M+NH4]+	C56H104O6	2.61245e+06	1.74099e+06	2.80331e+06	7.22484e+06	6.73303e+06	6.50218e+06	9.57464e+06	9.12748e+06	1.12317e+07	5.23749e+06	5.21346e+06	5.85229e+06	C00422	-	56939511	-	-	-	-	ko00561,ko01100,ko04714,ko04923,ko04931,ko04975,ko04977,ko04979,ko05417	-	ko00561,ko01100,ko04714,ko04923,ko04931,ko04975,ko04977,ko04979,ko05417
LIPID-P-0923	TG(18:0_18:1_18:1)	GL	TG	904.833	886.799	[M+NH4]+	C57H106O6	1.77182e+08	1.95099e+08	2.05802e+08	523736464	516683518	3.14424e+08	2.95599e+08	3.10408e+08	3.31434e+08	4.94531e+08	4.98541e+08	5.02795e+08	C00422	HMDB0005403	16058372	-	-	77686	4913	ko00561,ko01100,ko04714,ko04923,ko04931,ko04975,ko04977,ko04979,ko05417	-	ko00561,ko01100,ko04714,ko04923,ko04931,ko04975,ko04977,ko04979,ko05417
LIPID-P-0924	TG(16:0_18:1_20:1)	GL	TG	904.836	886.799	[M+NH4]+	C57H106O6	2.34419e+07	1.87353e+07	25805116	7.44612e+07	6.35388e+07	6.02902e+07	5.55287e+07	8.18796e+07	7.62916e+07	5.18066e+07	4.76975e+07	5.21747e+07	C00422	HMDB0005383	9544199	-	-	-	-	ko00561,ko01100,ko04714,ko04923,ko04931,ko04975,ko04977,ko04979,ko05417	-	ko00561,ko01100,ko04714,ko04923,ko04931,ko04975,ko04977,ko04979,ko05417
LIPID-P-0925	TG(16:1_18:0_20:1)	GL	TG	904.812	886.799	[M+NH4]+	C57H106O6	2.32609e+07	2.01152e+07	2.82975e+07	7.54545e+07	6.27217e+07	6.09523e+07	5.46881e+07	8.17891e+07	7.32704e+07	4.94877e+07	5.09254e+07	5.12118e+07	C00422	HMDB0005424	9544200	-	-	-	-	ko00561,ko01100,ko04714,ko04923,ko04931,ko04975,ko04977,ko04979,ko05417	-	ko00561,ko01100,ko04714,ko04923,ko04931,ko04975,ko04977,ko04979,ko05417
LIPID-P-0927	TG(16:0_16:1_22:1)	GL	TG	904.833	886.799	[M+NH4]+	C57H106O6	52879.8	82221.6	69136	360216	345632	315292	341991	255943	429393	285825	282080	281052	C00422	HMDB0044064	9544289	-	-	-	-	ko00561,ko01100,ko04714,ko04923,ko04931,ko04975,ko04977,ko04979,ko05417	-	ko00561,ko01100,ko04714,ko04923,ko04931,ko04975,ko04977,ko04979,ko05417
LIPID-P-0928	TG(15:0_18:1_22:1)	GL	TG	918.842	900.815	[M+NH4]+	C58H108O6	935577	1.542e+06	1.08072e+06	6.03469e+06	7.5745e+06	8.99042e+06	1.77579e+07	8.30906e+06	1.05347e+07	8.11913e+06	7.58921e+06	7.5127e+06	C00422	HMDB0043233	131754360	-	-	-	-	ko00561,ko01100,ko04714,ko04923,ko04931,ko04975,ko04977,ko04979,ko05417	4913	ko00561,ko01100,ko04714,ko04923,ko04931,ko04975,ko04977,ko04979,ko05417
LIPID-P-0930	TG(18:0_18:1_19:1)	GL	TG	918.846	900.815	[M+NH4]+	C58H108O6	471805	625311	559554	2.62824e+06	3.78541e+06	4.02436e+06	7.7641e+06	3.50647e+06	4.76701e+06	3.48049e+06	3.44214e+06	3.43431e+06	C00422	-	-	-	-	-	-	ko00561,ko01100,ko04714,ko04923,ko04931,ko04975,ko04977,ko04979,ko05417	-	ko00561,ko01100,ko04714,ko04923,ko04931,ko04975,ko04977,ko04979,ko05417
LIPID-P-0931	TG(16:0_18:1_21:1)	GL	TG	918.846	900.815	[M+NH4]+	C58H108O6	44264.6	27730.4	52794.9	194953	208024	153997	276547	178895	211230	186307	177282	177341	C00422	-	-	-	-	-	-	ko00561,ko01100,ko04714,ko04923,ko04931,ko04975,ko04977,ko04979,ko05417	-	ko00561,ko01100,ko04714,ko04923,ko04931,ko04975,ko04977,ko04979,ko05417
LIPID-P-0933	TG(18:0_18:1_20:1)	GL	TG	932.866	914.83	[M+NH4]+	C59H110O6	1.00019e+07	1.45041e+07	1.40283e+07	7.96577e+07	8.57185e+07	1.31163e+08	1.28367e+08	1.01571e+08	1.42857e+08	7.34325e+07	7.30422e+07	7.63246e+07	C00422	HMDB0005404	25240375	-	-	-	-	ko00561,ko01100,ko04714,ko04923,ko04931,ko04975,ko04977,ko04979,ko05417	-	ko00561,ko01100,ko04714,ko04923,ko04931,ko04975,ko04977,ko04979,ko05417
LIPID-P-0934	TG(18:0_18:2_20:0)	GL	TG	932.865	914.83	[M+NH4]+	C59H110O6	4.23728e+06	4.90128e+06	6.54632e+06	3.7673e+07	4.30067e+07	7.00806e+07	6.6063e+07	5.66854e+07	8.2364e+07	3.4756e+07	3.617e+07	3.61432e+07	C00422	HMDB0005409	9544390	-	-	-	-	ko00561,ko01100,ko04714,ko04923,ko04931,ko04975,ko04977,ko04979,ko05417	-	ko00561,ko01100,ko04714,ko04923,ko04931,ko04975,ko04977,ko04979,ko05417
LIPID-P-0935	TG(16:0_18:1_22:1)	GL	TG	932.86	914.83	[M+NH4]+	C59H110O6	498761	533470	558423	4.95777e+06	4.987e+06	3.98396e+06	6.11637e+06	6.0388e+06	6.70278e+06	3.8619e+06	3.59479e+06	3.50674e+06	C00422	HMDB0044120	9544534	-	-	-	-	ko00561,ko01100,ko04714,ko04923,ko04931,ko04975,ko04977,ko04979,ko05417	-	ko00561,ko01100,ko04714,ko04923,ko04931,ko04975,ko04977,ko04979,ko05417
LIPID-P-0937	TG(15:0_18:1_24:1)	GL	TG	946.872	928.846	[M+NH4]+	C60H112O6	109031	111367	158707	1.70811e+06	1.11895e+06	2.51036e+06	3.04195e+06	1.55842e+06	2.38305e+06	1.06309e+06	1.10809e+06	1.02246e+06	C00422	HMDB0043234	131754361	-	-	-	-	ko00561,ko01100,ko04714,ko04923,ko04931,ko04975,ko04977,ko04979,ko05417	-	ko00561,ko01100,ko04714,ko04923,ko04931,ko04975,ko04977,ko04979,ko05417
LIPID-P-0938	TG(19:0_18:1_20:1)	GL	TG	946.872	928.846	[M+NH4]+	C60H112O6	12432.6	16740.8	24613.6	108879	80172.4	150200	174040	114785	133533	71759.4	64479.6	70422.9	C00422	-	-	-	-	-	-	ko00561,ko01100,ko04714,ko04923,ko04931,ko04975,ko04977,ko04979,ko05417	-	ko00561,ko01100,ko04714,ko04923,ko04931,ko04975,ko04977,ko04979,ko05417
LIPID-P-0939	TG(22:0_18:1_18:1)	GL	TG	960.892	942.862	[M+NH4]+	C61H114O6	313495	342814	413551	1.29315e+07	1.10546e+07	2.18598e+07	2.10745e+07	1.75138e+07	3.00828e+07	9.13769e+06	9.1118e+06	8.12209e+06	C00422	HMDB0046485	131757406	-	-	-	-	ko00561,ko01100,ko04714,ko04923,ko04931,ko04975,ko04977,ko04979,ko05417	-	ko00561,ko01100,ko04714,ko04923,ko04931,ko04975,ko04977,ko04979,ko05417
LIPID-P-0940	TG(18:0_22:0_18:2)	GL	TG	960.893	942.862	[M+NH4]+	C61H114O6	178050	307145	172815	3.6703e+06	2.85039e+06	6.58445e+06	6.15692e+06	5.38654e+06	7.23049e+06	2.54665e+06	2.61488e+06	2.3562e+06	C00422	HMDB0044815	131755837	-	-	-	-	ko00561,ko01100,ko04714,ko04923,ko04931,ko04975,ko04977,ko04979,ko05417	-	ko00561,ko01100,ko04714,ko04923,ko04931,ko04975,ko04977,ko04979,ko05417
LIPID-P-0941	TG(16:0_18:1_24:1)	GL	TG	960.886	942.862	[M+NH4]+	C61H114O6	101747	104337	111164	3.90677e+06	2.61894e+06	2.75684e+06	4.12306e+06	5.0341e+06	5.40863e+06	1.9628e+06	1.68984e+06	1.9559e+06	C00422	HMDB0044093	131755172	-	-	-	-	ko00561,ko01100,ko04714,ko04923,ko04931,ko04975,ko04977,ko04979,ko05417	-	ko00561,ko01100,ko04714,ko04923,ko04931,ko04975,ko04977,ko04979,ko05417
LIPID-P-0943	TG(16:0_17:1_26:1)	GL	TG	974.902	956.877	[M+NH4]+	C62H116O6	3851.45	5763.72	5343.28	94659.9	53029.7	44243.4	95770.8	144041	128793	45975.3	37089.7	39714.8	C00422	-	-	-	-	-	-	ko00561,ko01100,ko04714,ko04923,ko04931,ko04975,ko04977,ko04979,ko05417	-	ko00561,ko01100,ko04714,ko04923,ko04931,ko04975,ko04977,ko04979,ko05417
LIPID-P-0944	TG(23:0_18:1_18:1)	GL	TG	974.902	956.877	[M+NH4]+	C62H116O6	86222.1	93215.1	104050	2.89479e+06	1.97724e+06	4.5131e+06	4.41426e+06	5.67731e+06	8.16107e+06	1.58001e+06	1.6357e+06	1.48909e+06	C00422	-	-	-	-	-	-	ko00561,ko01100,ko04714,ko04923,ko04931,ko04975,ko04977,ko04979,ko05417	-	ko00561,ko01100,ko04714,ko04923,ko04931,ko04975,ko04977,ko04979,ko05417
LIPID-P-0945	TG(24:0_18:1_18:1)	GL	TG	988.924	970.893	[M+NH4]+	C63H118O6	164459	150261	215796	1.17729e+07	1.21303e+07	2.20299e+07	2.22643e+07	5.21031e+07	6.39677e+07	1.02706e+07	1.00636e+07	8.64142e+06	C00422	HMDB0047224	131758067	-	-	-	-	ko00561,ko01100,ko04714,ko04923,ko04931,ko04975,ko04977,ko04979,ko05417	-	ko00561,ko01100,ko04714,ko04923,ko04931,ko04975,ko04977,ko04979,ko05417
LIPID-P-0946	TG(18:0_20:1_22:1)	GL	TG	988.927	970.893	[M+NH4]+	C63H118O6	10627.3	8347.67	4582.93	197566	170549	436747	257387	538451	790247	118209	113060	109376	C00422	HMDB0044975	131755987	-	-	-	-	ko00561,ko01100,ko04714,ko04923,ko04931,ko04975,ko04977,ko04979,ko05417	-	ko00561,ko01100,ko04714,ko04923,ko04931,ko04975,ko04977,ko04979,ko05417
LIPID-P-0947	TG(16:0_18:1_26:1)	GL	TG	988.918	970.893	[M+NH4]+	C63H118O6	16313.8	7023.06	10042.6	717963	433163	535620	641186	3.14371e+06	2.56371e+06	421814	320792	341404	C00422	-	-	-	-	-	-	ko00561,ko01100,ko04714,ko04923,ko04931,ko04975,ko04977,ko04979,ko05417	-	ko00561,ko01100,ko04714,ko04923,ko04931,ko04975,ko04977,ko04979,ko05417
LIPID-P-0949	TG(24:0_18:1_20:1)	GL	TG	1016.95	998.924	[M+NH4]+	C65H122O6	61202.8	46911.1	74211.5	4.08812e+06	3.6745e+06	5.76622e+06	6.18229e+06	4.06847e+07	4.60401e+07	3.56169e+06	3.42975e+06	3.30849e+06	C00422	HMDB0047226	131758069	-	-	-	-	ko00561,ko01100,ko04714,ko04923,ko04931,ko04975,ko04977,ko04979,ko05417	-	ko00561,ko01100,ko04714,ko04923,ko04931,ko04975,ko04977,ko04979,ko05417
LIPID-P-0955	TG(14:1_14:1_16:1)	GL	TG	762.656	744.627	[M+NH4]+	C47H84O6	5233.68	7874.34	16413.8	119834	63568.6	53848.1	137914	155312	124578	70009.6	46650.7	55685.1	C00422	HMDB0047886	56936610	-	-	-	-	ko00561,ko01100,ko04714,ko04923,ko04931,ko04975,ko04977,ko04979,ko05417	-	ko00561,ko01100,ko04714,ko04923,ko04931,ko04975,ko04977,ko04979,ko05417
LIPID-P-0956	TG(8:0_18:1_18:2)	GL	TG	762.657	744.627	[M+NH4]+	C47H84O6	9349.97	9181.03	13473.6	64646	40698	46967.5	70925.8	97895.4	139224	55993.7	48962.3	32365.4	C00422	-	-	-	-	-	-	ko00561,ko01100,ko04714,ko04923,ko04931,ko04975,ko04977,ko04979,ko05417	-	ko00561,ko01100,ko04714,ko04923,ko04931,ko04975,ko04977,ko04979,ko05417
LIPID-P-0957	TG(10:0_16:0_18:3)	GL	TG	762.659	744.627	[M+NH4]+	C47H84O6	9370.36	10712.1	12833.1	38170.5	20118.8	25953.9	34710.9	75528.8	81589.2	43749.4	24078.1	27174.8	C00422	-	-	-	-	-	-	ko00561,ko01100,ko04714,ko04923,ko04931,ko04975,ko04977,ko04979,ko05417	-	ko00561,ko01100,ko04714,ko04923,ko04931,ko04975,ko04977,ko04979,ko05417
LIPID-P-0960	TG(14:1_16:1_16:1)	GL	TG	790.688	772.658	[M+NH4]+	C49H88O6	13149	3910.95	8955.15	289178	56346.4	90894.6	131884	124293	226194	93539.1	94327.6	105861	C00422	HMDB0047909	56936639	-	-	-	-	ko00561,ko01100,ko04714,ko04923,ko04931,ko04975,ko04977,ko04979,ko05417	-	ko00561,ko01100,ko04714,ko04923,ko04931,ko04975,ko04977,ko04979,ko05417
LIPID-P-0961	TG(12:0_16:1_18:2)	GL	TG	790.695	772.658	[M+NH4]+	C49H88O6	51328.1	45855	60088.3	218197	184724	245621	547100	557415	804403	264217	267319	288102	C00422	-	-	-	-	-	-	ko00561,ko01100,ko04714,ko04923,ko04931,ko04975,ko04977,ko04979,ko05417	-	ko00561,ko01100,ko04714,ko04923,ko04931,ko04975,ko04977,ko04979,ko05417
LIPID-P-0962	TG(10:0_18:1_18:2)	GL	TG	790.69	772.658	[M+NH4]+	C49H88O6	94245.9	103850	127940	956140	677430	1.34036e+06	1.46873e+06	2.04099e+06	2.08048e+06	844376	853953	934834	C00422	-	-	-	-	-	-	ko00561,ko01100,ko04714,ko04923,ko04931,ko04975,ko04977,ko04979,ko05417	-	ko00561,ko01100,ko04714,ko04923,ko04931,ko04975,ko04977,ko04979,ko05417
LIPID-P-0965	TG(14:1_16:1_18:1)	GL	TG	818.724	800.689	[M+NH4]+	C51H92O6	325023	246480	318042	4.37474e+06	1.68263e+06	2.29449e+06	4.61854e+06	4.38473e+06	5.93427e+06	2.3121e+06	2.46981e+06	2.50583e+06	C00422	HMDB0047911	56938446	-	-	-	-	ko00561,ko01100,ko04714,ko04923,ko04931,ko04975,ko04977,ko04979,ko05417	-	ko00561,ko01100,ko04714,ko04923,ko04931,ko04975,ko04977,ko04979,ko05417
LIPID-P-0967	TG(14:0_16:1_18:2)	GL	TG	818.724	800.689	[M+NH4]+	C51H92O6	243622	180917	145803	1.52821e+06	665835	809065	2.51585e+06	1.90481e+06	3.28565e+06	1.01939e+06	1.08459e+06	1.17791e+06	C00422	HMDB0042316	56938041	-	-	-	-	ko00561,ko01100,ko04714,ko04923,ko04931,ko04975,ko04977,ko04979,ko05417	-	ko00561,ko01100,ko04714,ko04923,ko04931,ko04975,ko04977,ko04979,ko05417
LIPID-P-0968	TG(16:0_14:1_18:2)	GL	TG	818.72	800.689	[M+NH4]+	C51H92O6	403081	173649	278637	5.41607e+06	1.50521e+06	1.74618e+06	3.96691e+06	3.41362e+06	5.53582e+06	2.17652e+06	2.18498e+06	2.20505e+06	C00422	HMDB0044038	131755125	-	-	-	-	ko00561,ko01100,ko04714,ko04923,ko04931,ko04975,ko04977,ko04979,ko05417	-	ko00561,ko01100,ko04714,ko04923,ko04931,ko04975,ko04977,ko04979,ko05417
LIPID-P-0970	TG(16:1_16:1_17:1)	GL	TG	832.737	814.705	[M+NH4]+	C52H94O6	53758.4	36804.9	43080.9	174767	113105	99755.9	225397	178236	242696	111783	89053.4	127796	C00422	-	9543998	-	-	-	-	ko00561,ko01100,ko04714,ko04923,ko04931,ko04975,ko04977,ko04979,ko05417	-	ko00561,ko01100,ko04714,ko04923,ko04931,ko04975,ko04977,ko04979,ko05417
LIPID-P-0973	TG(16:1_16:1_18:1)	GL	TG	846.753	828.721	[M+NH4]+	C53H96O6	1.7882e+07	9.37787e+06	1.80968e+07	1.07425e+08	6.24873e+07	8.28893e+07	9.95336e+07	1.078e+08	107025865	7.79153e+07	7.70732e+07	7.85321e+07	C00422	HMDB0048590	25240357	-	-	-	-	ko00561,ko01100,ko04714,ko04923,ko04931,ko04975,ko04977,ko04979,ko05417	-	ko00561,ko01100,ko04714,ko04923,ko04931,ko04975,ko04977,ko04979,ko05417
LIPID-P-0975	TG(16:0_16:1_18:2)	GL	TG	846.755	828.721	[M+NH4]+	C53H96O6	1.24447e+07	8.14867e+06	1.17264e+07	5.20763e+07	3.53478e+07	3.50779e+07	5.897e+07	6.05219e+07	8.08896e+07	3.59364e+07	3.51472e+07	3.70591e+07	C00422	HMDB0005379	9544021	-	-	-	-	ko00561,ko01100,ko04714,ko04923,ko04931,ko04975,ko04977,ko04979,ko05417	-	ko00561,ko01100,ko04714,ko04923,ko04931,ko04975,ko04977,ko04979,ko05417
LIPID-P-0977	TG(16:1_17:1_18:1)	GL	TG	860.767	842.736	[M+NH4]+	C54H98O6	343112	221491	367276	1.27705e+06	836749	1.36204e+06	1.96567e+06	1.79428e+06	1.86466e+06	952051	1.09148e+06	1.21731e+06	C00422	-	9544040	-	-	-	-	ko00561,ko01100,ko04714,ko04923,ko04931,ko04975,ko04977,ko04979,ko05417	-	ko00561,ko01100,ko04714,ko04923,ko04931,ko04975,ko04977,ko04979,ko05417
LIPID-P-0978	TG(15:0_18:1_18:2)	GL	TG	860.77	842.736	[M+NH4]+	C54H98O6	77283.2	78072.3	97390.3	161256	124752	166970	425665	265413	387055	189139	189545	208743	C00422	HMDB0011708	53481040	-	-	-	-	ko00561,ko01100,ko04714,ko04923,ko04931,ko04975,ko04977,ko04979,ko05417	-	ko00561,ko01100,ko04714,ko04923,ko04931,ko04975,ko04977,ko04979,ko05417
LIPID-P-0979	TG(16:0_17:1_18:2)	GL	TG	860.773	842.736	[M+NH4]+	C54H98O6	232659	176760	220537	851902	612670	808580	1.37009e+06	1.41166e+06	1.75803e+06	719133	685911	731907	C00422	-	9544042	-	-	-	-	ko00561,ko01100,ko04714,ko04923,ko04931,ko04975,ko04977,ko04979,ko05417	-	ko00561,ko01100,ko04714,ko04923,ko04931,ko04975,ko04977,ko04979,ko05417
LIPID-P-0980	TG(16:0_18:1_18:2)	GL	TG	874.786	856.752	[M+NH4]+	C55H100O6	2.57946e+07	2.10019e+07	2.87108e+07	6.52426e+07	5.67386e+07	6.85908e+07	8.62613e+07	9.11096e+07	1.13028e+08	5.57341e+07	5.5209e+07	5.38339e+07	C00422	HMDB0005384	25240361	-	-	-	-	ko00561,ko01100,ko04714,ko04923,ko04931,ko04975,ko04977,ko04979,ko05417	-	ko00561,ko01100,ko04714,ko04923,ko04931,ko04975,ko04977,ko04979,ko05417
LIPID-P-0981	TG(16:1_18:1_18:1)	GL	TG	874.785	856.752	[M+NH4]+	C55H100O6	1.19067e+08	8.91686e+07	1.30968e+08	2.58487e+08	2.46251e+08	2.93375e+08	3.13459e+08	2.87584e+08	2.5565e+08	2.50137e+08	2.57916e+08	258464077	C00422	HMDB0005438	9544083	-	-	-	4816	ko00561,ko01100,ko04714,ko04923,ko04931,ko04975,ko04977,ko04979,ko05417	-	ko00561,ko01100,ko04714,ko04923,ko04931,ko04975,ko04977,ko04979,ko05417
LIPID-P-0983	TG(14:0_18:1_20:2)	GL	TG	874.786	856.752	[M+NH4]+	C55H100O6	92797.8	138777	112041	199289	247143	259282	295890	168120	381660	191967	216685	218786	C00422	HMDB0042378	56938159	-	-	-	-	ko00561,ko01100,ko04714,ko04923,ko04931,ko04975,ko04977,ko04979,ko05417	-	ko00561,ko01100,ko04714,ko04923,ko04931,ko04975,ko04977,ko04979,ko05417
LIPID-P-0984	TG(17:1_18:1_18:1)	GL	TG	888.802	870.768	[M+NH4]+	C56H102O6	3.53584e+06	2.33327e+06	4.06394e+06	8.43645e+06	9.56745e+06	1.67881e+07	1.88975e+07	1.54447e+07	1.70116e+07	1.13152e+07	1.22386e+07	1.16796e+07	C00422	-	-	-	-	-	-	ko00561,ko01100,ko04714,ko04923,ko04931,ko04975,ko04977,ko04979,ko05417	-	ko00561,ko01100,ko04714,ko04923,ko04931,ko04975,ko04977,ko04979,ko05417
LIPID-P-0985	TG(17:0_18:1_18:2)	GL	TG	888.803	870.768	[M+NH4]+	C56H102O6	315954	339904	380143	685309	620012	1.09601e+06	1.94592e+06	1.21275e+06	1.94608e+06	881401	909095	856661	C00422	-	-	-	-	-	-	ko00561,ko01100,ko04714,ko04923,ko04931,ko04975,ko04977,ko04979,ko05417	-	ko00561,ko01100,ko04714,ko04923,ko04931,ko04975,ko04977,ko04979,ko05417
LIPID-P-0988	TG(18:1_18:1_18:1)	GL	TG	902.818	884.783	[M+NH4]+	C57H104O6	1.1647e+08	9.84985e+07	1.26236e+08	2.63106e+08	2.51353e+08	3.54498e+08	3.36071e+08	4.13491e+08	3.73738e+08	2.84998e+08	2.69066e+08	2.73987e+08	C00422	HMDB0005453	5497163	-	-	53753	-	ko00561,ko01100,ko04714,ko04923,ko04931,ko04975,ko04977,ko04979,ko05417	4816	ko00561,ko01100,ko04714,ko04923,ko04931,ko04975,ko04977,ko04979,ko05417
LIPID-P-0990	TG(18:0_18:1_18:2)	GL	TG	902.818	884.783	[M+NH4]+	C57H104O6	2.62655e+07	3.3136e+07	2.51775e+07	4.73055e+07	5.30057e+07	8.16112e+07	1.1568e+08	7.515e+07	1.14206e+08	6.70789e+07	6.53057e+07	6.39269e+07	C00422	HMDB0005405	9544216	-	-	-	-	ko00561,ko01100,ko04714,ko04923,ko04931,ko04975,ko04977,ko04979,ko05417	-	ko00561,ko01100,ko04714,ko04923,ko04931,ko04975,ko04977,ko04979,ko05417
LIPID-P-0992	TG(16:0_18:1_20:2)	GL	TG	902.823	884.783	[M+NH4]+	C57H104O6	3.3324e+06	4.20853e+06	4.46095e+06	6.52448e+06	8.01359e+06	3.95486e+06	8.19499e+06	7.04122e+06	4.4072e+06	6.36431e+06	5.99129e+06	6.27785e+06	C00422	HMDB0044096	131755175	-	-	-	-	ko00561,ko01100,ko04714,ko04923,ko04931,ko04975,ko04977,ko04979,ko05417	-	ko00561,ko01100,ko04714,ko04923,ko04931,ko04975,ko04977,ko04979,ko05417
LIPID-P-0993	TG(17:1_18:1_20:1)	GL	TG	916.827	898.799	[M+NH4]+	C58H106O6	25177.8	25458	32893.3	42070.1	39186.8	146756	109355	34173.5	102754	82619.5	85925.7	86771.8	C00422	-	-	-	-	-	-	ko00561,ko01100,ko04714,ko04923,ko04931,ko04975,ko04977,ko04979,ko05417	-	ko00561,ko01100,ko04714,ko04923,ko04931,ko04975,ko04977,ko04979,ko05417
LIPID-P-0994	TG(18:1_18:1_19:1)	GL	TG	916.819	898.799	[M+NH4]+	C58H106O6	1.55158e+06	1.21524e+06	2.06975e+06	3.99588e+06	3.94066e+06	7.4962e+06	8.95098e+06	6.34723e+06	7.22977e+06	5.56366e+06	5.71682e+06	5.55286e+06	C00422	-	-	-	-	-	-	ko00561,ko01100,ko04714,ko04923,ko04931,ko04975,ko04977,ko04979,ko05417	-	ko00561,ko01100,ko04714,ko04923,ko04931,ko04975,ko04977,ko04979,ko05417
LIPID-P-0997	TG(18:1_18:2_20:0)	GL	TG	930.849	912.815	[M+NH4]+	C59H108O6	796450	865232	824941	1.84209e+06	2.1125e+06	3.39357e+06	4.3182e+06	2.49853e+06	4.39249e+06	2.31572e+06	2.36062e+06	2.3399e+06	C00422	HMDB0005459	25240376	-	-	-	-	ko00561,ko01100,ko04714,ko04923,ko04931,ko04975,ko04977,ko04979,ko05417	-	ko00561,ko01100,ko04714,ko04923,ko04931,ko04975,ko04977,ko04979,ko05417
LIPID-P-0999	TG(18:1_18:1_20:1)	GL	TG	930.848	912.815	[M+NH4]+	C59H108O6	1.2929e+07	1.16522e+07	1.67801e+07	4.90152e+07	4.19721e+07	8.46182e+07	6.77373e+07	5.72072e+07	6.6872e+07	5.40887e+07	5.21641e+07	5.51077e+07	C00422	HMDB0005454	9544447	-	-	-	-	ko00561,ko01100,ko04714,ko04923,ko04931,ko04975,ko04977,ko04979,ko05417	-	ko00561,ko01100,ko04714,ko04923,ko04931,ko04975,ko04977,ko04979,ko05417
LIPID-P-1000	TG(16:1_18:1_22:1)	GL	TG	930.842	912.815	[M+NH4]+	C59H108O6	55949.6	47334.7	69892.1	260859	191018	262735	301343	312672	214266	221077	223626	240133	C00422	HMDB0048638	131759458	-	-	-	-	ko00561,ko01100,ko04714,ko04923,ko04931,ko04975,ko04977,ko04979,ko05417	-	ko00561,ko01100,ko04714,ko04923,ko04931,ko04975,ko04977,ko04979,ko05417
LIPID-P-1001	TG(20:1_18:2_18:0)	GL	TG	930.842	912.815	[M+NH4]+	C59H108O6	2.10242e+06	4.01514e+06	2.60666e+06	4.57728e+06	5.97352e+06	8.51416e+06	9.98273e+06	5.06207e+06	9.4322e+06	5.45772e+06	5.59661e+06	5.97312e+06	C00422	HMDB0005410	25240377	-	-	-	-	ko00561,ko01100,ko04714,ko04923,ko04931,ko04975,ko04977,ko04979,ko05417	-	ko00561,ko01100,ko04714,ko04923,ko04931,ko04975,ko04977,ko04979,ko05417
LIPID-P-1005	TG(21:0_18:1_18:2)	GL	TG	944.864	926.83	[M+NH4]+	C60H110O6	65560.9	46527.4	62538.7	245732	207610	372501	506908	218952	308614	277377	289260	294890	C00422	-	-	-	-	-	-	ko00561,ko01100,ko04714,ko04923,ko04931,ko04975,ko04977,ko04979,ko05417	-	ko00561,ko01100,ko04714,ko04923,ko04931,ko04975,ko04977,ko04979,ko05417
LIPID-P-1007	TG(16:1_18:1_24:1)	GL	TG	958.872	940.846	[M+NH4]+	C61H112O6	28341	25362.7	30517.5	539647	395265	341173	667609	783198	614953	413666	456118	384020	C00422	-	-	-	-	-	-	ko00561,ko01100,ko04714,ko04923,ko04931,ko04975,ko04977,ko04979,ko05417	-	ko00561,ko01100,ko04714,ko04923,ko04931,ko04975,ko04977,ko04979,ko05417
LIPID-P-1008	TG(18:1_18:2_22:0)	GL	TG	958.876	940.846	[M+NH4]+	C61H112O6	80610	71744.3	105621	424472	507983	615972	955942	507293	895426	479918	507421	476270	C00422	-	-	-	-	-	-	ko00561,ko01100,ko04714,ko04923,ko04931,ko04975,ko04977,ko04979,ko05417	-	ko00561,ko01100,ko04714,ko04923,ko04931,ko04975,ko04977,ko04979,ko05417
LIPID-P-1009	TG(18:1_18:1_22:1)	GL	TG	958.877	940.846	[M+NH4]+	C61H112O6	278406	431639	505580	4.71098e+06	4.46605e+06	7.89445e+06	9.28623e+06	6.58156e+06	7.92291e+06	5.36568e+06	5.47325e+06	5.25948e+06	C00422	HMDB0010466	25240385	-	-	-	-	ko00561,ko01100,ko04714,ko04923,ko04931,ko04975,ko04977,ko04979,ko05417	-	ko00561,ko01100,ko04714,ko04923,ko04931,ko04975,ko04977,ko04979,ko05417
LIPID-P-1011	TG(18:1_20:1_20:1)	GL	TG	958.88	940.846	[M+NH4]+	C61H112O6	371180	318641	343874	2.15547e+06	2.13759e+06	4.34096e+06	3.51736e+06	2.19723e+06	2.97734e+06	2.4484e+06	2.4866e+06	2.47243e+06	C00422	HMDB0005457	9544748	-	-	-	-	ko00561,ko01100,ko04714,ko04923,ko04931,ko04975,ko04977,ko04979,ko05417	-	ko00561,ko01100,ko04714,ko04923,ko04931,ko04975,ko04977,ko04979,ko05417
LIPID-P-1012	TG(23:0_18:1_18:2)	GL	TG	972.891	954.862	[M+NH4]+	C62H114O6	34705.5	42046.3	39401	286805	190281	330979	522662	449304	424237	272971	273551	251528	C00422	-	-	-	-	-	-	ko00561,ko01100,ko04714,ko04923,ko04931,ko04975,ko04977,ko04979,ko05417	-	ko00561,ko01100,ko04714,ko04923,ko04931,ko04975,ko04977,ko04979,ko05417
LIPID-P-1017	TG(18:1_18:1_24:1)	GL	TG	986.905	968.877	[M+NH4]+	C63H116O6	171486	155400	155302	5.99527e+06	4.0367e+06	8.2593e+06	9.64741e+06	1.14451e+07	1.32679e+07	4.31275e+06	4.35994e+06	4.00546e+06	C00422	HMDB0049266	131760063	-	-	-	-	ko00561,ko01100,ko04714,ko04923,ko04931,ko04975,ko04977,ko04979,ko05417	-	ko00561,ko01100,ko04714,ko04923,ko04931,ko04975,ko04977,ko04979,ko05417
LIPID-P-1019	TG(18:1_20:1_22:1)	GL	TG	986.912	968.877	[M+NH4]+	C63H116O6	13933.3	8869.44	8283.24	92840.3	55528.4	177775	128640	101091	91745	59447.2	59650.7	56851.2	C00422	HMDB0049924	131760687	-	-	-	-	ko00561,ko01100,ko04714,ko04923,ko04931,ko04975,ko04977,ko04979,ko05417	-	ko00561,ko01100,ko04714,ko04923,ko04931,ko04975,ko04977,ko04979,ko05417
LIPID-P-1020	TG(24:0_18:1_18:2)	GL	TG	986.91	968.877	[M+NH4]+	C63H116O6	32233.2	19699.1	44613.6	523855	389488	744377	747516	974441	2.24355e+06	367812	369912	329390	C00422	HMDB0047230	131758073	-	-	-	-	ko00561,ko01100,ko04714,ko04923,ko04931,ko04975,ko04977,ko04979,ko05417	-	ko00561,ko01100,ko04714,ko04923,ko04931,ko04975,ko04977,ko04979,ko05417
LIPID-P-1022	TG(17:1_18:1_26:1)	GL	TG	1000.91	982.893	[M+NH4]+	C64H118O6	12441.1	14253	9067.07	252224	156693	308370	434724	700659	655517	180171	200301	165689	C00422	-	-	-	-	-	-	ko00561,ko01100,ko04714,ko04923,ko04931,ko04975,ko04977,ko04979,ko05417	-	ko00561,ko01100,ko04714,ko04923,ko04931,ko04975,ko04977,ko04979,ko05417
LIPID-P-1024	TG(18:1_20:1_24:1)	GL	TG	1014.94	996.908	[M+NH4]+	C65H120O6	3257.18	1919.07	2832.26	66806.9	46658.7	144411	68511.8	230730	315823	39313.4	41081.7	39095.2	C00422	HMDB0049308	131760105	-	-	-	-	ko00561,ko01100,ko04714,ko04923,ko04931,ko04975,ko04977,ko04979,ko05417	-	ko00561,ko01100,ko04714,ko04923,ko04931,ko04975,ko04977,ko04979,ko05417
LIPID-P-1025	TG(18:1_18:1_26:1)	GL	TG	1014.93	996.908	[M+NH4]+	C65H120O6	12847.6	12393.3	10964.1	875037	537321	1.48101e+06	1.78043e+06	6.9969e+06	5.78712e+06	613921	626774	573913	C00422	-	-	-	-	-	-	ko00561,ko01100,ko04714,ko04923,ko04931,ko04975,ko04977,ko04979,ko05417	-	ko00561,ko01100,ko04714,ko04923,ko04931,ko04975,ko04977,ko04979,ko05417
LIPID-P-1028	TG(10:0_18:1_18:3)	GL	TG	788.673	770.642	[M+NH4]+	C49H86O6	2503.28	6188.85	14513.5	16145.5	13344.1	26861.9	45019.5	50670.8	67515.2	32873.4	15884.1	18791.4	C00422	-	-	-	-	-	-	ko00561,ko01100,ko04714,ko04923,ko04931,ko04975,ko04977,ko04979,ko05417	-	ko00561,ko01100,ko04714,ko04923,ko04931,ko04975,ko04977,ko04979,ko05417
LIPID-P-1029	TG(16:1_16:1_16:2)	GL	TG	816.705	798.674	[M+NH4]+	C51H90O6	7906.13	21513.4	20201.9	90786.1	76034.1	61334.1	184531	157839	266828	33040.3	97577.4	96624.7	C00422	-	-	-	-	-	-	ko00561,ko01100,ko04714,ko04923,ko04931,ko04975,ko04977,ko04979,ko05417	-	ko00561,ko01100,ko04714,ko04923,ko04931,ko04975,ko04977,ko04979,ko05417
LIPID-P-1030	TG(14:1_16:1_18:2)	GL	TG	816.708	798.674	[M+NH4]+	C51H90O6	15732.6	2388.96	9314.74	133122	43138.2	80894.4	131838	104877	224915	74564	75256.6	56096.9	C00422	HMDB0047916	56938447	-	-	-	-	ko00561,ko01100,ko04714,ko04923,ko04931,ko04975,ko04977,ko04979,ko05417	-	ko00561,ko01100,ko04714,ko04923,ko04931,ko04975,ko04977,ko04979,ko05417
LIPID-P-1031	TG(12:0_18:2_18:2)	GL	TG	816.708	798.674	[M+NH4]+	C51H90O6	21783.7	8920.87	21860	29105	11517.4	46499.1	40798.1	45390.2	89677.8	35474.8	26611.3	33351.8	C00422	-	56936469	-	-	-	-	ko00561,ko01100,ko04714,ko04923,ko04931,ko04975,ko04977,ko04979,ko05417	-	ko00561,ko01100,ko04714,ko04923,ko04931,ko04975,ko04977,ko04979,ko05417
LIPID-P-1032	TG(12:0_18:1_18:3)	GL	TG	816.708	798.674	[M+NH4]+	C51H90O6	17868.3	8698.4	18890.1	115075	88934.5	112739	241054	164425	294917	104005	97566.6	124678	C00422	-	56937253	-	-	-	-	ko00561,ko01100,ko04714,ko04923,ko04931,ko04975,ko04977,ko04979,ko05417	-	ko00561,ko01100,ko04714,ko04923,ko04931,ko04975,ko04977,ko04979,ko05417
LIPID-P-1033	TG(14:0_16:1_18:3)	GL	TG	816.708	798.674	[M+NH4]+	C51H90O6	38848.7	7870.88	21999.9	204883	88692.2	114402	339337	230352	334350	157693	140905	173656	C00422	HMDB0042317	56938042	-	-	-	-	ko00561,ko01100,ko04714,ko04923,ko04931,ko04975,ko04977,ko04979,ko05417	-	ko00561,ko01100,ko04714,ko04923,ko04931,ko04975,ko04977,ko04979,ko05417
LIPID-P-1036	TG(14:0_18:2_18:2)	GL	TG	844.74	826.705	[M+NH4]+	C53H94O6	141957	108267	189022	538298	437493	516184	1.30636e+06	854389	1.43828e+06	582917	589245	569022	C00422	HMDB0042526	56936587	-	-	-	-	ko00561,ko01100,ko04714,ko04923,ko04931,ko04975,ko04977,ko04979,ko05417	-	ko00561,ko01100,ko04714,ko04923,ko04931,ko04975,ko04977,ko04979,ko05417
LIPID-P-1037	TG(16:1_16:1_18:2)	GL	TG	844.739	826.705	[M+NH4]+	C53H94O6	1.17651e+06	800620	1.1933e+06	6.54732e+06	3.2597e+06	3.9622e+06	1.0238e+07	7.10454e+06	1.12619e+07	4.372e+06	4.75399e+06	4.53923e+06	C00422	HMDB0005435	25240359	-	-	-	-	ko00561,ko01100,ko04714,ko04923,ko04931,ko04975,ko04977,ko04979,ko05417	-	ko00561,ko01100,ko04714,ko04923,ko04931,ko04975,ko04977,ko04979,ko05417
LIPID-P-1039	TG(16:0_16:1_18:3)	GL	TG	844.739	826.705	[M+NH4]+	C53H94O6	242038	183701	494133	1.5277e+06	1.31498e+06	1.25684e+06	1.93309e+06	2.78879e+06	4.91634e+06	1.72203e+06	1.69345e+06	1.71478e+06	C00422	HMDB0044067	9544033	-	-	-	-	ko00561,ko01100,ko04714,ko04923,ko04931,ko04975,ko04977,ko04979,ko05417	-	ko00561,ko01100,ko04714,ko04923,ko04931,ko04975,ko04977,ko04979,ko05417
LIPID-P-1040	TG(14:0_16:0_20:4)	GL	TG	844.74	826.705	[M+NH4]+	C53H94O6	297690	312214	381285	181665	468054	309357	426089	322489	438716	356032	343090	386386	C00422	HMDB0042140	56938026	-	-	-	-	ko00561,ko01100,ko04714,ko04923,ko04931,ko04975,ko04977,ko04979,ko05417	-	ko00561,ko01100,ko04714,ko04923,ko04931,ko04975,ko04977,ko04979,ko05417
LIPID-P-1042	TG(15:0_18:2_18:2)	GL	TG	858.755	840.721	[M+NH4]+	C54H96O6	34959.9	23456.9	59045.1	64845.1	75806.6	70198.5	99297.6	86532	124758	70562.8	71175.2	70290.1	C00422	HMDB0011711	53481043	-	-	-	-	ko00561,ko01100,ko04714,ko04923,ko04931,ko04975,ko04977,ko04979,ko05417	-	ko00561,ko01100,ko04714,ko04923,ko04931,ko04975,ko04977,ko04979,ko05417
LIPID-P-1043	TG(16:1_17:1_18:2)	GL	TG	858.752	840.721	[M+NH4]+	C54H96O6	16963.6	9191.62	23280.5	43350.4	30606.6	61288.3	140108	103217	126578	68073.7	92950.1	69527.6	C00422	-	9544055	-	-	-	-	ko00561,ko01100,ko04714,ko04923,ko04931,ko04975,ko04977,ko04979,ko05417	-	ko00561,ko01100,ko04714,ko04923,ko04931,ko04975,ko04977,ko04979,ko05417
LIPID-P-1044	TG(16:1_18:1_18:2)	GL	TG	872.77	854.736	[M+NH4]+	C55H98O6	3.48124e+06	2.51968e+06	4.01903e+06	1.07172e+07	8.07499e+06	1.28737e+07	1.91492e+07	1.41082e+07	2.01696e+07	1.1021e+07	1.08796e+07	1.0908e+07	C00422	HMDB0005440	25240364	-	-	-	-	ko00561,ko01100,ko04714,ko04923,ko04931,ko04975,ko04977,ko04979,ko05417	-	ko00561,ko01100,ko04714,ko04923,ko04931,ko04975,ko04977,ko04979,ko05417
LIPID-P-1046	TG(16:0_16:0_20:4)	GL	TG	872.774	854.736	[M+NH4]+	C55H98O6	3.29612e+06	3.42597e+06	2.31618e+06	2.2875e+06	6.57102e+06	4.33013e+06	3.50125e+06	1.93731e+06	3.53697e+06	2.83819e+06	2.71814e+06	2.91595e+06	C00422	HMDB0005363	9544125	-	-	-	-	ko00561,ko01100,ko04714,ko04923,ko04931,ko04975,ko04977,ko04979,ko05417	-	ko00561,ko01100,ko04714,ko04923,ko04931,ko04975,ko04977,ko04979,ko05417
LIPID-P-1048	TG(16:0_18:2_18:2)	GL	TG	872.77	854.736	[M+NH4]+	C55H98O6	5.11915e+06	4.1528e+06	5.95953e+06	1.48909e+07	1.29547e+07	1.81287e+07	2.83459e+07	2.2525e+07	3.67184e+07	1.522e+07	1.57902e+07	1.52841e+07	C00422	HMDB0005390	25240363	-	-	-	4838	ko00561,ko01100,ko04714,ko04923,ko04931,ko04975,ko04977,ko04979,ko05417	-	ko00561,ko01100,ko04714,ko04923,ko04931,ko04975,ko04977,ko04979,ko05417
LIPID-P-1051	TG(17:1_18:1_18:2)	GL	TG	886.785	868.752	[M+NH4]+	C56H100O6	154324	99912.1	175181	267969	246627	510600	932866	583542	614565	394775	358561	370818	C00422	-	-	-	-	-	-	ko00561,ko01100,ko04714,ko04923,ko04931,ko04975,ko04977,ko04979,ko05417	-	ko00561,ko01100,ko04714,ko04923,ko04931,ko04975,ko04977,ko04979,ko05417
LIPID-P-1053	TG(18:1_18:1_18:2)	GL	TG	900.802	882.768	[M+NH4]+	C57H102O6	1.59797e+07	1.36786e+07	1.7564e+07	3.35092e+07	3.0817e+07	6.47033e+07	6.36636e+07	5.61098e+07	8.23959e+07	4.81833e+07	4.62709e+07	4.86916e+07	C00422	HMDB0005455	25240371	-	-	-	-	ko00561,ko01100,ko04714,ko04923,ko04931,ko04975,ko04977,ko04979,ko05417	-	ko00561,ko01100,ko04714,ko04923,ko04931,ko04975,ko04977,ko04979,ko05417
LIPID-P-1056	TG(16:0_18:0_20:4)	GL	TG	900.802	882.768	[M+NH4]+	C57H102O6	596746	632131	332155	1.01643e+06	1.14774e+06	2.21833e+06	3.67066e+06	1.98945e+06	3.95773e+06	1.77036e+06	1.71465e+06	1.61496e+06	C00422	HMDB0005370	9544279	-	-	-	-	ko00561,ko01100,ko04714,ko04923,ko04931,ko04975,ko04977,ko04979,ko05417	-	ko00561,ko01100,ko04714,ko04923,ko04931,ko04975,ko04977,ko04979,ko05417
LIPID-P-1057	TG(17:1_18:1_20:2)	GL	TG	914.813	896.783	[M+NH4]+	C58H104O6	162928	118259	161562	351532	276307	692775	862777	488412	752941	467145	412861	467553	C00422	-	-	-	-	-	-	ko00561,ko01100,ko04714,ko04923,ko04931,ko04975,ko04977,ko04979,ko05417	4838	ko00561,ko01100,ko04714,ko04923,ko04931,ko04975,ko04977,ko04979,ko05417
LIPID-P-1058	TG(17:0_19:2_19:2)	GL	TG	914.816	896.783	[M+NH4]+	C58H104O6	28678.2	58959.8	63016.1	100703	117276	195397	340492	179709	239604	213144	180092	172331	C00422	-	-	-	-	-	-	ko00561,ko01100,ko04714,ko04923,ko04931,ko04975,ko04977,ko04979,ko05417	-	ko00561,ko01100,ko04714,ko04923,ko04931,ko04975,ko04977,ko04979,ko05417
LIPID-P-1062	TG(18:0_18:1_20:3)	GL	TG	928.831	910.799	[M+NH4]+	C59H106O6	1.10614e+06	1.50352e+06	1.76068e+06	763771	938159	1.55999e+06	1.83016e+06	699264	2.03732e+06	1.10724e+06	1.00358e+06	1.01035e+06	C00422	HMDB0044953	9544513	-	-	-	-	ko00561,ko01100,ko04714,ko04923,ko04931,ko04975,ko04977,ko04979,ko05417	-	ko00561,ko01100,ko04714,ko04923,ko04931,ko04975,ko04977,ko04979,ko05417
LIPID-P-1064	TG(16:0_18:1_22:3)	GL	TG	928.83	910.799	[M+NH4]+	C59H106O6	377362	752587	543372	213243	510574	426613	774622	333401	569295	420786	422957	418032	C00422	-	-	-	-	-	-	ko00561,ko01100,ko04714,ko04923,ko04931,ko04975,ko04977,ko04979,ko05417	-	ko00561,ko01100,ko04714,ko04923,ko04931,ko04975,ko04977,ko04979,ko05417
LIPID-P-1065	TG(18:1_18:2_20:1)	GL	TG	928.82	910.799	[M+NH4]+	C59H106O6	874485	823292	894357	1.16856e+06	1.0082e+06	1.74431e+06	2.38686e+06	506145	1.63069e+06	1.5664e+06	1.50788e+06	1.621e+06	C00422	HMDB0005460	25240379	-	-	-	-	ko00561,ko01100,ko04714,ko04923,ko04931,ko04975,ko04977,ko04979,ko05417	-	ko00561,ko01100,ko04714,ko04923,ko04931,ko04975,ko04977,ko04979,ko05417
LIPID-P-1070	TG(18:0_18:1_22:3)	GL	TG	956.858	938.83	[M+NH4]+	C61H110O6	244860	447889	187955	141436	331160	401978	709149	219677	383698	330374	343765	388059	C00422	-	9544943	-	-	-	-	ko00561,ko01100,ko04714,ko04923,ko04931,ko04975,ko04977,ko04979,ko05417	-	ko00561,ko01100,ko04714,ko04923,ko04931,ko04975,ko04977,ko04979,ko05417
LIPID-P-1071	TG(18:1_18:1_22:2)	GL	TG	956.862	938.83	[M+NH4]+	C61H110O6	79583.7	66371.5	92266.1	237154	184029	362954	340412	204050	373945	279790	287968	302357	C00422	HMDB0049911	131760681	-	-	-	-	ko00561,ko01100,ko04714,ko04923,ko04931,ko04975,ko04977,ko04979,ko05417	-	ko00561,ko01100,ko04714,ko04923,ko04931,ko04975,ko04977,ko04979,ko05417
LIPID-P-1072	TG(18:1_22:1_18:2)	GL	TG	956.863	938.83	[M+NH4]+	C61H110O6	89992.1	29324.7	20157.9	123807	58263.9	213019	155805	131036	171321	167314	192105	200123	C00422	HMDB0049351	131760148	-	-	-	-	ko00561,ko01100,ko04714,ko04923,ko04931,ko04975,ko04977,ko04979,ko05417	-	ko00561,ko01100,ko04714,ko04923,ko04931,ko04975,ko04977,ko04979,ko05417
LIPID-P-1075	TG(18:1_24:1_18:2)	GL	TG	984.895	966.862	[M+NH4]+	C63H114O6	124432	92093.7	133005	882534	922124	1.21893e+06	2.38793e+06	2.24383e+06	2.31314e+06	1.23622e+06	1.33892e+06	1.22253e+06	C00422	HMDB0049372	131760169	-	-	-	-	ko00561,ko01100,ko04714,ko04923,ko04931,ko04975,ko04977,ko04979,ko05417	-	ko00561,ko01100,ko04714,ko04923,ko04931,ko04975,ko04977,ko04979,ko05417
LIPID-P-1079	TG(20:1_24:1_18:2)	GL	TG	1012.93	994.893	[M+NH4]+	C65H118O6	5901.98	1159.4	2610.19	61563.4	27816.1	61631	129658	113866	208044	59613.9	50601.8	55155.4	C00422	HMDB0050570	131761312	-	-	-	-	ko00561,ko01100,ko04714,ko04923,ko04931,ko04975,ko04977,ko04979,ko05417	-	ko00561,ko01100,ko04714,ko04923,ko04931,ko04975,ko04977,ko04979,ko05417
LIPID-P-1086	TG(16:1_16:1_18:3)	GL	TG	842.717	824.689	[M+NH4]+	C53H92O6	30934.3	11283.6	49340.1	164673	123726	150641	522347	295266	417376	162675	192717	124442	C00422	HMDB0048604	9544045	-	-	-	-	ko00561,ko01100,ko04714,ko04923,ko04931,ko04975,ko04977,ko04979,ko05417	-	ko00561,ko01100,ko04714,ko04923,ko04931,ko04975,ko04977,ko04979,ko05417
LIPID-P-1088	TG(14:1_18:2_18:2)	GL	TG	842.726	824.689	[M+NH4]+	C53H92O6	6466.19	7875.54	27167	44576	37433.2	59451.1	78205.6	29517.1	81980.9	55042.3	49657.5	51128.1	C00422	HMDB0048077	56936645	-	-	-	-	ko00561,ko01100,ko04714,ko04923,ko04931,ko04975,ko04977,ko04979,ko05417	-	ko00561,ko01100,ko04714,ko04923,ko04931,ko04975,ko04977,ko04979,ko05417
LIPID-P-1090	TG(14:0_16:1_20:4)	GL	TG	842.724	824.689	[M+NH4]+	C53H92O6	48119	27057.1	34302.4	26587.9	59941.3	48068.4	125271	77852	120491	38401.6	50504.6	67832.5	C00422	HMDB0042320	56938051	-	-	-	-	ko00561,ko01100,ko04714,ko04923,ko04931,ko04975,ko04977,ko04979,ko05417	-	ko00561,ko01100,ko04714,ko04923,ko04931,ko04975,ko04977,ko04979,ko05417
LIPID-P-1095	TG(16:1_18:2_18:2)	GL	TG	870.754	852.721	[M+NH4]+	C55H96O6	839627	727707	1.11626e+06	1.70899e+06	1.333e+06	2.36978e+06	5.00007e+06	2.97147e+06	4.97165e+06	2.04457e+06	2.06798e+06	2.0282e+06	C00422	HMDB0005446	25240366	-	-	-	-	ko00561,ko01100,ko04714,ko04923,ko04931,ko04975,ko04977,ko04979,ko05417	-	ko00561,ko01100,ko04714,ko04923,ko04931,ko04975,ko04977,ko04979,ko05417
LIPID-P-1096	TG(16:0_18:2_18:3)	GL	TG	870.752	852.721	[M+NH4]+	C55H96O6	379863	345430	472828	792337	725192	916183	1.82893e+06	367013	2.42271e+06	965228	904395	929004	C00422	HMDB0044263	25240367	-	-	-	-	ko00561,ko01100,ko04714,ko04923,ko04931,ko04975,ko04977,ko04979,ko05417	-	ko00561,ko01100,ko04714,ko04923,ko04931,ko04975,ko04977,ko04979,ko05417
LIPID-P-1097	TG(16:1_18:1_18:3)	GL	TG	870.746	852.721	[M+NH4]+	C55H96O6	705352	709773	892979	2.45196e+06	1.67401e+06	3.01022e+06	7.48703e+06	4.58113e+06	7.8579e+06	2.92771e+06	3.11913e+06	2.88548e+06	C00422	HMDB0048648	9544133	-	-	-	-	ko00561,ko01100,ko04714,ko04923,ko04931,ko04975,ko04977,ko04979,ko05417	-	ko00561,ko01100,ko04714,ko04923,ko04931,ko04975,ko04977,ko04979,ko05417
LIPID-P-1098	TG(16:0_16:1_20:4)	GL	TG	870.755	852.721	[M+NH4]+	C55H96O6	719162	455832	718666	981876	1.3513e+06	1.21095e+06	2.04117e+06	1.24755e+06	2.41255e+06	1.27976e+06	1.04469e+06	1.11484e+06	C00422	HMDB0005380	9544150	-	-	-	-	ko00561,ko01100,ko04714,ko04923,ko04931,ko04975,ko04977,ko04979,ko05417	-	ko00561,ko01100,ko04714,ko04923,ko04931,ko04975,ko04977,ko04979,ko05417
LIPID-P-1101	TG(17:1_18:2_18:2)	GL	TG	884.771	866.736	[M+NH4]+	C56H98O6	10505	16130.4	34904.9	41111.5	42549.2	74335.2	84509.6	39131.3	60513.6	43357.1	45842.1	46814.2	C00422	-	9544183	-	-	-	-	ko00561,ko01100,ko04714,ko04923,ko04931,ko04975,ko04977,ko04979,ko05417	-	ko00561,ko01100,ko04714,ko04923,ko04931,ko04975,ko04977,ko04979,ko05417
LIPID-P-1104	TG(18:1_18:2_18:2)	GL	TG	898.786	880.752	[M+NH4]+	C57H100O6	1.42732e+06	1.29514e+06	2.02144e+06	2.171e+06	2.27894e+06	3.97539e+06	6.36949e+06	3.27369e+06	5.41844e+06	3.13158e+06	3.35179e+06	3.51797e+06	C00422	HMDB0005461	25240373	-	-	-	-	ko00561,ko01100,ko04714,ko04923,ko04931,ko04975,ko04977,ko04979,ko05417	-	ko00561,ko01100,ko04714,ko04923,ko04931,ko04975,ko04977,ko04979,ko05417
LIPID-P-1105	TG(16:0_18:1_20:4)	GL	TG	898.786	880.752	[M+NH4]+	C57H100O6	1.16359e+07	1.14514e+07	1.36041e+07	1.1847e+07	2.4108e+07	2.51484e+07	2.80725e+07	1.50942e+07	2.73126e+07	1.72147e+07	1.61462e+07	1.90218e+07	C00422	HMDB0005385	9544319	-	-	-	-	ko00561,ko01100,ko04714,ko04923,ko04931,ko04975,ko04977,ko04979,ko05417	-	ko00561,ko01100,ko04714,ko04923,ko04931,ko04975,ko04977,ko04979,ko05417
LIPID-P-1106	TG(16:1_18:1_20:3)	GL	TG	898.786	880.752	[M+NH4]+	C57H100O6	297666	293520	466737	586407	602354	926851	1.38494e+06	725349	1.46057e+06	705280	727970	817974	C00422	HMDB0048643	9544316	-	-	-	-	ko00561,ko01100,ko04714,ko04923,ko04931,ko04975,ko04977,ko04979,ko05417	-	ko00561,ko01100,ko04714,ko04923,ko04931,ko04975,ko04977,ko04979,ko05417
LIPID-P-1108	TG(17:0_18:1_20:4)	GL	TG	912.798	894.768	[M+NH4]+	C58H102O6	40230.7	13787.9	32056.2	7742.68	29653.3	33030.7	44224.2	4894.36	22262.1	29714.9	32104.6	28551.6	C00422	-	-	-	-	-	-	ko00561,ko01100,ko04714,ko04923,ko04931,ko04975,ko04977,ko04979,ko05417	-	ko00561,ko01100,ko04714,ko04923,ko04931,ko04975,ko04977,ko04979,ko05417
LIPID-P-1113	TG(18:0_18:3_20:2)	GL	TG	926.818	908.783	[M+NH4]+	C59H104O6	537754	430332	644328	439693	410164	588258	1.18354e+06	322608	900289	698864	757593	682868	C00422	HMDB0045114	9544563	-	-	-	-	ko00561,ko01100,ko04714,ko04923,ko04931,ko04975,ko04977,ko04979,ko05417	-	ko00561,ko01100,ko04714,ko04923,ko04931,ko04975,ko04977,ko04979,ko05417
LIPID-P-1114	TG(16:0_18:1_22:4)	GL	TG	926.815	908.783	[M+NH4]+	C59H104O6	1.36504e+06	1.37956e+06	1.51958e+06	1.28132e+06	2.44138e+06	2.20019e+06	3.47501e+06	1.08179e+06	2.97015e+06	1.87357e+06	2.09051e+06	1.82802e+06	C00422	HMDB0044128	9544736	-	-	-	-	ko00561,ko01100,ko04714,ko04923,ko04931,ko04975,ko04977,ko04979,ko05417	-	ko00561,ko01100,ko04714,ko04923,ko04931,ko04975,ko04977,ko04979,ko05417
LIPID-P-1115	TG(18:1_18:2_20:2)	GL	TG	926.815	908.783	[M+NH4]+	C59H104O6	1.70107e+06	1.96052e+06	2.24051e+06	2.15701e+06	6.70113e+06	1.32656e+07	1.46713e+07	7.03951e+06	1.38601e+07	9.49805e+06	9.0763e+06	8.66578e+06	C00422	HMDB0049395	131760192	-	-	-	-	ko00561,ko01100,ko04714,ko04923,ko04931,ko04975,ko04977,ko04979,ko05417	-	ko00561,ko01100,ko04714,ko04923,ko04931,ko04975,ko04977,ko04979,ko05417
LIPID-P-1116	TG(18:0_18:1_20:4)	GL	TG	926.817	908.783	[M+NH4]+	C59H104O6	2.93351e+06	3.33556e+06	2.81996e+06	1.48532e+06	3.44643e+06	3.70887e+06	4.68949e+06	2.00058e+06	4.48032e+06	3.10774e+06	3.08896e+06	2.66389e+06	C00422	HMDB0005406	9544577	-	-	-	-	ko00561,ko01100,ko04714,ko04923,ko04931,ko04975,ko04977,ko04979,ko05417	-	ko00561,ko01100,ko04714,ko04923,ko04931,ko04975,ko04977,ko04979,ko05417
LIPID-P-1117	TG(18:2_18:2_20:1)	GL	TG	926.816	908.783	[M+NH4]+	C59H104O6	164721	112910	183745	160028	198523	457907	430322	195853	361996	254957	277617	290767	C00422	HMDB0005473	25240380	-	-	-	-	ko00561,ko01100,ko04714,ko04923,ko04931,ko04975,ko04977,ko04979,ko05417	-	ko00561,ko01100,ko04714,ko04923,ko04931,ko04975,ko04977,ko04979,ko05417
LIPID-P-1124	TG(18:0_18:1_22:4)	GL	TG	954.846	936.815	[M+NH4]+	C61H108O6	440284	352021	271170	230200	402702	491134	595362	236410	670093	386228	392628	428077	C00422	HMDB0044956	131755969	-	-	-	-	ko00561,ko01100,ko04714,ko04923,ko04931,ko04975,ko04977,ko04979,ko05417	-	ko00561,ko01100,ko04714,ko04923,ko04931,ko04975,ko04977,ko04979,ko05417
LIPID-P-1125	TG(16:0_18:1_24:4)	GL	TG	954.844	936.815	[M+NH4]+	C61H108O6	39641	12704.3	31388.7	8746.72	48637	23173.2	20634.6	26622	12323.7	7765.51	11306.9	17009.5	C00422	-	-	-	-	-	-	ko00561,ko01100,ko04714,ko04923,ko04931,ko04975,ko04977,ko04979,ko05417	-	ko00561,ko01100,ko04714,ko04923,ko04931,ko04975,ko04977,ko04979,ko05417
LIPID-P-1128	TG(16:0_18:2_16:4)	GL	TG	840.707	822.674	[M+NH4]+	C53H90O6	11891	6199.85	31225	117622	181926	145396	138989	280814	268134	143080	107269	131989	C00422	-	-	-	-	-	-	ko00561,ko01100,ko04714,ko04923,ko04931,ko04975,ko04977,ko04979,ko05417	-	ko00561,ko01100,ko04714,ko04923,ko04931,ko04975,ko04977,ko04979,ko05417
LIPID-P-1136	TG(16:0_16:1_20:5)	GL	TG	868.739	850.705	[M+NH4]+	C55H94O6	53123.2	58566.5	38025.7	878799	357574	311377	289333	602636	831863	293785	254623	260426	C00422	HMDB0044077	9544180	-	-	-	-	ko00561,ko01100,ko04714,ko04923,ko04931,ko04975,ko04977,ko04979,ko05417	-	ko00561,ko01100,ko04714,ko04923,ko04931,ko04975,ko04977,ko04979,ko05417
LIPID-P-1137	TG(16:1_18:2_18:3)	GL	TG	868.738	850.705	[M+NH4]+	C55H94O6	30985.4	48811	68286.9	52082.9	62390.3	84976.1	327115	93579.4	170707	97887	126457	120596	C00422	HMDB0048751	9544158	-	-	-	-	ko00561,ko01100,ko04714,ko04923,ko04931,ko04975,ko04977,ko04979,ko05417	-	ko00561,ko01100,ko04714,ko04923,ko04931,ko04975,ko04977,ko04979,ko05417
LIPID-P-1138	TG(16:0_18:2_18:4)	GL	TG	868.742	850.705	[M+NH4]+	C55H94O6	13614.5	1934.26	29648.7	38107.8	42058.2	59496.7	199438	147526	212984	65763	82338.7	72137.6	C00422	HMDB0044271	56939514	-	-	-	-	ko00561,ko01100,ko04714,ko04923,ko04931,ko04975,ko04977,ko04979,ko05417	-	ko00561,ko01100,ko04714,ko04923,ko04931,ko04975,ko04977,ko04979,ko05417
LIPID-P-1143	TG(18:1_18:2_18:3)	GL	TG	896.771	878.736	[M+NH4]+	C57H98O6	286624	329401	572599	510778	589194	1.33188e+06	2.7328e+06	1.32085e+06	2.42545e+06	914808	1.00703e+06	966154	C00422	HMDB0010481	53480537	-	-	-	-	ko00561,ko01100,ko04714,ko04923,ko04931,ko04975,ko04977,ko04979,ko05417	-	ko00561,ko01100,ko04714,ko04923,ko04931,ko04975,ko04977,ko04979,ko05417
LIPID-P-1144	TG(16:0_18:2_20:4)	GL	TG	896.772	878.736	[M+NH4]+	C57H98O6	3.20279e+06	2.31826e+06	3.11711e+06	1.65269e+06	3.98539e+06	4.33805e+06	3.89423e+06	2.01229e+06	4.25756e+06	2.81024e+06	3.02509e+06	2.93845e+06	C00422	HMDB0005391	9544362	-	-	-	-	ko00561,ko01100,ko04714,ko04923,ko04931,ko04975,ko04977,ko04979,ko05417	-	ko00561,ko01100,ko04714,ko04923,ko04931,ko04975,ko04977,ko04979,ko05417
LIPID-P-1145	TG(16:0_16:1_22:5)	GL	TG	896.771	878.736	[M+NH4]+	C57H98O6	126429	100292	228097	193664	282442	382013	650163	298448	694713	331091	334203	330091	C00422	HMDB0044073	9544488	-	-	-	-	ko00561,ko01100,ko04714,ko04923,ko04931,ko04975,ko04977,ko04979,ko05417	-	ko00561,ko01100,ko04714,ko04923,ko04931,ko04975,ko04977,ko04979,ko05417
LIPID-P-1146	TG(16:0_16:0_22:6)	GL	TG	896.771	878.736	[M+NH4]+	C57H98O6	89868.8	105805	113266	108929	254874	236289	122230	99547.9	190192	153094	114227	149230	C00422	HMDB0010418	9544489	-	-	-	-	ko00561,ko01100,ko04714,ko04923,ko04931,ko04975,ko04977,ko04979,ko05417	-	ko00561,ko01100,ko04714,ko04923,ko04931,ko04975,ko04977,ko04979,ko05417
LIPID-P-1149	TG(16:0_18:1_22:5)	GL	TG	924.802	906.768	[M+NH4]+	C59H102O6	304987	338496	439176	396349	418769	477414	1.17279e+06	363424	1.08342e+06	546590	524555	541476	C00422	HMDB0044134	9544810	-	-	-	-	ko00561,ko01100,ko04714,ko04923,ko04931,ko04975,ko04977,ko04979,ko05417	-	ko00561,ko01100,ko04714,ko04923,ko04931,ko04975,ko04977,ko04979,ko05417
LIPID-P-1150	TG(18:0_18:2_20:4)	GL	TG	924.802	906.768	[M+NH4]+	C59H102O6	3.8349e+06	3.00337e+06	4.53041e+06	3.52171e+06	6.61604e+06	1.29875e+07	1.44184e+07	7.28246e+06	1.89575e+07	8.95558e+06	8.25963e+06	9.00788e+06	C00422	HMDB0005412	9544638	-	-	-	-	ko00561,ko01100,ko04714,ko04923,ko04931,ko04975,ko04977,ko04979,ko05417	-	ko00561,ko01100,ko04714,ko04923,ko04931,ko04975,ko04977,ko04979,ko05417
LIPID-P-1151	TG(16:0_18:0_22:6)	GL	TG	924.802	906.768	[M+NH4]+	C59H102O6	101779	85342.8	74081.7	63521	115759	155111	71425.3	83833.7	124612	97943.4	98208.8	105049	C00422	HMDB0043939	9544814	-	-	-	-	ko00561,ko01100,ko04714,ko04923,ko04931,ko04975,ko04977,ko04979,ko05417	-	ko00561,ko01100,ko04714,ko04923,ko04931,ko04975,ko04977,ko04979,ko05417
LIPID-P-1152	TG(18:2_18:2_20:2)	GL	TG	924.802	906.768	[M+NH4]+	C59H102O6	574574	317792	535214	292493	355051	742169	225804	391305	904071	506136	489087	470461	C00422	HMDB0010491	9544625	-	-	-	-	ko00561,ko01100,ko04714,ko04923,ko04931,ko04975,ko04977,ko04979,ko05417	-	ko00561,ko01100,ko04714,ko04923,ko04931,ko04975,ko04977,ko04979,ko05417
LIPID-P-1155	TG(18:1_18:1_22:4)	GL	TG	952.832	934.799	[M+NH4]+	C61H106O6	390710	238698	312929	334725	412213	785593	898855	411478	1.04497e+06	618209	629575	563955	C00422	HMDB0010467	9545182	-	-	-	-	ko00561,ko01100,ko04714,ko04923,ko04931,ko04975,ko04977,ko04979,ko05417	-	ko00561,ko01100,ko04714,ko04923,ko04931,ko04975,ko04977,ko04979,ko05417
LIPID-P-1166	TG(16:1_16:1_20:5)	GL	TG	866.724	848.689	[M+NH4]+	C55H92O6	14311.1	9021.27	20005.1	180076	81731.7	87507.3	54840.7	179662	198203	78895	69591.6	60084	C00422	HMDB0048607	56938198	-	-	-	-	ko00561,ko01100,ko04714,ko04923,ko04931,ko04975,ko04977,ko04979,ko05417	-	ko00561,ko01100,ko04714,ko04923,ko04931,ko04975,ko04977,ko04979,ko05417
LIPID-P-1169	TG(18:2_18:2_18:3)	GL	TG	894.755	876.721	[M+NH4]+	C57H96O6	111804	150381	251622	177941	199997	244627	209798	107373	157047	199908	137453	181740	C00422	HMDB0010490	9544383	-	-	-	-	ko00561,ko01100,ko04714,ko04923,ko04931,ko04975,ko04977,ko04979,ko05417	-	ko00561,ko01100,ko04714,ko04923,ko04931,ko04975,ko04977,ko04979,ko05417
LIPID-P-1170	TG(16:0_18:2_20:5)	GL	TG	894.752	876.721	[M+NH4]+	C57H96O6	48342.4	160573	179434	1.58746e+06	1.08081e+06	1.43991e+06	962094	2.1177e+06	2.91329e+06	960946	861797	837291	C00422	HMDB0044273	9544414	-	-	-	-	ko00561,ko01100,ko04714,ko04923,ko04931,ko04975,ko04977,ko04979,ko05417	-	ko00561,ko01100,ko04714,ko04923,ko04931,ko04975,ko04977,ko04979,ko05417
LIPID-P-1171	TG(16:0_16:1_22:6)	GL	TG	894.755	876.721	[M+NH4]+	C57H96O6	72113.5	52743.4	62003.6	22621.8	66262.7	88714.5	63476.5	42596.5	68420.3	58764.1	56672.4	55260.4	C00422	HMDB0044079	9544548	-	-	-	-	ko00561,ko01100,ko04714,ko04923,ko04931,ko04975,ko04977,ko04979,ko05417	-	ko00561,ko01100,ko04714,ko04923,ko04931,ko04975,ko04977,ko04979,ko05417
LIPID-P-1176	TG(18:1_18:2_20:4)	GL	TG	922.783	904.752	[M+NH4]+	C59H100O6	1.03839e+06	628927	1.03226e+06	430028	863864	1.34353e+06	1.21921e+06	655058	1.63066e+06	926562	883618	928139	C00422	HMDB0005462	9544702	-	-	-	-	ko00561,ko01100,ko04714,ko04923,ko04931,ko04975,ko04977,ko04979,ko05417	-	ko00561,ko01100,ko04714,ko04923,ko04931,ko04975,ko04977,ko04979,ko05417
LIPID-P-1177	TG(16:0_18:1_22:6)	GL	TG	922.786	904.752	[M+NH4]+	C59H100O6	935019	656846	1.26392e+06	444473	1.20641e+06	1.61885e+06	892091	673918	1.56424e+06	1.25504e+06	1.14496e+06	1.14876e+06	C00422	HMDB0044135	9544886	-	-	-	-	ko00561,ko01100,ko04714,ko04923,ko04931,ko04975,ko04977,ko04979,ko05417	-	ko00561,ko01100,ko04714,ko04923,ko04931,ko04975,ko04977,ko04979,ko05417
LIPID-P-1181	TG(18:0_18:1_22:6)	GL	TG	950.818	932.783	[M+NH4]+	C61H104O6	119212	120348	124290	62172.9	181603	301529	69865.5	61364.4	151015	181940	161316	147819	C00422	HMDB0044936	9545272	-	-	-	-	ko00561,ko01100,ko04714,ko04923,ko04931,ko04975,ko04977,ko04979,ko05417	-	ko00561,ko01100,ko04714,ko04923,ko04931,ko04975,ko04977,ko04979,ko05417
LIPID-P-1182	TG(18:1_18:1_22:5)	GL	TG	950.818	932.783	[M+NH4]+	C61H104O6	235606	226235	258067	63359.2	125047	286987	65983.3	174092	83928.2	231092	209952	107561	C00422	HMDB0010468	9545266	-	-	-	-	ko00561,ko01100,ko04714,ko04923,ko04931,ko04975,ko04977,ko04979,ko05417	-	ko00561,ko01100,ko04714,ko04923,ko04931,ko04975,ko04977,ko04979,ko05417
LIPID-P-1183	TG(18:1_18:2_22:4)	GL	TG	950.818	932.783	[M+NH4]+	C61H104O6	83089	39613.8	59311.8	45173.5	61501.2	101569	94872.4	38151.4	130550	56163.4	67883.6	70503.9	C00422	HMDB0049399	9545259	-	-	-	-	ko00561,ko01100,ko04714,ko04923,ko04931,ko04975,ko04977,ko04979,ko05417	-	ko00561,ko01100,ko04714,ko04923,ko04931,ko04975,ko04977,ko04979,ko05417
LIPID-P-1195	TG(14:1_16:1_22:6)	GL	TG	864.705	846.674	[M+NH4]+	C55H90O6	49275.6	60266.7	106833	1.11484e+06	628361	652353	686443	1.4196e+06	1.27453e+06	495293	462297	500311	C00422	HMDB0047929	131758770	-	-	-	-	ko00561,ko01100,ko04714,ko04923,ko04931,ko04975,ko04977,ko04979,ko05417	-	ko00561,ko01100,ko04714,ko04923,ko04931,ko04975,ko04977,ko04979,ko05417
LIPID-P-1200	TG(16:0_18:2_22:6)	GL	TG	920.766	902.736	[M+NH4]+	C59H98O6	92586.1	73383.9	107594	16997.4	71845.1	93259	74316.6	62532.8	140391	115671	68996.5	62339.1	C00422	HMDB0044275	9544960	-	-	-	-	ko00561,ko01100,ko04714,ko04923,ko04931,ko04975,ko04977,ko04979,ko05417	-	ko00561,ko01100,ko04714,ko04923,ko04931,ko04975,ko04977,ko04979,ko05417
LIPID-P-1201	TG(16:1_18:1_22:6)	GL	TG	920.766	902.736	[M+NH4]+	C59H98O6	12311.7	19322.6	10641.5	40794.3	39360.2	41838.6	43859.3	60950.8	96544.5	28174	24185	28497.6	C00422	HMDB0048631	9544961	-	-	-	-	ko00561,ko01100,ko04714,ko04923,ko04931,ko04975,ko04977,ko04979,ko05417	-	ko00561,ko01100,ko04714,ko04923,ko04931,ko04975,ko04977,ko04979,ko05417
LIPID-P-1202	TG(16:1_16:1_24:6)	GL	TG	920.766	902.736	[M+NH4]+	C59H98O6	222543	180191	375034	2.70899e+06	2.20323e+06	3.03377e+06	2.32641e+06	3.63523e+06	4.34747e+06	1.59434e+06	1.44447e+06	1.42485e+06	C00422	-	-	-	-	-	-	ko00561,ko01100,ko04714,ko04923,ko04931,ko04975,ko04977,ko04979,ko05417	-	ko00561,ko01100,ko04714,ko04923,ko04931,ko04975,ko04977,ko04979,ko05417
LIPID-P-1205	TG(18:1_18:1_22:6)	GL	TG	948.797	930.768	[M+NH4]+	C61H102O6	66393	54581.9	101789	596876	614934	1.00542e+06	606018	951218	1.17193e+06	478607	427336	377899	C00422	HMDB0010465	9545350	-	-	-	-	ko00561,ko01100,ko04714,ko04923,ko04931,ko04975,ko04977,ko04979,ko05417	-	ko00561,ko01100,ko04714,ko04923,ko04931,ko04975,ko04977,ko04979,ko05417
LIPID-P-1206	TG(18:0_18:2_22:6)	GL	TG	948.801	930.768	[M+NH4]+	C61H102O6	81566.5	51342.7	99613.4	39245.5	121475	267167	89380	108572	179159	107882	131760	115850	C00422	HMDB0045098	9545349	-	-	-	-	ko00561,ko01100,ko04714,ko04923,ko04931,ko04975,ko04977,ko04979,ko05417	-	ko00561,ko01100,ko04714,ko04923,ko04931,ko04975,ko04977,ko04979,ko05417
LIPID-P-1208	TG(17:1_17:1_24:6)	GL	TG	948.801	930.768	[M+NH4]+	C61H102O6	26639.7	20031.8	72432.9	385866	411543	425250	272614	477509	646366	266634	188875	158161	C00422	-	-	-	-	-	-	ko00561,ko01100,ko04714,ko04923,ko04931,ko04975,ko04977,ko04979,ko05417	-	ko00561,ko01100,ko04714,ko04923,ko04931,ko04975,ko04977,ko04979,ko05417
LIPID-P-1210	TG(18:1_20:3_22:4)	GL	TG	976.83	958.799	[M+NH4]+	C63H106O6	8246.77	9481.86	8859.91	79474.2	88560.5	131126	79626.9	164386	142541	83932	88214.5	45149.3	C00422	HMDB0049336	9545707	-	-	-	-	ko00561,ko01100,ko04714,ko04923,ko04931,ko04975,ko04977,ko04979,ko05417	-	ko00561,ko01100,ko04714,ko04923,ko04931,ko04975,ko04977,ko04979,ko05417
LIPID-P-1213	TG(16:0_18:4_20:5)	GL	TG	890.718	872.689	[M+NH4]+	C57H92O6	104554	30769.4	93989	1.61564e+07	1.19452e+07	1.71185e+07	7.82871e+06	1.86679e+07	1.71664e+07	7.87776e+06	7.96972e+06	8.28267e+06	C00422	HMDB0044525	56939545	-	-	-	-	ko00561,ko01100,ko04714,ko04923,ko04931,ko04975,ko04977,ko04979,ko05417	-	ko00561,ko01100,ko04714,ko04923,ko04931,ko04975,ko04977,ko04979,ko05417
LIPID-P-1218	TG(18:2_20:3_20:4)	GL	TG	946.786	928.752	[M+NH4]+	C61H100O6	103443	79677.4	75804.4	31226.3	94332.7	203589	157497	69062.7	175283	104182	114069	127977	C00422	HMDB0052580	9545201	-	-	-	-	ko00561,ko01100,ko04714,ko04923,ko04931,ko04975,ko04977,ko04979,ko05417	-	ko00561,ko01100,ko04714,ko04923,ko04931,ko04975,ko04977,ko04979,ko05417
LIPID-P-1227	TG(18:2_20:4_20:4)	GL	TG	944.771	926.736	[M+NH4]+	C61H98O6	4585.96	9	15478.6	20336.8	20115.9	68201.8	27962.5	44780.8	65674.3	25933.9	19928.6	39889.4	C00422	HMDB0005476	9545277	-	-	-	-	ko00561,ko01100,ko04714,ko04923,ko04931,ko04975,ko04977,ko04979,ko05417	-	ko00561,ko01100,ko04714,ko04923,ko04931,ko04975,ko04977,ko04979,ko05417
LIPID-P-1302	Carnitine C20:4	FA	CAR	448.343	447.335	[M+H]+	C27H45NO4	7810.4	16052.8	10763.3	4332.67	6920.39	8701.15	8423.24	10768	14774.3	7303.68	6954.92	9753.54	C02301	-	71464486	-	-	-	-	ko04714	-	ko00561,ko01100,ko04714,ko04923,ko04931,ko04975,ko04977,ko04979,ko05417
LIPID-P-1309	PE(P-16:0_16:0)	GP	PE-P	676.528	675.52	[M+H]+	C37H74NO7P	120778	182497	189274	112143	152061	92500.2	59834.1	123055	219671	115907	118483	120213	C00350	HMDB0011158	52925046	-	-	72743	-	ko00563,ko00564,ko01100,ko04136,ko04140,ko04723,ko05130,ko05167	-	ko00561,ko01100,ko04714,ko04923,ko04931,ko04975,ko04977,ko04979,ko05417
LIPID-P-1316	PE(P-15:0_18:1)	GP	PE-P	688.528	687.52	[M+H]+	C38H74NO7P	24904.8	16065.2	20357.8	4212.49	5188.12	9085.89	3808.85	16601.9	15494.9	14882.3	9302.65	15341.9	C00350	-	-	-	-	-	-	ko00563,ko00564,ko01100,ko04136,ko04140,ko04723,ko05130,ko05167	-	ko00561,ko01100,ko04714,ko04923,ko04931,ko04975,ko04977,ko04979,ko05417
LIPID-P-1317	PE(P-17:0_18:1)	GP	PE-P	716.559	715.552	[M+H]+	C40H78NO7P	21258.5	33897.5	38168.6	16879.1	17068.6	18779	8691.79	27056.8	22675.4	17789.9	19854.5	20002.1	C00350	-	-	-	-	-	-	ko00563,ko00564,ko01100,ko04136,ko04140,ko04723,ko05130,ko05167	-	ko00561,ko01100,ko04714,ko04923,ko04931,ko04975,ko04977,ko04979,ko05417
LIPID-P-1318	PE(P-16:0_20:1)	GP	PE-P	730.575	729.567	[M+H]+	C41H80NO7P	104600	185414	174519	118341	120768	108844	63360.4	131641	233595	127618	125222	122443	C00350	HMDB0011348	52925058	-	-	-	-	ko00563,ko00564,ko01100,ko04136,ko04140,ko04723,ko05130,ko05167	-	ko04714
LIPID-P-1322	PE(P-20:0_18:1)	GP	PE-P	758.606	757.599	[M+H]+	C43H84NO7P	68354.7	107507	127956	36601.1	34673.4	39876	55837.3	89319.7	122217	70877.8	54744.1	67906.3	C00350	-	52925107	-	-	-	-	ko00563,ko00564,ko01100,ko04136,ko04140,ko04723,ko05130,ko05167	-	ko00563,ko00564,ko01100,ko04136,ko04140,ko04723,ko05130,ko05167
LIPID-P-1323	PE(P-18:0_20:1)	GP	PE-P	758.606	757.599	[M+H]+	C43H84NO7P	178357	392920	352409	185967	376790	404346	161186	386277	718164	305590	231490	296311	C00350	HMDB0011381	52925086	-	-	-	-	ko00563,ko00564,ko01100,ko04136,ko04140,ko04723,ko05130,ko05167	-	ko00563,ko00564,ko01100,ko04136,ko04140,ko04723,ko05130,ko05167
LIPID-P-1329	PE(P-18:1_16:1)	GP	PE-P	700.528	699.52	[M+H]+	C39H74NO7P	46200	56352.5	80444.8	22986.5	37523	24566.7	14576.4	34591.4	26205.8	38412.3	49132.8	44157.3	C00350	-	-	-	-	-	-	ko00563,ko00564,ko01100,ko04136,ko04140,ko04723,ko05130,ko05167	-	ko00563,ko00564,ko01100,ko04136,ko04140,ko04723,ko05130,ko05167
LIPID-P-1331	PE(P-18:0_18:2)	GP	PE-P	728.559	727.552	[M+H]+	C41H78NO7P	502159	664808	730721	322888	463399	469405	262992	578399	703365	480642	437589	509193	C00350	HMDB0011376	52925079	-	-	90483	-	ko00563,ko00564,ko01100,ko04136,ko04140,ko04723,ko05130,ko05167	-	ko00563,ko00564,ko01100,ko04136,ko04140,ko04723,ko05130,ko05167
LIPID-P-1340	PE(P-16:0_20:3)	GP	PE-P	726.544	725.536	[M+H]+	C41H76NO7P	90872	134615	108789	43910.1	88340	65428.3	58053.2	73421	85517.9	65731.1	75062.5	69493.6	C00350	HMDB0011351	52925060	-	-	90474	-	ko00563,ko00564,ko01100,ko04136,ko04140,ko04723,ko05130,ko05167	-	ko00563,ko00564,ko01100,ko04136,ko04140,ko04723,ko05130,ko05167
LIPID-P-1341	PE(P-18:2_18:1)	GP	PE-P	726.544	725.536	[M+H]+	C41H76NO7P	28810.6	21676.4	47691	21863.7	21724.7	8324.17	12371.9	32413.1	27521.2	22243.8	18333.8	25211.5	C00350	-	-	-	-	-	-	ko00563,ko00564,ko01100,ko04136,ko04140,ko04723,ko05130,ko05167	-	ko00563,ko00564,ko01100,ko04136,ko04140,ko04723,ko05130,ko05167
LIPID-P-1343	PE(P-16:1_22:2)	GP	PE-P	754.575	753.567	[M+H]+	C43H80NO7P	366181	460755	403768	202113	290168	311497	287353	343022	506825	304615	320439	348996	C00350	-	-	-	-	-	-	ko00563,ko00564,ko01100,ko04136,ko04140,ko04723,ko05130,ko05167	-	ko00563,ko00564,ko01100,ko04136,ko04140,ko04723,ko05130,ko05167
LIPID-P-1345	PE(P-16:0_22:3)	GP	PE-P	754.575	753.567	[M+H]+	C43H80NO7P	73763.2	162013	134729	52051.7	102010	64735.1	57602.3	62016.2	103309	68953.8	83955.1	86157.6	C00350	-	-	-	-	-	-	ko00563,ko00564,ko01100,ko04136,ko04140,ko04723,ko05130,ko05167	-	ko00563,ko00564,ko01100,ko04136,ko04140,ko04723,ko05130,ko05167
LIPID-P-1355	PE(P-16:0_22:4)	GP	PE-P	752.559	751.552	[M+H]+	C43H78NO7P	2.46126e+06	3.27097e+06	3.33552e+06	1.48314e+06	2.60154e+06	1.34368e+06	1.19837e+06	1.40394e+06	2.59505e+06	2.04465e+06	2.07991e+06	2.2257e+06	C00350	-	52925066	-	-	-	-	ko00563,ko00564,ko01100,ko04136,ko04140,ko04723,ko05130,ko05167	-	ko00563,ko00564,ko01100,ko04136,ko04140,ko04723,ko05130,ko05167
LIPID-P-1361	PE(P-17:0_22:4)	GP	PE-P	766.575	765.567	[M+H]+	C44H80NO7P	47690.2	53536.6	77365.8	21509.9	32391.1	18008	12464.5	13789.4	22759	36344.9	30397.9	33067.3	C00350	-	-	-	-	-	-	ko00563,ko00564,ko01100,ko04136,ko04140,ko04723,ko05130,ko05167	-	ko00563,ko00564,ko01100,ko04136,ko04140,ko04723,ko05130,ko05167
LIPID-P-1362	PE(P-19:0_20:4)	GP	PE-P	766.575	765.567	[M+H]+	C44H80NO7P	45250.3	41796.6	45070	14965.6	27901.5	31812	21065.2	32116.9	44414.2	27916.5	30681.4	28968.6	C00350	-	-	-	-	-	-	ko00563,ko00564,ko01100,ko04136,ko04140,ko04723,ko05130,ko05167	-	ko00563,ko00564,ko01100,ko04136,ko04140,ko04723,ko05130,ko05167
LIPID-P-1366	PE(P-16:0_24:4)	GP	PE-P	780.591	779.583	[M+H]+	C45H82NO7P	9655.8	31846.9	35929.9	9076.51	13929	8359.53	5093.42	5329.08	14979.6	12300	11529.9	12505.4	C00350	-	-	-	-	-	-	ko00563,ko00564,ko01100,ko04136,ko04140,ko04723,ko05130,ko05167	-	ko00563,ko00564,ko01100,ko04136,ko04140,ko04723,ko05130,ko05167
LIPID-P-1374	PE(P-16:0_22:5)	GP	PE-P	750.544	749.536	[M+H]+	C43H76NO7P	333904	475500	441836	326758	412716	280822	245941	254455	472591	357259	387355	429897	C00350	-	-	-	-	-	-	ko00563,ko00564,ko01100,ko04136,ko04140,ko04723,ko05130,ko05167	-	ko00563,ko00564,ko01100,ko04136,ko04140,ko04723,ko05130,ko05167
LIPID-P-1375	PE(P-18:0_20:5)	GP	PE-P	750.544	749.536	[M+H]+	C43H76NO7P	73565.3	84675.3	67019.1	65894.6	70049.9	80891.9	57114.2	104333	104808	63496.6	86327.6	84451.4	C00350	HMDB0011387	52925089	-	-	-	-	ko00563,ko00564,ko01100,ko04136,ko04140,ko04723,ko05130,ko05167	-	ko00563,ko00564,ko01100,ko04136,ko04140,ko04723,ko05130,ko05167
LIPID-P-1377	PE(P-18:1_22:4)	GP	PE-P	778.575	777.567	[M+H]+	C45H80NO7P	982578	1.04844e+06	1.43307e+06	400644	693294	587789	400480	404603	618594	688972	691060	711695	C00350	-	-	-	-	-	-	ko00563,ko00564,ko01100,ko04136,ko04140,ko04723,ko05130,ko05167	-	ko00563,ko00564,ko01100,ko04136,ko04140,ko04723,ko05130,ko05167
LIPID-P-1387	PE(P-18:1_20:5)	GP	PE-P	748.528	747.52	[M+H]+	C43H74NO7P	9827.36	28037.1	21058.5	18489.7	7258.52	7672.98	12294.6	6787.13	7840.58	14314.9	11977.4	21173.2	C00350	-	-	-	-	-	-	ko00563,ko00564,ko01100,ko04136,ko04140,ko04723,ko05130,ko05167	-	ko00563,ko00564,ko01100,ko04136,ko04140,ko04723,ko05130,ko05167
LIPID-P-1388	PE(P-18:2_20:4)	GP	PE-P	748.528	747.52	[M+H]+	C43H74NO7P	49101.9	24724.3	49525.1	28227.3	29437	43704	24602.5	45211.8	32203.7	30240.5	33362.5	34695.8	C00350	-	-	-	-	-	-	ko00563,ko00564,ko01100,ko04136,ko04140,ko04723,ko05130,ko05167	-	ko00563,ko00564,ko01100,ko04136,ko04140,ko04723,ko05130,ko05167
LIPID-P-1390	PE(P-18:1_22:5)	GP	PE-P	776.559	775.552	[M+H]+	C45H78NO7P	134323	166782	187856	43557.3	87917.5	81911.2	50325.3	44278.6	67422.5	91576.8	91435.5	116295	C00350	-	-	-	-	-	-	ko00563,ko00564,ko01100,ko04136,ko04140,ko04723,ko05130,ko05167	-	ko00563,ko00564,ko01100,ko04136,ko04140,ko04723,ko05130,ko05167
LIPID-P-1426	DG(18:0_20:1)	GL	DG	668.619	650.585	[M+NH4]+	C41H78O5	8584.86	4320.46	9869.75	68038.4	23174.6	31376.7	60431.9	125665	134033	55370.2	54941.3	48909.5	C00641	HMDB0007166	9543748	-	-	88516	4392	ko00552,ko00561,ko00562,ko00564,ko01100,ko04070,ko04730	-	ko00563,ko00564,ko01100,ko04136,ko04140,ko04723,ko05130,ko05167
LIPID-P-1428	DG(22:0_18:1)	GL	DG	696.651	678.616	[M+NH4]+	C43H82O5	2639.94	5445.01	4501.71	26586.6	12110	19048.1	35942.2	79277.8	84234.3	11725.1	13218.4	24750.2	C00641	HMDB0007231	9543821	-	-	-	-	ko00552,ko00561,ko00562,ko00564,ko01100,ko04070,ko04730	-	ko00563,ko00564,ko01100,ko04136,ko04140,ko04723,ko05130,ko05167
LIPID-P-1430	DG(24:0_18:1)	GL	DG	724.682	706.648	[M+NH4]+	C45H86O5	9	9	9	23069.7	21154.5	32578.7	46372.8	115204	103390	44770.5	24915.4	33647.4	C00641	-	-	-	-	-	-	ko00552,ko00561,ko00562,ko00564,ko01100,ko04070,ko04730	-	ko00563,ko00564,ko01100,ko04136,ko04140,ko04723,ko05130,ko05167
LIPID-P-1542	Cer(t18:0/24:0)	SP	Cer-NP	668.655	667.648	[M+H]+	C42H85NO4	23795.8	37995.2	42004.3	34552.4	49776.7	37385.1	25352.9	93933.5	129399	40751.1	33328.6	32988.1	-	-	10462091	-	-	-	-	-	-	ko00563,ko00564,ko01100,ko04136,ko04140,ko04723,ko05130,ko05167
LIPID-P-1547	Cer(t18:0/24:1)	SP	Cer-NP	666.639	665.632	[M+H]+	C42H83NO4	292670	418730	410604	539384	608456	540784	705335	1.4963e+06	1.459e+06	553272	531925	567059	-	-	-	-	-	-	-	-	4392	ko00552,ko00561,ko00562,ko00564,ko01100,ko04070,ko04730
LIPID-P-0317	Hex2Cer(d18:1/16:0)	SP	Hex2Cer	844.614	861.618	[M-H2O+H]+	C46H87NO13	70885.1	37557.4	63435.1	22274.9	24507.9	22331.4	40389	44463.8	50332.4	44208	37796.1	47111.5	C01290	HMDB0004868	53477895	-	-	84758	-	ko00600,ko01100	-	ko00552,ko00561,ko00562,ko00564,ko01100,ko04070,ko04730
LIPID-P-0318	Hex2Cer(d18:1/18:0)	SP	Hex2Cer	872.646	889.649	[M-H2O+H]+	C48H91NO13	58237.6	38280.1	27682.8	12428.4	13036.6	28447.7	21902.9	20422.1	32542.1	22500.3	20208.7	18955.1	C01290	HMDB0004869	10260120	-	-	84759	-	ko00600,ko01100	-	ko00552,ko00561,ko00562,ko00564,ko01100,ko04070,ko04730
LIPID-P-0321	Hex2Cer(d18:1/24:0)	SP	Hex2Cer	956.74	973.743	[M-H2O+H]+	C54H103NO13	28732.2	10684.3	20742.6	41233.5	27816.6	26077.3	34483	29461.7	50076.6	26867.7	25462.3	25705.3	C01290	HMDB0004875	53481001	-	-	84764	-	ko00600,ko01100	-	-
LIPID-P-0331	SHexCer(d18:1/16:0(OH))	SP	SHexCer	796.8	795.517	[M+H]+	C40H77NO12S	1.38161e+06	2.08899e+06	2.68344e+06	1.30524e+06	1.11205e+06	1.51315e+06	1.55426e+06	1.61826e+06	2.17212e+06	1.5059e+06	1.43611e+06	1.37271e+06	C06125	-	-	-	-	-	-	ko00600,ko01100	-	-
LIPID-P-0332	SHexCer(d18:1/16:0)	SP	SHexCer	780.8	779.522	[M+H]+	C40H77NO11S	255132	230029	227537	147735	117536	116913	58228.9	54281.8	212077	121369	138609	130971	C06125	HMDB0012313	24779578	-	-	-	-	ko00600,ko01100	-	-
LIPID-P-0334	SHexCer(d18:1/24:0)	SP	SHexCer	892.8	891.647	[M+H]+	C48H93NO11S	47841.1	23663.1	55291.6	219302	187686	253486	333782	463615	351743	224420	210942	223979	C06125	-	-	-	-	-	-	ko00600,ko01100	-	-
LIPID-P-1568	SM(d18:1/26:0)	SP	SM	843.7	842.724	[M+H]+	C49H99N2O6P	91449.6	66496.2	100762	87952.1	121032	88119	68558.2	126709	202834	81591.6	89327.6	67303.6	C00550	-	44260136	-	-	-	-	ko00600,ko01100,ko04071,ko04217	-	ko00600,ko01100,ko04071,ko04217
LIPID-P-1614	SE(28:1_18:1)	ST	CASE	682.65	664.616	[M+NH4]+	C46H80O2	61098.4	73772.9	123392	62524.3	235825	78916.8	320690	62116.5	108296	195902	185574	181384	-	-	69167708	-	-	-	-	-	-	-
LIPID-P-1639	DG(O-19:0_16:0)	GL	DG-O	614.609	596.574	[M+NH4]+	C38H76O4	2.24039e+06	2.73367e+06	2.52299e+06	5.25368e+06	3.55562e+06	4.0299e+06	5.94643e+06	8.00988e+06	8.51934e+06	4.61853e+06	4.09776e+06	4.19024e+06	-	-	-	-	-	-	-	-	-	-
LIPID-P-1643	DG(O-21:0_16:0)	GL	DG-O	642.64	624.606	[M+NH4]+	C40H80O4	21729.8	23732.1	27989.1	49416.5	40758.3	42359.5	62431.4	102100	78755.2	32883.8	37421.4	39219.3	-	-	-	-	-	-	-	-	-	-
LIPID-P-1648	DG(O-16:1_16:0)	GL	DG-O	570.546	552.512	[M+NH4]+	C35H68O4	8352.86	6793.29	16802.7	13517	14252.1	8535.98	25191	39234.2	29776.8	18659.3	17212.3	15695.5	-	-	-	-	-	-	-	-	-	-
LIPID-P-1707	MGDG(14:0_16:0)	GL	MGDG	720.563	702.528	[M+NH4]+	C39H74O10	20245.7	29147	37732.1	24680.6	23146.8	24648.9	10339.8	28338.5	28804.8	18573.7	26441.3	25127.9	-	-	-	-	-	-	-	-	-	-
LIPID-P-1717	MGDG(16:0_18:1)	GL	MGDG	774.61	756.575	[M+NH4]+	C43H80O10	20782.6	17412.7	25399.9	12156.5	19969.7	16003.6	15418.3	27378.2	15389.2	12194.3	10664.7	17876	-	-	52922103	-	-	-	-	-	-	-
LIPID-P-1750	MGDG(16:0_20:4)	GL	MGDG	796.594	778.559	[M+NH4]+	C45H78O10	23885.2	17870.8	14819.5	8410.46	22682.1	5570.19	7744.64	14858.4	31770.1	20738.9	8583.26	14647.9	-	-	-	-	-	-	-	-	-	-
LIPID-P-1775	MGDG(18:1_20:5)	GL	MGDG	820.594	802.559	[M+NH4]+	C47H78O10	429202	374621	280039	127594	265428	247708	128116	155129	187722	235178	232324	229000	-	-	-	-	-	-	-	-	-	-
LIPID-P-1941	Cer(t14:1/24:1(2OH))	SP	Cer-AP	606.546	623.549	[M-H2O+H]+	C38H73NO5	3337.83	2709.13	5981.27	6416.6	13559.3	6502.11	6618.2	7705.76	14651.3	11444.3	11327.7	11799.9	-	-	-	-	-	-	-	-	-	-
LIPID-P-1956	Cer(t18:1/38:2(2OH))	SP	Cer-AP	856.812	873.815	[M-H2O+H]+	C56H107NO5	10677.2	10728.5	22122.1	24793.7	34043.6	31286.2	81350.1	79455.1	120886	49348.9	31515.3	39084.2	-	-	-	-	-	-	-	-	-	-
LIPID-P-1976	Cer(t20:2/38:2(2OH))	SP	Cer-AP	882.827	899.831	[M-H2O+H]+	C58H109NO5	43328	20810.2	23147.2	32257	47635.8	60683.2	93985.7	37291.8	97737.9	42075.4	53701.1	49447.1	-	-	-	-	-	-	-	-	-	-
LIPID-P-1978	Cer(t20:2/40:2(2OH))	SP	Cer-AP	910.859	927.862	[M-H2O+H]+	C60H113NO5	11874.9	8630.47	10284.3	6865.7	12816.1	11926.1	10681	9661.26	16822.7	9341.98	8033.66	16720	-	-	-	-	-	-	-	-	-	-
LIPID-P-1991	Cer(t24:2/16:2(2OH))	SP	Cer-AP	630.546	647.549	[M-H2O+H]+	C40H73NO5	32181.9	49978.2	38630.9	38771.4	38956.1	22762.2	40985.5	35943.4	43656.1	47651.3	41531.6	40662.9	-	-	-	-	-	-	-	-	-	-
LIPID-P-2000	Cer(t30:0/18:1(2OH))	SP	Cer-AP	748.718	765.721	[M-H2O+H]+	C48H95NO5	13032.2	24389.5	38118.8	44914.8	36472	45455.6	39623.8	50379	42057	29708.1	29511.7	35942.6	-	-	-	-	-	-	-	-	-	-
LIPID-P-2006	Cer(d16:0/18:1)	SP	Cer-NDS	520.509	537.512	[M-H2O+H]+	C34H67NO3	26941.7	43066.3	28701	17004.2	15194.2	17791.1	15821.8	20426.2	27618.9	27930.7	31361.1	22989.8	-	-	-	-	-	-	-	-	-	-
LIPID-P-2008	Cer(d16:0/19:0)	SP	Cer-NDS	536.54	553.543	[M-H2O+H]+	C35H71NO3	25052.6	19332.3	24479.4	37410.5	33653.2	33476	31283.7	39244.7	46677.5	32876.7	22520.9	21704	-	-	-	-	-	-	-	-	-	-
LIPID-P-2009	Cer(d16:0/19:1)	SP	Cer-NDS	534.524	551.528	[M-H2O+H]+	C35H69NO3	1.54438e+06	1.26604e+06	1.3387e+06	2.0886e+06	1.79297e+06	1.8129e+06	2.31505e+06	2.29729e+06	2.70242e+06	1.73157e+06	1.60373e+06	1.72146e+06	-	-	-	-	-	-	-	-	-	-
LIPID-P-2012	Cer(d16:0/21:0)	SP	Cer-NDS	564.571	581.575	[M-H2O+H]+	C37H75NO3	46111.5	43672.5	43030.9	37559.2	48375.2	49726	33812.9	33291.2	45950.8	43699.3	30231.4	37988.7	-	-	-	-	-	-	-	-	-	-
LIPID-P-2017	Cer(d18:0/18:1)	SP	Cer-NDS	548.54	565.543	[M-H2O+H]+	C36H71NO3	19327.7	18213.6	9615.45	5223.47	11056.8	10162.4	10186.4	7742.85	15899.6	9445.68	5859.32	9416.25	-	-	-	-	-	-	-	-	-	-
LIPID-P-2019	Cer(d18:0/19:1)	SP	Cer-NDS	562.556	579.559	[M-H2O+H]+	C37H73NO3	166649	157135	173812	156847	202790	223123	231721	223246	267292	189995	204293	183074	-	-	-	-	-	-	-	-	-	-
LIPID-P-2026	Cer(d22:0/21:1)	SP	Cer-NDS	646.65	663.653	[M-H2O+H]+	C43H85NO3	2447.14	1607.43	7580.26	40365.7	18774.2	31660.5	80538.3	122318	128715	52689.7	60606.9	39156.7	-	-	-	-	-	-	-	-	-	-
LIPID-P-2069	Cer(d17:2/24:1)	SP	Cer-NS	614.587	631.59	[M-H2O+H]+	C41H77NO3	2947.54	1937.3	3661.97	58453.6	7862.42	17128.6	48969.4	90626.8	64099.8	27497.8	31000	30743.4	-	-	-	-	-	-	-	-	-	-
LIPID-P-2074	Cer(d18:1/23:1)	SP	Cer-NS	616.603	633.606	[M-H2O+H]+	C41H79NO3	267621	293988	422298	197784	142116	208299	232151	273139	317628	192898	217599	209724	-	-	-	-	-	-	-	-	-	-
LIPID-P-2075	Cer(d18:1/24:2)	SP	Cer-NS	628.603	645.606	[M-H2O+H]+	C42H79NO3	235983	258449	359853	241374	154115	177825	163508	270275	343611	227729	243532	247559	-	-	-	-	-	-	-	-	-	-
LIPID-P-2076	Cer(d18:1/25:1)	SP	Cer-NS	644.634	661.637	[M-H2O+H]+	C43H83NO3	52864	109211	89823.8	44245.7	45455.9	59801.1	91179.4	109701	107732	50704.8	71603.2	65851.4	-	-	-	-	-	-	-	-	-	-
LIPID-P-2104	Cer(d20:1/24:1)	SP	Cer-NS	658.65	675.653	[M-H2O+H]+	C44H85NO3	19489	23978	7120.48	16775.5	19934.6	22943.9	18767.2	28710.3	26408.5	17326.1	14238.6	9162.38	-	-	-	-	-	-	-	-	-	-
LIPID-P-2116	Cer(d21:3/16:0)	SP	Cer-NS	558.524	575.528	[M-H2O+H]+	C37H69NO3	42691.1	37229.8	41329.5	44627.6	38631.7	27935.4	54091.9	46920.6	61176.5	36533.5	48330.6	50152.3	-	-	-	-	-	-	-	-	-	-
LIPID-P-2129	HexCer(t14:1/24:1(2OH))	SP	HexCer-AP	606.546	785.602	[M-H2O+H]+	C44H83NO10	52740.6	51746.7	45169.2	74423.4	65676.8	63770.7	94874.1	78454.3	92922.2	68258.5	70033.3	79112.4	-	-	-	-	-	-	-	-	-	-
LIPID-P-2148	HexCer(t17:2/32:2(2OH))	SP	HexCer-AP	756.686	935.743	[M-H2O+H]+	C55H101NO10	9292.18	9722.03	2214.21	18051.7	16690.9	15945.2	27252.1	45292.9	56085.1	13538.8	16888.8	17681.4	-	-	-	-	-	-	-	-	-	-
LIPID-P-2149	HexCer(t17:2/34:2(2OH))	SP	HexCer-AP	784.718	963.774	[M-H2O+H]+	C57H105NO10	61176.6	76201.7	42992.8	271532	247104	264914	381290	664645	445976	232798	256371	291218	-	-	-	-	-	-	-	-	-	-
LIPID-P-2150	HexCer(t17:2/40:1(2OH))	SP	HexCer-AP	870.827	1049.88	[M-H2O+H]+	C63H119NO10	157313	249116	221105	1.59223e+06	1.25612e+06	1.56609e+06	2.71523e+06	2.98128e+06	3.4262e+06	815873	863882	825366	-	-	-	-	-	-	-	-	-	-
LIPID-P-2151	HexCer(t17:2/42:1(2OH))	SP	HexCer-AP	898.859	1077.91	[M-H2O+H]+	C65H123NO10	57434.4	98959.5	60598.1	567936	830042	956515	1.2201e+06	2.05777e+06	1.81785e+06	429766	343518	387585	-	-	-	-	-	-	-	-	-	-
LIPID-P-2160	HexCer(t18:1/20:1(2OH))	SP	HexCer-AP	606.546	785.602	[M-H2O+H]+	C44H83NO10	61197.9	52248	54726.2	100497	104341	93646.5	146007	127109	151504	95511.4	111656	98685	-	-	-	-	-	-	-	-	-	-
LIPID-P-2162	HexCer(t19:1/26:1(2OH))	SP	HexCer-AP	704.655	883.711	[M-H2O+H]+	C51H97NO10	13109.5	19482.9	15877.8	9214.45	17482.8	14634.3	10797.8	15347.8	44983.5	12790.7	11519.6	15918.2	-	-	-	-	-	-	-	-	-	-
LIPID-P-2167	HexCer(t20:2/38:2(2OH))	SP	HexCer-AP	882.827	1061.88	[M-H2O+H]+	C64H119NO10	61714.9	60440.2	91626.6	71441.7	82361.5	105674	62301.4	78473	69259	139953	100695	109692	-	-	-	-	-	-	-	-	-	-
LIPID-P-2220	HexCer(d17:2/24:1)	SP	HexCer-NS	614.588	793.643	[M-H2O+H]+	C47H87NO8	1326.46	592.416	3035.67	29109.9	7610.87	14679.5	27001.6	43999.8	41235.4	15407.7	17376.8	22014.4	-	-	-	-	-	-	-	-	-	-
LIPID-P-2275	TG(12:0_16:2_18:2)	TG	TG	788.68	770.642	[M+NH4]+	C49H86O6	9470.09	4360.37	12511.9	18429.4	26789.6	20119.6	39619.2	44523	82515.2	25455.5	19508.2	42631.3	C00422	-	-	-	-	-	-	ko00561,ko01100,ko04714,ko04923,ko04931,ko04975,ko04977,ko04979,ko05417	-	ko00561,ko01100,ko04714,ko04923,ko04931,ko04975,ko04977,ko04979,ko05417
LIPID-P-2284	TG(14:0_14:0_16:1)	TG	TG	766.69	748.658	[M+NH4]+	C47H88O6	128297	70803.7	88787.9	1.93595e+06	691947	474378	1.41985e+06	1.56257e+06	2.85565e+06	830589	864700	848945	C00422	-	-	-	-	-	-	ko00561,ko01100,ko04714,ko04923,ko04931,ko04975,ko04977,ko04979,ko05417	-	ko00561,ko01100,ko04714,ko04923,ko04931,ko04975,ko04977,ko04979,ko05417
LIPID-P-2285	TG(14:0_15:0_17:0)	TG	TG	796.73	778.705	[M+NH4]+	C49H94O6	3.16402e+06	2.63077e+06	2.66824e+06	6.80142e+06	3.86822e+06	2.74353e+06	3.61167e+06	4.66264e+06	5.84129e+06	4.40625e+06	3.24249e+06	4.20503e+06	C00422	-	-	-	-	-	-	ko00561,ko01100,ko04714,ko04923,ko04931,ko04975,ko04977,ko04979,ko05417	-	ko00561,ko01100,ko04714,ko04923,ko04931,ko04975,ko04977,ko04979,ko05417
LIPID-P-2286	TG(14:0_18:0_18:1)	TG	TG	850.78	832.752	[M+NH4]+	C53H100O6	5.71777e+06	7.4912e+06	5.35709e+06	2.86775e+07	2.0068e+07	1.5401e+07	2.68414e+07	3.82699e+07	2.8536e+07	2.04007e+07	1.8358e+07	1.83964e+07	C00422	-	-	-	-	-	-	ko00561,ko01100,ko04714,ko04923,ko04931,ko04975,ko04977,ko04979,ko05417	-	ko00561,ko01100,ko04714,ko04923,ko04931,ko04975,ko04977,ko04979,ko05417
LIPID-P-2288	TG(14:0_18:3_20:5)	TG	TG	864.7	846.674	[M+NH4]+	C55H90O6	17085.9	23695.5	19432.4	502161	315926	321855	419381	731533	868258	305023	252258	276308	C00422	-	-	-	-	-	-	ko00561,ko01100,ko04714,ko04923,ko04931,ko04975,ko04977,ko04979,ko05417	-	ko00561,ko01100,ko04714,ko04923,ko04931,ko04975,ko04977,ko04979,ko05417
LIPID-P-2289	TG(14:0_20:2_22:6)	TG	TG	920.76	902.736	[M+NH4]+	C59H98O6	109044	55762.1	89194.9	42137.9	72835.9	103728	45218.6	74650.6	96571.9	64416.1	65764.4	73414.4	C00422	-	-	-	-	-	-	ko00561,ko01100,ko04714,ko04923,ko04931,ko04975,ko04977,ko04979,ko05417	-	ko00561,ko01100,ko04714,ko04923,ko04931,ko04975,ko04977,ko04979,ko05417
LIPID-P-2296	TG(15:0_18:0_18:1)	TG	TG	864.77	846.768	[M+NH4]+	C54H102O6	69850.7	67707.2	114422	224732	302938	286986	490443	404006	411133	225207	248438	248798	C00422	-	-	-	-	-	-	ko00561,ko01100,ko04714,ko04923,ko04931,ko04975,ko04977,ko04979,ko05417	-	ko00561,ko01100,ko04714,ko04923,ko04931,ko04975,ko04977,ko04979,ko05417
LIPID-P-2302	TG(15:1_17:1_17:1)	TG	TG	832.74	814.705	[M+NH4]+	C52H94O6	21942.2	26515.6	16035.1	104263	56272.4	86442.7	153793	130662	146626	60228.6	79182.4	70306.6	C00422	-	-	-	-	-	-	ko00561,ko01100,ko04714,ko04923,ko04931,ko04975,ko04977,ko04979,ko05417	-	ko00561,ko01100,ko04714,ko04923,ko04931,ko04975,ko04977,ko04979,ko05417
LIPID-P-2303	TG(16:0_15:1_18:2)	TG	TG	832.73	814.705	[M+NH4]+	C52H94O6	23273.9	8892.47	2297.27	99690.1	76934.8	42331.3	96371.3	110843	190039	78157.3	67045.6	66601	C00422	-	-	-	-	-	-	ko00561,ko01100,ko04714,ko04923,ko04931,ko04975,ko04977,ko04979,ko05417	-	ko00561,ko01100,ko04714,ko04923,ko04931,ko04975,ko04977,ko04979,ko05417
LIPID-P-2304	TG(15:1_18:1_18:2)	TG	TG	858.76	840.721	[M+NH4]+	C54H96O6	12462.4	15159.6	31358	41559.8	33680.9	67783	77046.2	39657.7	72796.9	40658	38774	53872.9	C00422	-	-	-	-	-	-	ko00561,ko01100,ko04714,ko04923,ko04931,ko04975,ko04977,ko04979,ko05417	-	ko00561,ko01100,ko04714,ko04923,ko04931,ko04975,ko04977,ko04979,ko05417
LIPID-P-2307	TG(16:0_16:0_20:2)	TG	TG	876.8	858.768	[M+NH4]+	C55H102O6	554605	937244	654346	1.30562e+06	1.1943e+06	826992	995223	732686	1.2951e+06	849606	711093	769439	C00422	-	-	-	-	-	-	ko00561,ko01100,ko04714,ko04923,ko04931,ko04975,ko04977,ko04979,ko05417	-	ko00561,ko01100,ko04714,ko04923,ko04931,ko04975,ko04977,ko04979,ko05417
LIPID-P-2308	TG(16:0_16:1_18:4)	TG	TG	842.72	824.689	[M+NH4]+	C53H92O6	7514.91	5317.24	11384.4	25292	25542.8	12485.4	100334	48419.8	123670	20388.9	38817	29023.8	C00422	-	-	-	-	-	-	ko00561,ko01100,ko04714,ko04923,ko04931,ko04975,ko04977,ko04979,ko05417	-	ko00561,ko01100,ko04714,ko04923,ko04931,ko04975,ko04977,ko04979,ko05417
LIPID-P-2309	TG(16:0_16:2_18:3)	TG	TG	842.73	824.689	[M+NH4]+	C53H92O6	32601.2	23156.6	37087	144414	54866.3	109049	283694	179503	304380	124366	120838	129359	C00422	-	-	-	-	-	-	ko00561,ko01100,ko04714,ko04923,ko04931,ko04975,ko04977,ko04979,ko05417	-	ko00561,ko01100,ko04714,ko04923,ko04931,ko04975,ko04977,ko04979,ko05417
LIPID-P-2310	TG(16:0_16:2_20:5)	TG	TG	866.73	848.689	[M+NH4]+	C55H92O6	549736	405951	526133	4.64252e+06	3.1041e+06	2.96227e+06	2.42894e+06	5.01314e+06	4.71275e+06	2.38594e+06	2.24259e+06	2.01712e+06	C00422	-	-	-	-	-	-	ko00561,ko01100,ko04714,ko04923,ko04931,ko04975,ko04977,ko04979,ko05417	-	ko00561,ko01100,ko04714,ko04923,ko04931,ko04975,ko04977,ko04979,ko05417
LIPID-P-2313	TG(16:1_18:1_16:3)	TG	TG	842.72	824.689	[M+NH4]+	C53H92O6	51479.1	44702.1	73800.7	173071	172859	218407	943613	468557	771966	316858	268910	313998	C00422	-	-	-	-	-	-	ko00561,ko01100,ko04714,ko04923,ko04931,ko04975,ko04977,ko04979,ko05417	-	ko00561,ko01100,ko04714,ko04923,ko04931,ko04975,ko04977,ko04979,ko05417
LIPID-P-2314	TG(16:0_18:5_20:5)	TG	TG	888.72	870.674	[M+NH4]+	C57H90O6	84197.2	5466.83	12976.3	559792	254876	434204	240577	443459	425162	242150	227547	279682	C00422	-	-	-	-	-	-	ko00561,ko01100,ko04714,ko04923,ko04931,ko04975,ko04977,ko04979,ko05417	-	ko00561,ko01100,ko04714,ko04923,ko04931,ko04975,ko04977,ko04979,ko05417
LIPID-P-2315	TG(16:0_19:1_20:2)	TG	TG	916.83	898.799	[M+NH4]+	C58H106O6	16181.8	23734.9	17955.6	22285.8	29215.4	40902.2	63482.5	24425.7	47832.9	25829	45492.7	26298.3	C00422	-	-	-	-	-	-	ko00561,ko01100,ko04714,ko04923,ko04931,ko04975,ko04977,ko04979,ko05417	-	ko00561,ko01100,ko04714,ko04923,ko04931,ko04975,ko04977,ko04979,ko05417
LIPID-P-2317	TG(16:0_20:0_22:6)	TG	TG	952.83	934.799	[M+NH4]+	C61H106O6	38771.9	22891	44481.5	9328.74	47007	28655.3	28654.7	13691.4	20664.6	24410.9	20007.4	28045.4	C00422	-	-	-	-	-	-	ko00561,ko01100,ko04714,ko04923,ko04931,ko04975,ko04977,ko04979,ko05417	-	ko00561,ko01100,ko04714,ko04923,ko04931,ko04975,ko04977,ko04979,ko05417
LIPID-P-2318	TG(16:1_18:1_16:4)	TG	TG	840.71	822.674	[M+NH4]+	C53H90O6	5789.86	16058.5	6836.46	27653.2	26375.8	47809.7	73956.9	60472	58964.5	28485.9	25691.3	34913.2	C00422	-	-	-	-	-	-	ko00561,ko01100,ko04714,ko04923,ko04931,ko04975,ko04977,ko04979,ko05417	-	ko00561,ko01100,ko04714,ko04923,ko04931,ko04975,ko04977,ko04979,ko05417
LIPID-P-2319	TG(16:0_20:1_21:1)	TG	TG	946.88	928.846	[M+NH4]+	C60H112O6	10103.8	17192.7	16408	143990	98284	88265.5	165088	161622	145120	82591.4	80636.6	75497.7	C00422	-	-	-	-	-	-	ko00561,ko01100,ko04714,ko04923,ko04931,ko04975,ko04977,ko04979,ko05417	-	ko00561,ko01100,ko04714,ko04923,ko04931,ko04975,ko04977,ko04979,ko05417
LIPID-P-2320	TG(16:0_20:2_22:6)	TG	TG	948.79	930.768	[M+NH4]+	C61H102O6	117941	48641.1	85502.1	36497.3	121819	265084	74909.7	101257	162188	136970	119606	129456	C00422	-	-	-	-	-	-	ko00561,ko01100,ko04714,ko04923,ko04931,ko04975,ko04977,ko04979,ko05417	-	ko00561,ko01100,ko04714,ko04923,ko04931,ko04975,ko04977,ko04979,ko05417
LIPID-P-2325	TG(18:0_17:1_18:1)	TG	TG	890.83	872.783	[M+NH4]+	C56H104O6	1.01788e+07	9.49109e+06	1.15515e+07	2.33983e+07	2.99867e+07	3.44441e+07	5.25872e+07	4.17144e+07	5.06913e+07	2.89636e+07	2.5996e+07	2.64802e+07	C00422	-	-	-	-	-	-	ko00561,ko01100,ko04714,ko04923,ko04931,ko04975,ko04977,ko04979,ko05417	-	ko00561,ko01100,ko04714,ko04923,ko04931,ko04975,ko04977,ko04979,ko05417
LIPID-P-2326	TG(18:1_17:2_18:2)	TG	TG	884.78	866.736	[M+NH4]+	C56H98O6	22615.4	9779.87	54622.5	95164.2	52389.6	106488	292135	221456	253660	161598	109714	165153	C00422	-	-	-	-	-	-	ko00561,ko01100,ko04714,ko04923,ko04931,ko04975,ko04977,ko04979,ko05417	-	ko00561,ko01100,ko04714,ko04923,ko04931,ko04975,ko04977,ko04979,ko05417
LIPID-P-2327	TG(18:0_16:1_20:1)	TG	TG	904.81	886.799	[M+NH4]+	C57H106O6	221357008	2.77763e+08	2.60411e+08	5.35977e+08	5.10323e+08	5.66026e+08	6.2024e+08	6.09652e+08	6.7032e+08	4.83836e+08	4.74851e+08	4.91556e+08	C00422	-	-	-	-	-	-	ko00561,ko01100,ko04714,ko04923,ko04931,ko04975,ko04977,ko04979,ko05417	-	ko00561,ko01100,ko04714,ko04923,ko04931,ko04975,ko04977,ko04979,ko05417
LIPID-P-2328	TG(16:0_20:1_18:2)	TG	TG	902.81	884.783	[M+NH4]+	C57H104O6	2.37842e+07	3.23912e+07	2.68952e+07	5.28145e+07	5.86979e+07	8.98808e+07	1.2818e+08	8.41005e+07	1.24184e+08	6.99329e+07	6.93094e+07	7.68592e+07	C00422	-	-	-	-	-	-	ko00561,ko01100,ko04714,ko04923,ko04931,ko04975,ko04977,ko04979,ko05417	-	ko00561,ko01100,ko04714,ko04923,ko04931,ko04975,ko04977,ko04979,ko05417
LIPID-P-2329	TG(18:0_16:2_20:2)	TG	TG	900.8	882.768	[M+NH4]+	C57H102O6	818494	831172	1.25301e+06	1.4433e+06	1.37294e+06	1.98487e+06	1.99437e+06	1.58474e+06	2.18019e+06	1.6012e+06	1.52121e+06	1.5301e+06	C00422	-	-	-	-	-	-	ko00561,ko01100,ko04714,ko04923,ko04931,ko04975,ko04977,ko04979,ko05417	-	ko00561,ko01100,ko04714,ko04923,ko04931,ko04975,ko04977,ko04979,ko05417
LIPID-P-2330	TG(18:1_17:2_19:2)	TG	TG	898.78	880.752	[M+NH4]+	C57H100O6	9.3342e+06	7.60093e+06	1.34762e+07	2.15754e+07	2.18857e+07	3.96464e+07	6.3404e+07	4.02576e+07	5.90142e+07	3.37424e+07	3.47184e+07	3.07931e+07	C00422	-	-	-	-	-	-	ko00561,ko01100,ko04714,ko04923,ko04931,ko04975,ko04977,ko04979,ko05417	-	ko00561,ko01100,ko04714,ko04923,ko04931,ko04975,ko04977,ko04979,ko05417
LIPID-P-2332	TG(16:1_16:2_18:2)	TG	TG	842.73	824.689	[M+NH4]+	C53H92O6	1895.1	19250.5	27473.5	8954.02	49045.8	49437.7	235194	151549	237256	99203	85813.3	87487.6	C00422	-	-	-	-	-	-	ko00561,ko01100,ko04714,ko04923,ko04931,ko04975,ko04977,ko04979,ko05417	-	ko00561,ko01100,ko04714,ko04923,ko04931,ko04975,ko04977,ko04979,ko05417
LIPID-P-2336	TG(19:0_18:2_18:2)	TG	TG	914.8	896.783	[M+NH4]+	C58H104O6	63510.1	61799.5	114473	158978	108100	268209	483152	257274	318271	216759	217656	223429	C00422	-	-	-	-	-	-	ko00561,ko01100,ko04714,ko04923,ko04931,ko04975,ko04977,ko04979,ko05417	-	ko00561,ko01100,ko04714,ko04923,ko04931,ko04975,ko04977,ko04979,ko05417
LIPID-P-2338	TG(16:0_22:1_18:2)	TG	TG	930.85	912.815	[M+NH4]+	C59H108O6	938783	948678	883986	2.09013e+06	2.33718e+06	4.00578e+06	4.95624e+06	3.06201e+06	5.28986e+06	2.77459e+06	2.72524e+06	2.69284e+06	C00422	-	-	-	-	-	-	ko00561,ko01100,ko04714,ko04923,ko04931,ko04975,ko04977,ko04979,ko05417	-	ko00561,ko01100,ko04714,ko04923,ko04931,ko04975,ko04977,ko04979,ko05417
LIPID-P-2339	TG(20:0_18:2_18:2)	TG	TG	928.84	910.799	[M+NH4]+	C59H106O6	933637	823232	1.02681e+06	1.27238e+06	1.16895e+06	2.80403e+06	2.52997e+06	1.44398e+06	1.82236e+06	1.85657e+06	1.70791e+06	1.86162e+06	C00422	-	-	-	-	-	-	ko00561,ko01100,ko04714,ko04923,ko04931,ko04975,ko04977,ko04979,ko05417	-	ko00561,ko01100,ko04714,ko04923,ko04931,ko04975,ko04977,ko04979,ko05417
LIPID-P-2340	TG(17:0_18:1_20:1)	TG	TG	918.85	900.815	[M+NH4]+	C58H108O6	69952	77905.6	85579.4	248568	337365	334569	489934	309790	351449	252340	283054	239420	C00422	-	-	-	-	-	-	ko00561,ko01100,ko04714,ko04923,ko04931,ko04975,ko04977,ko04979,ko05417	-	ko00561,ko01100,ko04714,ko04923,ko04931,ko04975,ko04977,ko04979,ko05417
LIPID-P-2346	TG(18:0_20:2_18:3)	TG	TG	926.82	908.783	[M+NH4]+	C59H104O6	711781	1.013e+06	663969	468296	815417	1.04262e+06	1.25097e+06	474167	1.12301e+06	827935	819572	755451	C00422	-	-	-	-	-	-	ko00561,ko01100,ko04714,ko04923,ko04931,ko04975,ko04977,ko04979,ko05417	-	ko00561,ko01100,ko04714,ko04923,ko04931,ko04975,ko04977,ko04979,ko05417
LIPID-P-2351	TG(18:1_20:2_18:3)	TG	TG	924.8	906.768	[M+NH4]+	C59H102O6	2.02515e+06	1.53919e+06	2.53354e+06	1.69812e+06	3.15372e+06	6.14576e+06	7.27299e+06	3.63456e+06	8.8075e+06	4.12178e+06	4.13433e+06	4.41016e+06	C00422	-	-	-	-	-	-	ko00561,ko01100,ko04714,ko04923,ko04931,ko04975,ko04977,ko04979,ko05417	-	ko00561,ko01100,ko04714,ko04923,ko04931,ko04975,ko04977,ko04979,ko05417
LIPID-P-2352	TG(20:0_18:3_18:3)	TG	TG	924.8	906.768	[M+NH4]+	C59H102O6	9941.19	38403.4	58587.9	34384.3	39771.7	94582.9	140747	58319.3	114138	91305.6	68375.6	73158.1	C00422	-	-	-	-	-	-	ko00561,ko01100,ko04714,ko04923,ko04931,ko04975,ko04977,ko04979,ko05417	-	ko00561,ko01100,ko04714,ko04923,ko04931,ko04975,ko04977,ko04979,ko05417
LIPID-P-2355	TG(18:0_18:2_20:2)	TG	TG	928.83	910.799	[M+NH4]+	C59H106O6	2.10319e+06	2.54021e+06	3.21606e+06	2.95933e+06	3.41756e+06	8.03685e+06	7.19191e+06	4.42509e+06	6.10418e+06	5.34279e+06	4.91555e+06	5.20658e+06	C00422	-	-	-	-	-	-	ko00561,ko01100,ko04714,ko04923,ko04931,ko04975,ko04977,ko04979,ko05417	-	ko00561,ko01100,ko04714,ko04923,ko04931,ko04975,ko04977,ko04979,ko05417
LIPID-P-2356	TG(18:0_18:2_20:3)	TG	TG	926.82	908.783	[M+NH4]+	C59H104O6	4.10901e+06	5.1314e+06	7.62638e+06	4.56921e+06	7.40092e+06	1.67542e+07	2.26262e+07	9.89781e+06	1.6879e+07	1.17051e+07	1.18544e+07	1.16621e+07	C00422	-	-	-	-	-	-	ko00561,ko01100,ko04714,ko04923,ko04931,ko04975,ko04977,ko04979,ko05417	-	ko00561,ko01100,ko04714,ko04923,ko04931,ko04975,ko04977,ko04979,ko05417
LIPID-P-2357	TG(18:0_18:2_22:3)	TG	TG	954.84	936.815	[M+NH4]+	C61H108O6	322290	347782	359001	147483	253844	497737	658720	253181	434809	374516	361178	391105	C00422	-	-	-	-	-	-	ko00561,ko01100,ko04714,ko04923,ko04931,ko04975,ko04977,ko04979,ko05417	-	ko00561,ko01100,ko04714,ko04923,ko04931,ko04975,ko04977,ko04979,ko05417
LIPID-P-2361	TG(18:0_20:1_20:4)	TG	TG	954.85	936.815	[M+NH4]+	C61H108O6	160573	101915	96733.9	77793.6	151149	197599	175525	79817.2	146107	146800	136940	136907	C00422	-	-	-	-	-	-	ko00561,ko01100,ko04714,ko04923,ko04931,ko04975,ko04977,ko04979,ko05417	-	ko00561,ko01100,ko04714,ko04923,ko04931,ko04975,ko04977,ko04979,ko05417
LIPID-P-2364	TG(18:0_20:3_22:5)	TG	TG	976.83	958.799	[M+NH4]+	C63H106O6	28692	20868.6	21303.3	56459	72457.2	128094	66511.2	95932.6	153196	54379.1	37917.1	51714.8	C00422	-	-	-	-	-	-	ko00561,ko01100,ko04714,ko04923,ko04931,ko04975,ko04977,ko04979,ko05417	-	ko00561,ko01100,ko04714,ko04923,ko04931,ko04975,ko04977,ko04979,ko05417
LIPID-P-2366	TG(18:0_16:1_24:6)	TG	TG	950.82	932.783	[M+NH4]+	C61H104O6	88197.9	89715.6	91486.7	24137.5	89131.3	114987	31706.4	54092	86365.9	44542.4	48309.3	66159.7	C00422	-	-	-	-	-	-	ko00561,ko01100,ko04714,ko04923,ko04931,ko04975,ko04977,ko04979,ko05417	-	ko00561,ko01100,ko04714,ko04923,ko04931,ko04975,ko04977,ko04979,ko05417
LIPID-P-2368	TG(18:1_18:2_22:3)	TG	TG	952.82	934.799	[M+NH4]+	C61H106O6	531880	306959	478491	290587	497213	862895	895085	407980	1.0069e+06	719551	657037	629237	C00422	-	-	-	-	-	-	ko00561,ko01100,ko04714,ko04923,ko04931,ko04975,ko04977,ko04979,ko05417	-	ko00561,ko01100,ko04714,ko04923,ko04931,ko04975,ko04977,ko04979,ko05417
LIPID-P-2377	TG(18:1_20:2_20:4)	TG	TG	950.81	932.783	[M+NH4]+	C61H104O6	149100	31858	161014	38843.1	53228.9	322783	257067	238676	356746	185989	182128	206333	C00422	-	-	-	-	-	-	ko00561,ko01100,ko04714,ko04923,ko04931,ko04975,ko04977,ko04979,ko05417	-	ko00561,ko01100,ko04714,ko04923,ko04931,ko04975,ko04977,ko04979,ko05417
LIPID-P-2400	Cer(t15:0/22:1)	SP	Cer-NP	578.551	595.554	[M-H2O+H]+	C37H73NO4	14189.3	15241.6	25817.7	22036.3	24076.2	26625.7	16108.1	11218.6	27187	15951.8	22388.8	13269.8	-	-	-	-	-	-	-	-	-	-
LIPID-P-2404	Cer(t16:1/25:0)	SP	Cer-NP	634.613	651.617	[M-H2O+H]+	C41H81NO4	222817	299519	401729	222501	172023	216390	227180	243464	293668	199507	185324	203234	-	-	-	-	-	-	-	-	-	-
LIPID-P-2406	Cer(t16:1/26:0)	SP	Cer-NP	648.629	665.632	[M-H2O+H]+	C42H83NO4	713012	901179	929990	1.10348e+06	1.05984e+06	1.18015e+06	1.32742e+06	2.31232e+06	2.41638e+06	1.13587e+06	1.13675e+06	988785	-	-	-	-	-	-	-	-	-	-
LIPID-P-2407	Cer(t16:1/27:0)	SP	Cer-NP	662.645	679.648	[M-H2O+H]+	C43H85NO4	6384.71	15410.2	13619.1	13200.8	6826.18	11216.8	25079.5	24366.6	20003.3	13859.5	20110	11910.4	-	-	-	-	-	-	-	-	-	-
LIPID-P-2410	Cer(t17:0/22:1)	SP	Cer-NP	606.582	623.585	[M-H2O+H]+	C39H77NO4	18080.1	21359.8	29637.5	20957.8	45773.6	44098.8	27717.7	36828	45945.4	34567.8	34484.3	34191.9	-	-	-	-	-	-	-	-	-	-
LIPID-P-2411	Cer(t17:0/22:2)	SP	Cer-NP	604.566	621.57	[M-H2O+H]+	C39H75NO4	18595.3	11492.1	7503.59	14047.2	14569	19877.9	1379.26	8754.01	11945.2	10616.9	7883.5	10343.4	-	-	-	-	-	-	-	-	-	-
LIPID-P-2415	Cer(t17:1/20:0)	SP	Cer-NP	578.551	595.554	[M-H2O+H]+	C37H73NO4	40803.1	37118.3	39509.7	34685.3	48488.7	32344.8	19940.2	34483.8	39102.6	34121.9	30595.1	36107	-	-	-	-	-	-	-	-	-	-
LIPID-P-2417	Cer(t17:1/22:0)	SP	Cer-NP	606.582	623.585	[M-H2O+H]+	C39H77NO4	50841.4	62290	79233.5	71634.4	90245.6	103162	50253.4	63264.7	111487	64580	70757.9	70859.8	-	-	-	-	-	-	-	-	-	-
LIPID-P-2418	Cer(t17:1/22:1)	SP	Cer-NP	604.566	621.57	[M-H2O+H]+	C39H75NO4	45749.1	40979.7	75238.9	55410.7	68912.6	85787	41516.3	84468.1	76286.6	59641	62926	57222.4	-	-	-	-	-	-	-	-	-	-
LIPID-P-2434	Cer(t17:2/25:0)	SP	Cer-NP	646.613	663.617	[M-H2O+H]+	C42H81NO4	190563	342504	269473	166586	173777	198046	254223	665795	705904	273848	285854	325910	-	-	-	-	-	-	-	-	-	-
LIPID-P-2437	Cer(t17:2/33:0)	SP	Cer-NP	758.738	775.742	[M-H2O+H]+	C50H97NO4	56276.2	48751.2	20772.7	109347	125657	127416	238272	472274	327331	127875	137444	161890	-	-	-	-	-	-	-	-	-	-
LIPID-P-2438	Cer(t17:2/35:0)	SP	Cer-NP	786.77	803.773	[M-H2O+H]+	C52H101NO4	35738.4	62867.7	36237.4	104811	101589	195224	229072	332645	274307	98489.9	106336	84573.5	-	-	-	-	-	-	-	-	-	-
LIPID-P-2439	Cer(t17:2/35:1)	SP	Cer-NP	784.754	801.757	[M-H2O+H]+	C52H99NO4	68943.6	70802.8	73034.2	302135	179780	352777	347723	821411	493978	274278	276761	276203	-	-	-	-	-	-	-	-	-	-
LIPID-P-2446	Cer(t18:0/23:1)	SP	Cer-NP	634.613	651.617	[M-H2O+H]+	C41H81NO4	102951	148835	170700	100189	85116.8	93292.6	93744.7	114225	139417	90154.8	85454.7	85357.9	-	-	-	-	-	-	-	-	-	-
LIPID-P-2466	Cer(t24:0/18:1)	SP	Cer-NP	648.629	665.632	[M-H2O+H]+	C42H83NO4	16475.6	29130.2	33104.2	27261.5	31448.8	25735.1	40361.9	50016.7	62510.9	34959.4	29503.5	27137.6	-	-	-	-	-	-	-	-	-	-
LIPID-P-2474	Cer(d14:3/27:1(2OH))	SP	Cer-AS	628.566	645.57	[M-H2O+H]+	C41H75NO4	105830	88281.9	91638.9	82568.3	97987.9	91699	79996.4	74849.2	127644	72712.8	72946.4	70136.5	-	-	-	-	-	-	-	-	-	-
LIPID-P-2501	Cer(d18:1/15:1(2OH))	SP	Cer-AS	520.472	537.476	[M-H2O+H]+	C33H63NO4	106712	168259	91498.8	30073.6	46195.6	26351.5	36088.5	51947.2	64797	61115.2	95075	77073.4	-	-	-	-	-	-	-	-	-	-
LIPID-P-2508	Cer(d18:1/20:0(2OH))	SP	Cer-AS	592.566	609.57	[M-H2O+H]+	C38H75NO4	19635.7	26602.4	41556.6	9482.51	13785.9	26897.1	10747.2	35271.8	58073.5	17566	23777.2	21965.4	-	-	-	-	-	-	-	-	-	-
LIPID-P-2510	Cer(d18:1/21:0(2OH))	SP	Cer-AS	606.582	623.585	[M-H2O+H]+	C39H77NO4	129733	244967	255175	191497	233971	291695	232975	115716	263983	200008	165122	172924	-	-	-	-	-	-	-	-	-	-
LIPID-P-2511	Cer(d18:1/21:1(2OH))	SP	Cer-AS	604.566	621.57	[M-H2O+H]+	C39H75NO4	22912.8	29527.1	28097	16310	55093.4	30234.7	18953.5	40697.2	55486.6	23291.5	24531.1	24466.4	-	-	-	-	-	-	-	-	-	-
LIPID-P-2512	Cer(d18:1/22:0(2OH))	SP	Cer-AS	638.608	637.601	[M+H]+	C40H79NO4	127010	266083	295684	177630	240533	478820	171940	535617	675728	262912	235200	299694	-	-	-	-	-	-	-	-	-	-
LIPID-P-2515	Cer(d18:1/23:0(2OH))	SP	Cer-AS	652.624	651.617	[M+H]+	C41H81NO4	197523	271094	306095	147476	143150	184949	191056	229250	255102	169159	160678	158612	-	-	-	-	-	-	-	-	-	-
LIPID-P-2516	Cer(d18:1/24:0(2OH))	SP	Cer-AS	666.639	665.632	[M+H]+	C42H83NO4	335020	418758	514809	707684	683356	585428	832131	1.98973e+06	1.66593e+06	642409	666570	611821	-	-	-	-	-	-	-	-	-	-
LIPID-P-2522	Cer(d18:1/38:2(2OH))	SP	Cer-AS	840.817	857.82	[M-H2O+H]+	C56H107NO4	21232.5	29191.2	26967.6	191545	170517	198427	301162	157960	265638	128146	110574	150797	-	-	-	-	-	-	-	-	-	-
LIPID-P-2523	Cer(d18:1/40:0(2OH))	SP	Cer-AS	872.879	889.883	[M-H2O+H]+	C58H115NO4	6556.85	25443.3	21042.6	128954	120141	159714	340530	313575	336494	90075.1	90456	77854.1	-	-	-	-	-	-	-	-	-	-
LIPID-P-2524	Cer(d18:1/40:1(2OH))	SP	Cer-AS	870.864	887.867	[M-H2O+H]+	C58H113NO4	31563.9	28023.7	22451.8	163086	150828	154239	286260	288691	362342	125038	101602	110603	-	-	-	-	-	-	-	-	-	-
LIPID-P-2525	Cer(d18:1/40:2(2OH))	SP	Cer-AS	868.848	885.851	[M-H2O+H]+	C58H111NO4	323597	299606	268843	1.2688e+06	1.65997e+06	1.56691e+06	2.55351e+06	3.09324e+06	3.0185e+06	1.09355e+06	1.0819e+06	998234	-	-	-	-	-	-	-	-	-	-
LIPID-P-2526	Cer(d18:1/42:1(2OH))	SP	Cer-AS	898.895	915.898	[M-H2O+H]+	C60H117NO4	26750.7	21097.2	37000.3	293325	241843	258327	507068	687361	792495	155136	175916	192524	-	-	-	-	-	-	-	-	-	-
LIPID-P-2527	Cer(d18:1/42:2(2OH))	SP	Cer-AS	896.879	913.883	[M-H2O+H]+	C60H115NO4	19699.6	28499	19816.9	140499	96602.7	158509	251120	365334	231161	109788	97444.6	109587	-	-	-	-	-	-	-	-	-	-
LIPID-P-2565	Cer(d21:2/38:2(2OH))	SP	Cer-AS	880.848	897.851	[M-H2O+H]+	C59H111NO4	11049.8	18288.6	15800.9	29159.3	30121.9	22096.2	39959	31346.5	37230.7	19227.2	24467.2	18369.1	-	-	-	-	-	-	-	-	-	-
LIPID-P-2579	Cer(d24:1/18:0(2OH))	SP	Cer-AS	648.629	665.632	[M-H2O+H]+	C42H83NO4	14311.8	23091	13181.1	22454.3	25473.4	29566.9	35198.4	26797.5	38704.3	30988.2	21252.9	23029.5	-	-	-	-	-	-	-	-	-	-
LIPID-P-2586	Cer(d24:3/15:1(2OH))	SP	Cer-AS	600.535	617.538	[M-H2O+H]+	C39H71NO4	67166.8	45023.6	56075.1	62308.5	77904.7	79831.4	91815.1	76209.1	86920.5	70787.3	58741	81014.9	-	-	-	-	-	-	-	-	-	-
