# Supplementary material for: Lipidomic and Transcriptomic Reveals Variations in Lipid Deposition During Goose Fatty Liver Formation
Source: Biology (Basel). 2025 Nov 18;14(11):1617. doi: 10.3390/biology14111617 (PMC12650120; doi:10.3390/biology14111617)
Supplement: Supplementary file 1 [file biology-14-01617-s001.zip › biology-3962342-supplementary/Supplementary files/Table S7. KEGG analysis of DLMs in D16 vs. D0 comparison.xlsx]

## Sheet: Sheet1
Table S7. KEGG analysis of DLMs in D16 vs. D0 comparison
Kegg_pathway	ko_ID	Cluster_frequency	Metabolome_frequency	P-value	Corrected_P-value
Insulin resistance	ko04931	200 out of 303 66.006600660066%	284 out of 903 31.4507198228128%	4.19492e-56	4.48857e-54
Regulation of lipolysis in adipocytes	ko04923	200 out of 303 66.006600660066%	287 out of 903 31.7829457364341%	8.96351e-55	9.59096e-53
Lipid and atherosclerosis	ko05417	201 out of 303 66.3366336633663%	291 out of 903 32.2259136212625%	4.31868e-54	4.62099e-52
Cholesterol metabolism	ko04979	201 out of 303 66.3366336633663%	294 out of 903 32.5581395348837%	8.09716e-53	8.66396e-51
Vitamin digestion and absorption	ko04977	202 out of 303 66.6666666666667%	298 out of 903 33.0011074197121%	3.51425e-52	3.76025e-50
Thermogenesis	ko04714	200 out of 303 66.006600660066%	314 out of 903 34.7729789590255%	4.04949e-44	4.33295e-42
Fat digestion and absorption	ko04975	211 out of 303 69.6369636963696%	353 out of 903 39.0919158361019%	7.25189e-41	7.75952e-39
Glycerolipid metabolism	ko00561	221 out of 303 72.9372937293729%	383 out of 903 42.4141749723145%	2.68416e-40	2.87205e-38
Metabolic pathways	ko01100	292 out of 303 96.3696369636964%	808 out of 903 89.4795127353267%	2.33883e-07	2.50255e-05
AGE-RAGE signaling pathway in diabetic complications	ko04933	4 out of 303 1.32013201320132%	7 out of 903 0.775193798449612%	0.175865	1
Adipocytokine signaling pathway	ko04920	4 out of 303 1.32013201320132%	7 out of 903 0.775193798449612%	0.175865	1
Adrenergic signaling in cardiomyocytes	ko04261	4 out of 303 1.32013201320132%	7 out of 903 0.775193798449612%	0.175865	1
Apelin signaling pathway	ko04371	4 out of 303 1.32013201320132%	7 out of 903 0.775193798449612%	0.175865	1
Axon regeneration	ko04361	4 out of 303 1.32013201320132%	7 out of 903 0.775193798449612%	0.175865	1
B cell receptor signaling pathway	ko04662	4 out of 303 1.32013201320132%	7 out of 903 0.775193798449612%	0.175865	1
Calcium signaling pathway	ko04020	4 out of 303 1.32013201320132%	7 out of 903 0.775193798449612%	0.175865	1
Carbohydrate digestion and absorption	ko04973	4 out of 303 1.32013201320132%	7 out of 903 0.775193798449612%	0.175865	1
Chemokine signaling pathway	ko04062	4 out of 303 1.32013201320132%	7 out of 903 0.775193798449612%	0.175865	1
Cholinergic synapse	ko04725	4 out of 303 1.32013201320132%	7 out of 903 0.775193798449612%	0.175865	1
Circadian entrainment	ko04713	4 out of 303 1.32013201320132%	7 out of 903 0.775193798449612%	0.175865	1
Coronavirus disease - COVID-19	ko05171	4 out of 303 1.32013201320132%	7 out of 903 0.775193798449612%	0.175865	1
Dopaminergic synapse	ko04728	4 out of 303 1.32013201320132%	7 out of 903 0.775193798449612%	0.175865	1
EGFR tyrosine kinase inhibitor resistance	ko01521	4 out of 303 1.32013201320132%	7 out of 903 0.775193798449612%	0.175865	1
Endocrine and other factor-regulated calcium reabsorption	ko04961	4 out of 303 1.32013201320132%	7 out of 903 0.775193798449612%	0.175865	1
ErbB signaling pathway	ko04012	4 out of 303 1.32013201320132%	7 out of 903 0.775193798449612%	0.175865	1
Estrogen signaling pathway	ko04915	4 out of 303 1.32013201320132%	7 out of 903 0.775193798449612%	0.175865	1
Gastric acid secretion	ko04971	4 out of 303 1.32013201320132%	7 out of 903 0.775193798449612%	0.175865	1
Glioma	ko05214	4 out of 303 1.32013201320132%	7 out of 903 0.775193798449612%	0.175865	1
Glutamatergic synapse	ko04724	4 out of 303 1.32013201320132%	7 out of 903 0.775193798449612%	0.175865	1
GnRH secretion	ko04929	4 out of 303 1.32013201320132%	7 out of 903 0.775193798449612%	0.175865	1
Growth hormone synthesis, secretion and action	ko04935	4 out of 303 1.32013201320132%	7 out of 903 0.775193798449612%	0.175865	1
HIF-1 signaling pathway	ko04066	4 out of 303 1.32013201320132%	7 out of 903 0.775193798449612%	0.175865	1
Hepatocellular carcinoma	ko05225	4 out of 303 1.32013201320132%	7 out of 903 0.775193798449612%	0.175865	1
Human immunodeficiency virus 1 infection	ko05170	4 out of 303 1.32013201320132%	7 out of 903 0.775193798449612%	0.175865	1
Insulin secretion	ko04911	4 out of 303 1.32013201320132%	7 out of 903 0.775193798449612%	0.175865	1
Long-term potentiation	ko04720	4 out of 303 1.32013201320132%	7 out of 903 0.775193798449612%	0.175865	1
MAPK signaling pathway	ko04010	4 out of 303 1.32013201320132%	7 out of 903 0.775193798449612%	0.175865	1
Melanogenesis	ko04916	4 out of 303 1.32013201320132%	7 out of 903 0.775193798449612%	0.175865	1
NF-kappa B signaling pathway	ko04064	4 out of 303 1.32013201320132%	7 out of 903 0.775193798449612%	0.175865	1
Natural killer cell mediated cytotoxicity	ko04650	4 out of 303 1.32013201320132%	7 out of 903 0.775193798449612%	0.175865	1
Neurotrophin signaling pathway	ko04722	4 out of 303 1.32013201320132%	7 out of 903 0.775193798449612%	0.175865	1
Neutrophil extracellular trap formation	ko04613	4 out of 303 1.32013201320132%	7 out of 903 0.775193798449612%	0.175865	1
Non-small cell lung cancer	ko05223	4 out of 303 1.32013201320132%	7 out of 903 0.775193798449612%	0.175865	1
PD-L1 expression and PD-1 checkpoint pathway in cancer	ko05235	4 out of 303 1.32013201320132%	7 out of 903 0.775193798449612%	0.175865	1
Pancreatic secretion	ko04972	4 out of 303 1.32013201320132%	7 out of 903 0.775193798449612%	0.175865	1
Parathyroid hormone synthesis, secretion and action	ko04928	4 out of 303 1.32013201320132%	7 out of 903 0.775193798449612%	0.175865	1
Parkinson disease	ko05012	4 out of 303 1.32013201320132%	7 out of 903 0.775193798449612%	0.175865	1
Pathways of neurodegeneration - multiple diseases	ko05022	4 out of 303 1.32013201320132%	7 out of 903 0.775193798449612%	0.175865	1
Rap1 signaling pathway	ko04015	4 out of 303 1.32013201320132%	7 out of 903 0.775193798449612%	0.175865	1
Ras signaling pathway	ko04014	4 out of 303 1.32013201320132%	7 out of 903 0.775193798449612%	0.175865	1
Relaxin signaling pathway	ko04926	4 out of 303 1.32013201320132%	7 out of 903 0.775193798449612%	0.175865	1
Salivary secretion	ko04970	4 out of 303 1.32013201320132%	7 out of 903 0.775193798449612%	0.175865	1
Shigellosis	ko05131	4 out of 303 1.32013201320132%	7 out of 903 0.775193798449612%	0.175865	1
Spinocerebellar ataxia	ko05017	4 out of 303 1.32013201320132%	7 out of 903 0.775193798449612%	0.175865	1
T cell receptor signaling pathway	ko04660	4 out of 303 1.32013201320132%	7 out of 903 0.775193798449612%	0.175865	1
Th1 and Th2 cell differentiation	ko04658	4 out of 303 1.32013201320132%	7 out of 903 0.775193798449612%	0.175865	1
Th17 cell differentiation	ko04659	4 out of 303 1.32013201320132%	7 out of 903 0.775193798449612%	0.175865	1
Thyroid hormone signaling pathway	ko04919	4 out of 303 1.32013201320132%	7 out of 903 0.775193798449612%	0.175865	1
Thyroid hormone synthesis	ko04918	4 out of 303 1.32013201320132%	7 out of 903 0.775193798449612%	0.175865	1
VEGF signaling pathway	ko04370	4 out of 303 1.32013201320132%	7 out of 903 0.775193798449612%	0.175865	1
Vibrio cholerae infection	ko05110	4 out of 303 1.32013201320132%	7 out of 903 0.775193798449612%	0.175865	1
Long-term depression	ko04730	23 out of 303 7.59075907590759%	60 out of 903 6.64451827242525%	0.249239	1
African trypanosomiasis	ko05143	4 out of 303 1.32013201320132%	8 out of 903 0.8859357696567%	0.262453	1
C-type lectin receptor signaling pathway	ko04625	4 out of 303 1.32013201320132%	8 out of 903 0.8859357696567%	0.262453	1
Diabetic cardiomyopathy	ko05415	4 out of 303 1.32013201320132%	8 out of 903 0.8859357696567%	0.262453	1
Fc epsilon RI signaling pathway	ko04664	4 out of 303 1.32013201320132%	8 out of 903 0.8859357696567%	0.262453	1
Human cytomegalovirus infection	ko05163	4 out of 303 1.32013201320132%	8 out of 903 0.8859357696567%	0.262453	1
Platelet activation	ko04611	4 out of 303 1.32013201320132%	8 out of 903 0.8859357696567%	0.262453	1
Vascular smooth muscle contraction	ko04270	4 out of 303 1.32013201320132%	8 out of 903 0.8859357696567%	0.262453	1
Aldosterone synthesis and secretion	ko04925	4 out of 303 1.32013201320132%	9 out of 903 0.996677740863787%	0.354711	1
Inflammatory mediator regulation of TRP channels	ko04750	4 out of 303 1.32013201320132%	9 out of 903 0.996677740863787%	0.354711	1
Oxytocin signaling pathway	ko04921	4 out of 303 1.32013201320132%	9 out of 903 0.996677740863787%	0.354711	1
Phototransduction - fly	ko04745	4 out of 303 1.32013201320132%	9 out of 903 0.996677740863787%	0.354711	1
Serotonergic synapse	ko04726	4 out of 303 1.32013201320132%	9 out of 903 0.996677740863787%	0.354711	1
Inositol phosphate metabolism	ko00562	19 out of 303 6.27062706270627%	52 out of 903 5.75858250276855%	0.370337	1
Teichoic acid biosynthesis	ko00552	19 out of 303 6.27062706270627%	52 out of 903 5.75858250276855%	0.370337	1
Gap junction	ko04540	5 out of 303 1.65016501650165%	12 out of 903 1.32890365448505%	0.37433	1
Sphingolipid metabolism	ko00600	13 out of 303 4.29042904290429%	39 out of 903 4.31893687707641%	0.573756	1
Sphingolipid signaling pathway	ko04071	10 out of 303 3.3003300330033%	30 out of 903 3.32225913621262%	0.580274	1
Steroid biosynthesis	ko00100	5 out of 303 1.65016501650165%	15 out of 903 1.66112956810631%	0.604277	1
Ovarian steroidogenesis	ko04913	5 out of 303 1.65016501650165%	16 out of 903 1.7718715393134%	0.669531	1
Necroptosis	ko04217	6 out of 303 1.98019801980198%	21 out of 903 2.32558139534884%	0.760961	1
Regulation of actin cytoskeleton	ko04810	1 out of 303 0.33003300330033%	5 out of 903 0.553709856035437%	0.871211	1
Bile secretion	ko04976	5 out of 303 1.65016501650165%	21 out of 903 2.32558139534884%	0.885839	1
Neuroactive ligand-receptor interaction	ko04080	1 out of 303 0.33003300330033%	6 out of 903 0.664451827242525%	0.914667	1
Phosphatidylinositol signaling system	ko04070	24 out of 303 7.92079207920792%	100 out of 903 11.0741971207087%	0.989498	1
Phospholipase D signaling pathway	ko04072	10 out of 303 3.3003300330033%	60 out of 903 6.64451827242525%	0.999252	1
Fc gamma R-mediated phagocytosis	ko04666	9 out of 303 2.97029702970297%	56 out of 903 6.2015503875969%	0.999274	1
GnRH signaling pathway	ko04912	9 out of 303 2.97029702970297%	56 out of 903 6.2015503875969%	0.999274	1
cAMP signaling pathway	ko04024	9 out of 303 2.97029702970297%	56 out of 903 6.2015503875969%	0.999274	1
Pathways in cancer	ko05200	10 out of 303 3.3003300330033%	62 out of 903 6.86600221483942%	0.999572	1
Pancreatic cancer	ko05212	5 out of 303 1.65016501650165%	48 out of 903 5.3156146179402%	0.999969	1
Amoebiasis	ko05146	17 out of 303 5.61056105610561%	100 out of 903 11.0741971207087%	0.999972	1
Glycine, serine and threonine metabolism	ko00260	13 out of 303 4.29042904290429%	91 out of 903 10.077519379845%	0.999997	1
Systemic lupus erythematosus	ko05322	13 out of 303 4.29042904290429%	91 out of 903 10.077519379845%	0.999997	1
Leishmaniasis	ko05140	13 out of 303 4.29042904290429%	93 out of 903 10.2990033222591%	0.999998	1
alpha-Linolenic acid metabolism	ko00592	24 out of 303 7.92079207920792%	139 out of 903 15.3931339977852%	0.999999	1
Arachidonic acid metabolism	ko00590	24 out of 303 7.92079207920792%	141 out of 903 15.6146179401993%	0.999999	1
Linoleic acid metabolism	ko00591	24 out of 303 7.92079207920792%	144 out of 903 15.9468438538206%	1	1
Kaposi sarcoma-associated herpesvirus infection	ko05167	25 out of 303 8.25082508250825%	150 out of 903 16.6112956810631%	1	1
Autophagy - animal	ko04140	21 out of 303 6.93069306930693%	143 out of 903 15.8361018826135%	1	1
Autophagy - other	ko04136	21 out of 303 6.93069306930693%	143 out of 903 15.8361018826135%	1	1
Glycosylphosphatidylinositol (GPI)-anchor biosynthesis	ko00563	21 out of 303 6.93069306930693%	143 out of 903 15.8361018826135%	1	1
Pathogenic Escherichia coli infection	ko05130	22 out of 303 7.26072607260726%	148 out of 903 16.3898117386489%	1	1
Choline metabolism in cancer	ko05231	35 out of 303 11.5511551155116%	228 out of 903 25.2491694352159%	1	1
Retrograde endocannabinoid signaling	ko04723	49 out of 303 16.1716171617162%	290 out of 903 32.1151716500554%	1	1
Glycerophospholipid metabolism	ko00564	85 out of 303 28.0528052805281%	512 out of 903 56.6998892580288%	1	1
