# Supplementary material for: Lipidomic and Transcriptomic Reveals Variations in Lipid Deposition During Goose Fatty Liver Formation
Source: Biology (Basel). 2025 Nov 18;14(11):1617. doi: 10.3390/biology14111617 (PMC12650120; doi:10.3390/biology14111617)
Supplement: Supplementary file 1 [file biology-14-01617-s001.zip › biology-3962342-supplementary/Supplementary files/Table S8. KEGG analysis of DLMs in D25 vs. D16 comparison.xlsx]

## Sheet: Sheet1
Table S8. KEGG analysis of DLMs in D25 vs. D16 comparison
Kegg_pathway	ko_ID	Cluster_frequency	Metabolome_frequency	P-value	Corrected_P-value
Long-term depression	ko04730	38 out of 134 28.3582089552239%	60 out of 903 6.64451827242525%	2.36853e-19	2.48696e-17
Inositol phosphate metabolism	ko00562	34 out of 134 25.3731343283582%	52 out of 903 5.75858250276855%	6.37155e-18	6.69013e-16
Teichoic acid biosynthesis	ko00552	34 out of 134 25.3731343283582%	52 out of 903 5.75858250276855%	6.37155e-18	6.69013e-16
Glycerolipid metabolism	ko00561	97 out of 134 72.3880597014925%	383 out of 903 42.4141749723145%	2.7629e-14	2.90104e-12
Phosphatidylinositol signaling system	ko04070	37 out of 134 27.6119402985075%	100 out of 903 11.0741971207087%	3.50227e-09	3.67738e-07
Insulin resistance	ko04931	63 out of 134 47.0149253731343%	284 out of 903 31.4507198228128%	3.12233e-05	0.00327845
Regulation of lipolysis in adipocytes	ko04923	63 out of 134 47.0149253731343%	287 out of 903 31.7829457364341%	4.63288e-05	0.00486453
Thermogenesis	ko04714	64 out of 134 47.7611940298507%	314 out of 903 34.7729789590255%	0.000537016	0.0563867
Cholesterol metabolism	ko04979	60 out of 134 44.7761194029851%	294 out of 903 32.5581395348837%	0.000923577	0.0969756
Lipid and atherosclerosis	ko05417	59 out of 134 44.0298507462687%	291 out of 903 32.2259136212625%	0.00129165	0.135624
Vitamin digestion and absorption	ko04977	60 out of 134 44.7761194029851%	298 out of 903 33.0011074197121%	0.00139096	0.146051
Fat digestion and absorption	ko04975	67 out of 134 50%	353 out of 903 39.0919158361019%	0.00361944	0.380041
AGE-RAGE signaling pathway in diabetic complications	ko04933	4 out of 134 2.98507462686567%	7 out of 903 0.775193798449612%	0.011314	1
Adipocytokine signaling pathway	ko04920	4 out of 134 2.98507462686567%	7 out of 903 0.775193798449612%	0.011314	1
Adrenergic signaling in cardiomyocytes	ko04261	4 out of 134 2.98507462686567%	7 out of 903 0.775193798449612%	0.011314	1
Apelin signaling pathway	ko04371	4 out of 134 2.98507462686567%	7 out of 903 0.775193798449612%	0.011314	1
Axon regeneration	ko04361	4 out of 134 2.98507462686567%	7 out of 903 0.775193798449612%	0.011314	1
B cell receptor signaling pathway	ko04662	4 out of 134 2.98507462686567%	7 out of 903 0.775193798449612%	0.011314	1
Calcium signaling pathway	ko04020	4 out of 134 2.98507462686567%	7 out of 903 0.775193798449612%	0.011314	1
Carbohydrate digestion and absorption	ko04973	4 out of 134 2.98507462686567%	7 out of 903 0.775193798449612%	0.011314	1
Chemokine signaling pathway	ko04062	4 out of 134 2.98507462686567%	7 out of 903 0.775193798449612%	0.011314	1
Cholinergic synapse	ko04725	4 out of 134 2.98507462686567%	7 out of 903 0.775193798449612%	0.011314	1
Circadian entrainment	ko04713	4 out of 134 2.98507462686567%	7 out of 903 0.775193798449612%	0.011314	1
Coronavirus disease - COVID-19	ko05171	4 out of 134 2.98507462686567%	7 out of 903 0.775193798449612%	0.011314	1
Dopaminergic synapse	ko04728	4 out of 134 2.98507462686567%	7 out of 903 0.775193798449612%	0.011314	1
EGFR tyrosine kinase inhibitor resistance	ko01521	4 out of 134 2.98507462686567%	7 out of 903 0.775193798449612%	0.011314	1
Endocrine and other factor-regulated calcium reabsorption	ko04961	4 out of 134 2.98507462686567%	7 out of 903 0.775193798449612%	0.011314	1
ErbB signaling pathway	ko04012	4 out of 134 2.98507462686567%	7 out of 903 0.775193798449612%	0.011314	1
Estrogen signaling pathway	ko04915	4 out of 134 2.98507462686567%	7 out of 903 0.775193798449612%	0.011314	1
Gastric acid secretion	ko04971	4 out of 134 2.98507462686567%	7 out of 903 0.775193798449612%	0.011314	1
Glioma	ko05214	4 out of 134 2.98507462686567%	7 out of 903 0.775193798449612%	0.011314	1
Glutamatergic synapse	ko04724	4 out of 134 2.98507462686567%	7 out of 903 0.775193798449612%	0.011314	1
GnRH secretion	ko04929	4 out of 134 2.98507462686567%	7 out of 903 0.775193798449612%	0.011314	1
Growth hormone synthesis, secretion and action	ko04935	4 out of 134 2.98507462686567%	7 out of 903 0.775193798449612%	0.011314	1
HIF-1 signaling pathway	ko04066	4 out of 134 2.98507462686567%	7 out of 903 0.775193798449612%	0.011314	1
Hepatocellular carcinoma	ko05225	4 out of 134 2.98507462686567%	7 out of 903 0.775193798449612%	0.011314	1
Human immunodeficiency virus 1 infection	ko05170	4 out of 134 2.98507462686567%	7 out of 903 0.775193798449612%	0.011314	1
Insulin secretion	ko04911	4 out of 134 2.98507462686567%	7 out of 903 0.775193798449612%	0.011314	1
Long-term potentiation	ko04720	4 out of 134 2.98507462686567%	7 out of 903 0.775193798449612%	0.011314	1
MAPK signaling pathway	ko04010	4 out of 134 2.98507462686567%	7 out of 903 0.775193798449612%	0.011314	1
Melanogenesis	ko04916	4 out of 134 2.98507462686567%	7 out of 903 0.775193798449612%	0.011314	1
NF-kappa B signaling pathway	ko04064	4 out of 134 2.98507462686567%	7 out of 903 0.775193798449612%	0.011314	1
Natural killer cell mediated cytotoxicity	ko04650	4 out of 134 2.98507462686567%	7 out of 903 0.775193798449612%	0.011314	1
Neurotrophin signaling pathway	ko04722	4 out of 134 2.98507462686567%	7 out of 903 0.775193798449612%	0.011314	1
Neutrophil extracellular trap formation	ko04613	4 out of 134 2.98507462686567%	7 out of 903 0.775193798449612%	0.011314	1
Non-small cell lung cancer	ko05223	4 out of 134 2.98507462686567%	7 out of 903 0.775193798449612%	0.011314	1
PD-L1 expression and PD-1 checkpoint pathway in cancer	ko05235	4 out of 134 2.98507462686567%	7 out of 903 0.775193798449612%	0.011314	1
Pancreatic secretion	ko04972	4 out of 134 2.98507462686567%	7 out of 903 0.775193798449612%	0.011314	1
Parathyroid hormone synthesis, secretion and action	ko04928	4 out of 134 2.98507462686567%	7 out of 903 0.775193798449612%	0.011314	1
Parkinson disease	ko05012	4 out of 134 2.98507462686567%	7 out of 903 0.775193798449612%	0.011314	1
Pathways of neurodegeneration - multiple diseases	ko05022	4 out of 134 2.98507462686567%	7 out of 903 0.775193798449612%	0.011314	1
Rap1 signaling pathway	ko04015	4 out of 134 2.98507462686567%	7 out of 903 0.775193798449612%	0.011314	1
Ras signaling pathway	ko04014	4 out of 134 2.98507462686567%	7 out of 903 0.775193798449612%	0.011314	1
Relaxin signaling pathway	ko04926	4 out of 134 2.98507462686567%	7 out of 903 0.775193798449612%	0.011314	1
Salivary secretion	ko04970	4 out of 134 2.98507462686567%	7 out of 903 0.775193798449612%	0.011314	1
Shigellosis	ko05131	4 out of 134 2.98507462686567%	7 out of 903 0.775193798449612%	0.011314	1
Spinocerebellar ataxia	ko05017	4 out of 134 2.98507462686567%	7 out of 903 0.775193798449612%	0.011314	1
T cell receptor signaling pathway	ko04660	4 out of 134 2.98507462686567%	7 out of 903 0.775193798449612%	0.011314	1
Th1 and Th2 cell differentiation	ko04658	4 out of 134 2.98507462686567%	7 out of 903 0.775193798449612%	0.011314	1
Th17 cell differentiation	ko04659	4 out of 134 2.98507462686567%	7 out of 903 0.775193798449612%	0.011314	1
Thyroid hormone signaling pathway	ko04919	4 out of 134 2.98507462686567%	7 out of 903 0.775193798449612%	0.011314	1
Thyroid hormone synthesis	ko04918	4 out of 134 2.98507462686567%	7 out of 903 0.775193798449612%	0.011314	1
VEGF signaling pathway	ko04370	4 out of 134 2.98507462686567%	7 out of 903 0.775193798449612%	0.011314	1
Vibrio cholerae infection	ko05110	4 out of 134 2.98507462686567%	7 out of 903 0.775193798449612%	0.011314	1
African trypanosomiasis	ko05143	4 out of 134 2.98507462686567%	8 out of 903 0.8859357696567%	0.0200474	1
C-type lectin receptor signaling pathway	ko04625	4 out of 134 2.98507462686567%	8 out of 903 0.8859357696567%	0.0200474	1
Diabetic cardiomyopathy	ko05415	4 out of 134 2.98507462686567%	8 out of 903 0.8859357696567%	0.0200474	1
Fc epsilon RI signaling pathway	ko04664	4 out of 134 2.98507462686567%	8 out of 903 0.8859357696567%	0.0200474	1
Human cytomegalovirus infection	ko05163	4 out of 134 2.98507462686567%	8 out of 903 0.8859357696567%	0.0200474	1
Platelet activation	ko04611	4 out of 134 2.98507462686567%	8 out of 903 0.8859357696567%	0.0200474	1
Vascular smooth muscle contraction	ko04270	4 out of 134 2.98507462686567%	8 out of 903 0.8859357696567%	0.0200474	1
Gap junction	ko04540	5 out of 134 3.73134328358209%	12 out of 903 1.32890365448505%	0.0220875	1
Aldosterone synthesis and secretion	ko04925	4 out of 134 2.98507462686567%	9 out of 903 0.996677740863787%	0.0319912	1
Inflammatory mediator regulation of TRP channels	ko04750	4 out of 134 2.98507462686567%	9 out of 903 0.996677740863787%	0.0319912	1
Oxytocin signaling pathway	ko04921	4 out of 134 2.98507462686567%	9 out of 903 0.996677740863787%	0.0319912	1
Phototransduction - fly	ko04745	4 out of 134 2.98507462686567%	9 out of 903 0.996677740863787%	0.0319912	1
Serotonergic synapse	ko04726	4 out of 134 2.98507462686567%	9 out of 903 0.996677740863787%	0.0319912	1
Metabolic pathways	ko01100	122 out of 134 91.044776119403%	808 out of 903 89.4795127353267%	0.320987	1
Primary bile acid biosynthesis	ko00120	1 out of 134 0.746268656716418%	4 out of 903 0.44296788482835%	0.474648	1
Regulation of actin cytoskeleton	ko04810	1 out of 134 0.746268656716418%	5 out of 903 0.553709856035437%	0.552954	1
Neuroactive ligand-receptor interaction	ko04080	1 out of 134 0.746268656716418%	6 out of 903 0.664451827242525%	0.619663	1
Sphingolipid signaling pathway	ko04071	4 out of 134 2.98507462686567%	30 out of 903 3.32225913621262%	0.673625	1
Phospholipase D signaling pathway	ko04072	8 out of 134 5.97014925373134%	60 out of 903 6.64451827242525%	0.690892	1
Pathways in cancer	ko05200	8 out of 134 5.97014925373134%	62 out of 903 6.86600221483942%	0.727586	1
Fc gamma R-mediated phagocytosis	ko04666	7 out of 134 5.22388059701493%	56 out of 903 6.2015503875969%	0.75211	1
GnRH signaling pathway	ko04912	7 out of 134 5.22388059701493%	56 out of 903 6.2015503875969%	0.75211	1
cAMP signaling pathway	ko04024	7 out of 134 5.22388059701493%	56 out of 903 6.2015503875969%	0.75211	1
Linoleic acid metabolism	ko00591	15 out of 134 11.1940298507463%	144 out of 903 15.9468438538206%	0.96471	1
Choline metabolism in cancer	ko05231	26 out of 134 19.4029850746269%	228 out of 903 25.2491694352159%	0.966258	1
Bile secretion	ko04976	1 out of 134 0.746268656716418%	21 out of 903 2.32558139534884%	0.967106	1
alpha-Linolenic acid metabolism	ko00592	14 out of 134 10.4477611940299%	139 out of 903 15.3931339977852%	0.97203	1
Glycerophospholipid metabolism	ko00564	66 out of 134 49.2537313432836%	512 out of 903 56.6998892580288%	0.975786	1
Arachidonic acid metabolism	ko00590	14 out of 134 10.4477611940299%	141 out of 903 15.6146179401993%	0.976328	1
Pancreatic cancer	ko05212	3 out of 134 2.23880597014925%	48 out of 903 5.3156146179402%	0.982695	1
Sphingolipid metabolism	ko00600	2 out of 134 1.49253731343284%	39 out of 903 4.31893687707641%	0.986624	1
Amoebiasis	ko05146	8 out of 134 5.97014925373134%	100 out of 903 11.0741971207087%	0.990081	1
Glycine, serine and threonine metabolism	ko00260	4 out of 134 2.98507462686567%	91 out of 903 10.077519379845%	0.999792	1
Systemic lupus erythematosus	ko05322	4 out of 134 2.98507462686567%	91 out of 903 10.077519379845%	0.999792	1
Leishmaniasis	ko05140	4 out of 134 2.98507462686567%	93 out of 903 10.2990033222591%	0.999845	1
Kaposi sarcoma-associated herpesvirus infection	ko05167	9 out of 134 6.71641791044776%	150 out of 903 16.6112956810631%	0.999923	1
Retrograde endocannabinoid signaling	ko04723	23 out of 134 17.1641791044776%	290 out of 903 32.1151716500554%	0.999992	1
Pathogenic Escherichia coli infection	ko05130	6 out of 134 4.47761194029851%	148 out of 903 16.3898117386489%	0.999999	1
Autophagy - animal	ko04140	5 out of 134 3.73134328358209%	143 out of 903 15.8361018826135%	1	1
Autophagy - other	ko04136	5 out of 134 3.73134328358209%	143 out of 903 15.8361018826135%	1	1
Glycosylphosphatidylinositol (GPI)-anchor biosynthesis	ko00563	5 out of 134 3.73134328358209%	143 out of 903 15.8361018826135%	1	1
